# Supplementary material for: Drought Stress Responses in Context-Specific Genome-Scale Metabolic Models of Arabidopsis thaliana
Source: Metabolites. 2020 Apr 18;10(4):159. doi: 10.3390/metabo10040159 (PMC7241242; doi:10.3390/metabo10040159)
Supplement: Supplementary file 1 [file metabolites-10-00159-s001.zip]

Archive with 37 entries (34 files):
- metabolites-736140-SP/
- metabolites-736140-SP/Supplementary data 1/
- metabolites-736140-SP/Supplementary data 1/AraGEMconstraintFree.xls
- metabolites-736140-SP/Supplementary data 1/GEM_Control_Day1.xlsx
- metabolites-736140-SP/Supplementary data 1/GEM_Control_Day10.xlsx
- metabolites-736140-SP/Supplementary data 1/GEM_Control_Day11.xlsx
- metabolites-736140-SP/Supplementary data 1/GEM_Control_Day12.xlsx
- metabolites-736140-SP/Supplementary data 1/GEM_Control_Day13.xlsx
- metabolites-736140-SP/Supplementary data 1/GEM_Control_Day2.xlsx
- metabolites-736140-SP/Supplementary data 1/GEM_Control_Day3.xlsx
- metabolites-736140-SP/Supplementary data 1/GEM_Control_Day4.xlsx
- metabolites-736140-SP/Supplementary data 1/GEM_Control_Day5.xlsx
- metabolites-736140-SP/Supplementary data 1/GEM_Control_Day6.xlsx
- metabolites-736140-SP/Supplementary data 1/GEM_Control_Day7.xlsx
- metabolites-736140-SP/Supplementary data 1/GEM_Control_Day8.xlsx
- metabolites-736140-SP/Supplementary data 1/GEM_Control_Day9.xlsx
- metabolites-736140-SP/Supplementary data 1/GEM_Drought_Day1.xlsx
- metabolites-736140-SP/Supplementary data 1/GEM_Drought_Day10.xlsx
- metabolites-736140-SP/Supplementary data 1/GEM_Drought_Day11.xlsx
- metabolites-736140-SP/Supplementary data 1/GEM_Drought_Day12.xlsx
- metabolites-736140-SP/Supplementary data 1/GEM_Drought_Day13.xlsx
- metabolites-736140-SP/Supplementary data 1/GEM_Drought_Day2.xlsx
- metabolites-736140-SP/Supplementary data 1/GEM_Drought_Day3.xlsx
- metabolites-736140-SP/Supplementary data 1/GEM_Drought_Day4.xlsx
- metabolites-736140-SP/Supplementary data 1/GEM_Drought_Day5.xlsx
- metabolites-736140-SP/Supplementary data 1/GEM_Drought_Day6.xlsx
- metabolites-736140-SP/Supplementary data 1/GEM_Drought_Day7.xlsx
- metabolites-736140-SP/Supplementary data 1/GEM_Drought_Day8.xlsx
- metabolites-736140-SP/Supplementary data 1/GEM_Drought_Day9.xlsx
- metabolites-736140-SP/Supplementary data 2.pdf
- metabolites-736140-SP/Supplementary data 3/
- metabolites-736140-SP/Supplementary data 3/AraGEMconstraintFree.xml
- metabolites-736140-SP/Supplementary data 3/GSE65046_mean.csv
- metabolites-736140-SP/Supplementary data 3/The context-specific GEMs.html
- metabolites-736140-SP/Supplementary data 3/The_context_specific_GEMs.m
- metabolites-736140-SP/Supplementary figures.pdf
- metabolites-736140-SP/Supplementary Table 1 Reactions involved in drought metabolic adaptation in terms of biomass production.pdf
