# Supplementary material for: Drought Stress Responses in Context-Specific Genome-Scale Metabolic Models of Arabidopsis thaliana
Source: Metabolites. 2020 Apr 18;10(4):159. doi: 10.3390/metabo10040159 (PMC7241242; doi:10.3390/metabo10040159)
Supplement: Supplementary file 1 [file metabolites-10-00159-s001.zip › metabolites-736140-SP/Supplementary data 1/GEM_Drought_Day11.xlsx]

## Sheet: Reaction List
Abbreviation	Description	Reaction	GPR	Lower bound	Upper bound	Objective	Subsystem	Notes	Flux simulation by FBA (mmmol/g.day)
Bc1	R_Bc1	S_alpha_45_D_45_Glucose_c[C_c] -> S_Glucose_biomass[C_biomass]		0	1000	0	Glucose drain	GENE_LIST: Gene Name: Enzyme Name: EC:	6.60648
Bc2	R_Bc2	S_Sucrose_c[C_c] -> S_Sucrose_biomass[C_biomass]		0	1000	0	Sucrose drain	GENE_LIST: Gene Name: Enzyme Name: EC:	11.9665
Bc3	R_Bc3	S_Cellulose_c[C_c] -> S_Cellulose_biomass[C_biomass]		0	1000	0	Cellulose drain	GENE_LIST: Gene Name: Enzyme Name: EC:	38.0184
Bc4	R_Bc4	S_Starch_p[C_p] -> S_Starch_biomass[C_biomass]		0	1000	0	Starch drain	GENE_LIST: Gene Name: Enzyme Name: EC:	33.0324
Bc5	R_Bc5	S_D_45_Xylose_c[C_c] -> S_D_45_Xylose_biomass[C_biomass]		0	1000	0	Xylose drain (Hemicellulose)	GENE_LIST: Gene Name: Enzyme Name: EC:	35.1514
Bc6	R_Bc6	S_L_45_Glutamyl_45_tRNA_40_Glu_41__c[C_c] -> S_L_45_Glutamate_biomass[C_biomass] + S_tRNA_40_Glu_41__c[C_c]		0	1000	0	Glutamate drain	GENE_LIST: Gene Name: Enzyme Name: EC:	48.6137
Bc7	R_Bc7	S_L_45_Alanyl_45_tRNA_c[C_c] -> S_L_45_Alanine_biomass[C_biomass] + S_tRNA_40_Ala_41__c[C_c]		0	1000	0	Alanine drain	GENE_LIST: Gene Name: Enzyme Name: EC:	13.3376
Bc8	R_Bc8	S_L_45_Aspartyl_45_tRNA_40_Asn_41__c[C_c] -> S_L_45_Aspartate_biomass[C_biomass] + S_tRNA_40_Asn_41__c[C_c]		0	1000	0	Aspartate drain	GENE_LIST: Gene Name: Enzyme Name: EC:	20.1934
Bc9	R_Bc9	S_Glycyl_45_tRNA_40_Gly_41__c[C_c] -> S_Glycine_biomass[C_biomass] + S_tRNA_40_Gly_41__c[C_c]		0	1000	0	Glycine drain	GENE_LIST: Gene Name: Enzyme Name: EC:	17.4511
Bc10	R_Bc10	S_L_45_Seryl_45_tRNA_40_Ser_41__c[C_c] -> S_L_45_Serine_biomass[C_biomass] + S_tRNA_40_Ser_41__c[C_c]		0	1000	0	Serine drain	GENE_LIST: Gene Name: Enzyme Name: EC:	26.1766
Bc11	R_Bc11	S_L_45_Threonyl_45_tRNA_40_Thr_41__c[C_c] -> S_L_45_Threonine_biomass[C_biomass] + S_tRNA_40_Thr_41__c[C_c]		0	1000	0	Threonine drain	GENE_LIST: Gene Name: Enzyme Name: EC:	10.7199
Bc12	R_Bc12	S_L_45_Methionyl_45_tRNA_40_Met_41__c[C_c] -> S_L_45_Methionine_biomass[C_biomass] + S_tRNA_40_Met_41__c[C_c]		0	1000	0	Mehionine drain	GENE_LIST: Gene Name: Enzyme Name: EC:	0.249301
Bc13	R_Bc13	S_L_45_Cysteinyl_45_tRNA_40_Cys_41__c[C_c] -> S_L_45_Cysteine_biomass[C_biomass] + S_tRNA_40_Cys_41__c[C_c]		0	1000	0	Cysteine drain	GENE_LIST: Gene Name: Enzyme Name: EC:	2.99161
Bc14	R_Bc14	S_L_45_Valyl_45_tRNA_40_Val_41__c[C_c] -> S_L_45_Valine_biomass[C_biomass] + S_tRNA_40_Val_41__c[C_c]		0	1000	0	Valine drain	GENE_LIST: Gene Name: Enzyme Name: EC:	12.4651
Bc15	R_Bc15	S_L_45_Leucyl_45_tRNA_40_Leu_41__c[C_c] -> S_L_45_Leucine_biomass[C_biomass] + S_tRNA_40_Leu_41__c[C_c]		0	1000	0	Leucine drain	GENE_LIST: Gene Name: Enzyme Name: EC:	17.4511
Bc16	R_Bc16	S_L_45_Isoleucyl_45_tRNA_40_Ile_41__c[C_c] -> S_L_45_Isoleucine_biomass[C_biomass] + S_tRNA_40_Ile_41__c[C_c]		0	1000	0	Isoleucine drain	GENE_LIST: Gene Name: Enzyme Name: EC:	7.47903
Bc17	R_Bc17	S_Glutaminyl_45_tRNA_40_Gln_41__c[C_c] -> S_L_45_Glutamine_biomass[C_biomass] + S_tRNA_40_Gln_41__c[C_c]		0	1000	0	Glutamine drain	GENE_LIST: Gene Name: Enzyme Name: EC:	43.6277
Bc18	R_Bc18	S_L_45_Arginyl_45_tRNA_40_Arg_41__c[C_c] -> S_L_45_Arginine_biomass[C_biomass] + S_tRNA_40_Arg_41__c[C_c]		0	1000	0	Arginine drain	GENE_LIST: Gene Name: Enzyme Name: EC:	0
Bc19	R_Bc19	S_L_45_Prolyl_45_tRNA_40_Pro_41__c[C_c] -> S_L_45_Proline_biomass[C_biomass] + S_tRNA_40_Pro_41__c[C_c]		0	1000	0	Proline drain	GENE_LIST: Gene Name: Enzyme Name: EC:	1.24651
Bc20	R_Bc20	S_L_45_Lysyl_45_tRNA_40_Lys_41__c[C_c] -> S_L_45_Lysine_biomass[C_biomass] + S_tRNA_40_Lys_41__c[C_c]		0	1000	0	Lysine drain	GENE_LIST: Gene Name: Enzyme Name: EC:	0.124651
Bc21	R_Bc21	S_L_45_Histidyl_45_tRNA_40_His_41__c[C_c] -> S_L_45_Histidine_biomass[C_biomass] + S_tRNA_40_His_41__c[C_c]		0	1000	0	Histidine drain	GENE_LIST: Gene Name: Enzyme Name: EC:	0
Bc22	R_Bc22	S_L_45_Phenylalanyl_45_tRNA_40_Phe_41__c[C_c] -> S_L_45_Phenylalanine_biomass[C_biomass] + S_tRNA_40_Phe_41__c[C_c]		0	1000	0	Phenylalanine drain	GENE_LIST: Gene Name: Enzyme Name: EC:	9.97204
Bc23	R_Bc23	S_L_45_Tyrosyl_45_tRNA_40_Tyr_41__c[C_c] -> S_L_45_Tyrosine_biomass[C_biomass] + S_tRNA_40_Tyr_41__c[C_c]		0	1000	0	Tyrosine drain	GENE_LIST: Gene Name: Enzyme Name: EC:	3.73952
Bc24	R_Bc24	S_L_45_Tryptophanyl_45_tRNA_40_Trp_41__c[C_c] -> S_L_45_Tryptophan_biomass[C_biomass] + S_tRNA_40_Trp_41__c[C_c]		0	1000	0	Tryptophan drain	GENE_LIST: Gene Name: Enzyme Name: EC:	4.98602
Bc25	R_Bc25	S_L_45_Asparaginyl_45_tRNA_40_Asn_41__c[C_c] -> S_L_45_Asparagine_biomass[C_biomass] + S_tRNA_40_Asn_41__c[C_c]		0	1000	0	Asparagine drain	GENE_LIST: Gene Name: Enzyme Name: EC:	48.6137
Bc26	R_Bc26	S_4_45_Coumaryl_32_alcohol_c[C_c] -> S_4_45_Coumaryl_32_alcohol_biomass[C_biomass]		0	1000	0	4-Coumaryl alcohol drain	GENE_LIST: Gene Name: Enzyme Name: EC:	4.98602
Bc27	R_Bc27	S_Coniferyl_32_alcohol_c[C_c] -> S_Coniferyl_32_alcohol_biomass[C_biomass]		0	1000	0	Coniferyl alcohol drain	GENE_LIST: Gene Name: Enzyme Name: EC:	5.98323
Bc28	R_Bc28	S_Sinapyl_32_alcohol_c[C_c] -> S_Sinapyl_32_alcohol_biomass[C_biomass]		0	1000	0	Sinapyl alcohol drain	GENE_LIST: Gene Name: Enzyme Name: EC:	6.98043
Bc29	R_Bc29	S_beta_45_D_45_Fructose_c[C_c] -> S_beta_45_D_45_Fructose_biomass[C_biomass]		0	1000	0	Fructose drain	GENE_LIST: Gene Name: Enzyme Name: EC:	6.60648
Bc30	R_Bc30	S_Hexadecanoic_32_acid_acc[C_acc] -> S_Hexadecanoic_32_acid_biomass[C_biomass]		0	1000	0	FA biomass drain	GENE_LIST: Gene Name: Enzyme Name: EC:	3.24091
Bc31	R_Bc31	S_dATP_c[C_c] -> S_Pyrophosphate_c[C_c] + S_dATP_biomass[C_biomass]		0	1000	0	dATP drain	GENE_LIST: Gene Name: Enzyme Name: EC:	0.336556
Bc32	R_Bc32	S_dGTP_c[C_c] -> S_Pyrophosphate_c[C_c] + S_dGTP_biomass[C_biomass]		0	1000	0	dGTP drain	GENE_LIST: Gene Name: Enzyme Name: EC:	0.211906
Bc33	R_Bc33	S_dCTP_c[C_c] -> S_Pyrophosphate_c[C_c] + S_dCTP_biomass[C_biomass]		0	1000	0	dCTP drain	GENE_LIST: Gene Name: Enzyme Name: EC:	0.236836
Bc34	R_Bc34	S_dTTP_c[C_c] -> S_Pyrophosphate_c[C_c] + S_dTTP_biomass[C_biomass]		0	1000	0	dTTP drain	GENE_LIST: Gene Name: Enzyme Name: EC:	0.349021
Bc35	R_Bc35	S_ATP_c[C_c] -> S_ATP_biomass[C_biomass] + S_Pyrophosphate_c[C_c]		0	1000	0	ATP drain	GENE_LIST: Gene Name: Enzyme Name: EC:	0.361487
Bc36	R_Bc36	S_GTP_c[C_c] -> S_GTP_biomass[C_biomass] + S_Pyrophosphate_c[C_c]		0	1000	0	GTP drain	GENE_LIST: Gene Name: Enzyme Name: EC:	0.486137
Bc37	R_Bc37	S_CTP_c[C_c] -> S_CTP_biomass[C_biomass] + S_Pyrophosphate_c[C_c]		0	1000	0	CTP drain	GENE_LIST: Gene Name: Enzyme Name: EC:	0.411347
Bc38	R_Bc38	S_UTP_c[C_c] -> S_Pyrophosphate_c[C_c] + S_UTP_biomass[C_biomass]		0	1000	0	UTP drain	GENE_LIST: Gene Name: Enzyme Name: EC:	0.361487
V0001	R_V0001	S_Folate_c[C_c] ->		0	1000	0	Cofactors and Vitamins Pool	GENE_LIST: Gene Name: Enzyme Name: EC:	0
V0002	R_V0002	S_Riboflavin_c[C_c] ->		0	1000	0	Cofactors and Vitamins Pool	GENE_LIST: Gene Name: Enzyme Name: EC:	0
V0003	R_V0003	S_Biotin_c[C_c] ->		0	1000	0	Cofactors and Vitamins Pool	GENE_LIST: Gene Name: Enzyme Name: EC:	0
V0004	R_V0004	S_Chlorophyll_32_a_c[C_c] ->		0	1000	0	Cofactors and Vitamins Pool	GENE_LIST: Gene Name: Enzyme Name: EC:	0
V0005	R_V0005	S_Ubiquinone_c[C_c] ->		0	1000	0	Cofactors and Vitamins Pool	GENE_LIST: Gene Name: Enzyme Name: EC:	0
V0006	R_V0006	S_Thiamin_c[C_c] ->		0	1000	0	Cofactors and Vitamins Pool	GENE_LIST: Gene Name: Enzyme Name: EC:	0
V0007	R_V0007	S_Nicotinamide_c[C_c] ->		0	1000	0	Cofactors and Vitamins Pool	GENE_LIST: Gene Name: Enzyme Name: EC:	0
V0008	R_V0008	S_CoA_c[C_c] ->		0	1000	0	Cofactors and Vitamins Pool	GENE_LIST: Gene Name: Enzyme Name: EC:	0
BIO_L	R_BIO_L	0.04 S_4_45_Coumaryl_32_alcohol_biomass[C_biomass] + 0.0029 S_ATP_biomass[C_biomass] + 30 S_ATP_c[C_c] + 0.0033 S_CTP_biomass[C_biomass] + 0.305 S_Cellulose_biomass[C_biomass] + 0.048 S_Coniferyl_32_alcohol_biomass[C_biomass] + 0.282 S_D_45_Xylose_biomass[C_biomass] + 0.0039 S_GTP_biomass[C_biomass] + 0.053 S_Glucose_biomass[C_biomass] + 0.14 S_Glycine_biomass[C_biomass] + 0.026 S_Hexadecanoic_32…		0	1000	1	Biomass synthesis (Leaf)	GENE_LIST: Gene Name: Enzyme Name: EC:	124.651
Ex1	difusion	-> S_CO2_c[C_c]		0	1000	0	CO2 transport	GENE_LIST: Gene Name: Enzyme Name: difusion EC:	0
Ex2	Water chanel; See transporter_Family worksheet	<=> S_H2O_c[C_c]	AT1G01620	-1000	1000	0	H2O transport	GENE_LIST: AT1G01620 Gene Name: Enzyme Name: Water chanel; See transporter_Family worksheet EC:	-396.013
Ex3	difusion	S_Oxygen_c[C_c] <=>		-1000	1000	0	Oxigen transport	GENE_LIST: Gene Name: Enzyme Name: difusion EC:	-678.591
Ex4	NITRATE REDUCTASE 1	<=> S_Nitrate_c[C_c]	AT1G77760	-1000	1000	0	Nitrate assimilation (NO3)	GENE_LIST: AT1G77760 Gene Name: CYTOSOL NITRATE REDUCTASE ACTIVITY RESPONSE TO LIGHT STIMULUS NITRIC OXIDE BIOSYNTHETIC PROCESS NITRATE ASSIMILATION Enzyme Name: NITRATE REDUCTASE 1 EC:	0
Ex5	ammonium transporter, ATAMT1;2	S_NH3_c[C_c] <=>	AT1G64780	-1000	1000	0	NH3 transport	GENE_LIST: AT1G64780 Gene Name: ATAMT1 2 Enzyme Name: ammonium transporter, ATAMT1;2 EC:	1000
Ex6	R_Ex6	S_L_45_Glutamate_c[C_c] <=>		-1000	1000	0	Glutamate transport	GENE_LIST: Gene Name: Enzyme Name: EC:	-63.828
Ex7	R_Ex7	S_L_45_Glutamine_c[C_c] <=>		-1000	1000	0	Glutamine transport	GENE_LIST: Gene Name: Enzyme Name: EC:	-695.933
Ex8	R_Ex8	S_L_45_Aspartate_c[C_c] <=>		-1000	1000	0	Aspartate transport	GENE_LIST: Gene Name: Enzyme Name: EC:	1000
Ex9	R_Ex9	S_L_45_Alanine_c[C_c] <=>		-1000	1000	0	Alanine transport	GENE_LIST: Gene Name: Enzyme Name: EC:	-1000
Ex10	R_Ex10	S_L_45_Serine_c[C_c] <=>		-1000	1000	0	Serine transport	GENE_LIST: Gene Name: Enzyme Name: EC:	58.5564
Ex11	R_Ex11	-> S_Hydrogen_32_sulfide_c[C_c]		0	1000	0	H2S transport	GENE_LIST: Gene Name: Enzyme Name: EC:	3.24091
Ex14	R_Ex14	S_beta_45_D_45_Fructose_c[C_c] <=> S_beta_45_D_45_Fructose_ext[C_ext]		-1000	1000	0	Fructose transport	GENE_LIST: Gene Name: Enzyme Name: EC:	0
Ex15	R_Ex15	S_Maltose_c[C_c] ->		0	1000	0	Maltose transporter	GENE_LIST: Gene Name: Enzyme Name: EC:	0
Ex16	R_Ex16	-> S_hv_p[C_p]		0	1000	0	photons	GENE_LIST: Gene Name: Enzyme Name: EC:	1000
Ex18	R_Ex18	-> S_Orthophosphate_c[C_c]		0	1000	0	Phosphate transport	GENE_LIST: Gene Name: Enzyme Name: EC:	2.75478
TCM1	R_TCM1	S_Pyruvate_c[C_c] <=> S_Pyruvate_m[C_m]		-1000	1000	0	Pyruvate transporter	GENE_LIST: Gene Name: Enzyme Name: EC:	270.02
TCM2	R_TCM2	S__40_S_41__45_Malate_c[C_c] <=> S__40_S_41__45_Malate_m[C_m]	AT5G12860	-1000	1000	0	Malate transporter/Dicarboxylate translocator	GENE_LIST: AT5G12860 Gene Name: T24H18.30 T24H18_30 DIT1 DICARBOXYLATE TRANSPORTER 1 2-OXOGLUTARATE MALATE TRANSLOCATOR Enzyme Name: EC:	-160.961
TCM4	R_TCM4	S_Citrate_c[C_c] <=> S_Citrate_m[C_m]	AT1G02260	-1000	1000	0	Citrate transporter	GENE_LIST: AT1G02260 Gene Name: T6A9.21 Enzyme Name: EC:	-775.69
TCM5	R_TCM5	S_L_45_Aspartate_c[C_c] <=> S_L_45_Aspartate_m[C_m]		-1000	1000	0	Aspartate transporter	GENE_LIST: Gene Name: Enzyme Name: EC:	-90.8328
TCM6	R_TCM6	S_L_45_Glutamate_c[C_c] <=> S_L_45_Glutamate_m[C_m]	AT3G46980	-1000	1000	0	Glutamate transporter	GENE_LIST: AT3G46980 Gene Name: F13I12.30 Enzyme Name: EC:	489.934
TCM7	R_TCM7	S_Oxaloacetate_c[C_c] <=> S_Oxaloacetate_m[C_m]		-1000	1000	0	Oxaloacetate transporter	GENE_LIST: Gene Name: Enzyme Name: EC:	-399.122
TCM8	R_TCM8	S_2_45_Oxoglutarate_c[C_c] <=> S_2_45_Oxoglutarate_m[C_m]	AT5G12860	-1000	1000	0	alpha-ketoglutarate transporters	GENE_LIST: AT5G12860 Gene Name: T24H18.30 T24H18_30 DIT1 DICARBOXYLATE TRANSPORTER 1 2-OXOGLUTARATE MALATE TRANSLOCATOR Enzyme Name: EC:	575.44
TCM9	R_TCM9	S_Glycine_c[C_c] <=> S_Glycine_m[C_m]		-1000	1000	0	Glycine transporter	GENE_LIST: Gene Name: Enzyme Name: EC:	-53.2082
TCM10	R_TCM10	S_L_45_Serine_m[C_m] <=> S_L_45_Serine_c[C_c]		-1000	1000	0	Serine transporter	GENE_LIST: Gene Name: Enzyme Name: EC:	-26.6041
TCM11	R_TCM11	S_ATP_c[C_c] <=> S_ATP_m[C_m]		-1000	1000	0	ATP transporter	GENE_LIST: Gene Name: Enzyme Name: EC:	-1000
TCM12	R_TCM12	S_ADP_c[C_c] <=> S_ADP_m[C_m]		-1000	1000	0	ADP transporter	GENE_LIST: Gene Name: Enzyme Name: EC:	1000
TCM13	R_TCM13	S_AMP_c[C_c] <=> S_AMP_m[C_m]		-1000	1000	0	AMP transporter	GENE_LIST: Gene Name: Enzyme Name: EC:	0
TCM16	R_TCM16	S_CoA_c[C_c] <=> S_CoA_m[C_m]		-1000	1000	0	CoA	GENE_LIST: Gene Name: Enzyme Name: EC:	0
TCM17	R_TCM17	S_CO2_c[C_c] <=> S_CO2_m[C_m]		-1000	1000	0	CO2 transporter	GENE_LIST: Gene Name: Enzyme Name: EC:	675.946
TCM18	R_TCM18	S_Acetate_c[C_c] <=> S_Acetate_m[C_m]		-1000	1000	0	Acetate transporter	GENE_LIST: Gene Name: Enzyme Name: EC:	0
TCM19	R_TCM19	S_Orthophosphate_c[C_c] <=> S_Orthophosphate_m[C_m]	AT5G12860	-1000	1000	0	Phosphate transporter/Dicarboxylate translocator	GENE_LIST: AT5G12860 Gene Name: F9H16_16 F9H16.16 Enzyme Name: EC:	1000
TCM20	R_TCM20	S_H2O_c[C_c] <=> S_H2O_m[C_m]		-1000	1000	0	H2O transporter	GENE_LIST: Gene Name: Enzyme Name: EC:	733.682
TCM21	R_TCM21	S_H_43__c[C_c] <=> S_H_43__m[C_m]		-1000	1000	0	Proton transporter	GENE_LIST: Gene Name: Enzyme Name: EC:	-304.274
TCM22	R_TCM22	S_L_45_Glutamine_c[C_c] <=> S_L_45_Glutamine_m[C_m]		-1000	1000	0	Glutamine transporter	GENE_LIST: Gene Name: Enzyme Name: EC:	-399.101
TCM26	R_TCM26	S_Thiamin_32_diphosphate_c[C_c] <=> S_Thiamin_32_diphosphate_m[C_m]		-1000	1000	0	ThPP transporter	GENE_LIST: Gene Name: Enzyme Name: EC:	0
TCM27	R_TCM27	S_Oxygen_c[C_c] <=> S_Oxygen_m[C_m]		-1000	1000	0	Oxigen transport	GENE_LIST: Gene Name: Enzyme Name: EC:	789.63
TCM28	ammonium transporter, ATAMT1;2	S_NH3_c[C_c] <=> S_NH3_m[C_m]	AT1G64780	-1000	1000	0	NH3 transport	GENE_LIST: AT1G64780 Gene Name: ATAMT1 2 Enzyme Name: ammonium transporter, ATAMT1;2 EC:	1000
TCM29	R_TCM29	S_Succinate_c[C_c] <=> S_Succinate_m[C_m]		-1000	1000	0	Succinate transporter	GENE_LIST: Gene Name: Enzyme Name: EC:	760.333
TCM31	R_TCM31	S_L_45_Ornithine_c[C_c] <=> S_L_45_Ornithine_m[C_m]		-1000	1000	0	L-Ornithine transporter	GENE_LIST: Gene Name: Enzyme Name: EC:	574.295
TCM32	R_TCM32	S_L_45_Citrulline_c[C_c] <=> S_L_45_Citrulline_m[C_m]		-1000	1000	0	L-Citrulline transporter	GENE_LIST: Gene Name: Enzyme Name: EC:	-574.295
TCP1	R_TCP1	S_alpha_45_D_45_Glucose_c[C_c] <=> S_alpha_45_D_45_Glucose_p[C_p]		-1000	1000	0	Glucose translocator	GENE_LIST: Gene Name: Enzyme Name: EC:	0
TCP2	R_TCP2	S_CO2_c[C_c] <=> S_CO2_p[C_p]		-1000	1000	0	CO2 fixation	GENE_LIST: Gene Name: Enzyme Name: EC:	-25.9273
TCP3	R_TCP3	S_Pyruvate_c[C_c] <=> S_Pyruvate_p[C_p]		-1000	1000	0	Pyruvate transporter	GENE_LIST: Gene Name: Enzyme Name: EC:	25.9273
TCP4	CUE1	S_Phosphoenolpyruvate_c[C_c] <=> S_Phosphoenolpyruvate_p[C_p]	AT5G33320	-1000	1000	0	phosphoenolpyruvate transporter	GENE_LIST: AT5G33320 Gene Name: F4P13.10 F4P13_10 Enzyme Name: CUE1 EC:	132.504
TCP6	CUE1 (CAB UNDEREXPRESSED 1); antiporter/ triose-phosphate transporter; GPT2 (glucose-6-phosphate/phosphate translocator 2);PPT1	S_alpha_45_D_45_Glucose_32_6_45_phosphate_c[C_c] <=> S_alpha_45_D_45_Glucose_32_6_45_phosphate_p[C_p]	( AT1G61800 or AT5G17630 or AT5G33320 or AT5G54800 )	-1000	1000	0	alpha-D-Glucose 6-phosphate transporter	GENE_LIST: AT1G61800 AT5G17630 AT5G33320 AT5G54800 Gene Name: F19N2.40 GPT2 MBG8.6 K10A8.110 Enzyme Name: CUE1 (CAB UNDEREXPRESSED 1); antiporter/ triose-phosphate transporter; GPT2 (glucose-6-phosphate/phosphate translocator 2);PPT1 EC:	-115.975
TCP7	R_TCP7	S__40_2R_41__45_2_45_Hydroxy_45_3_45__40_phosphonooxy_41__45_propanal_c[C_c] <=> S__40_2R_41__45_2_45_Hydroxy_45_3_45__40_phosphonooxy_41__45_propanal_p[C_p]	AT5G46110	-1000	1000	0	Triose phosphate translocator (G3P)	GENE_LIST: AT5G46110 Gene Name: Enzyme Name: EC:	-33.7429
TCP8	R_TCP8	S_Glycerone_32_phosphate_c[C_c] <=> S_Glycerone_32_phosphate_p[C_p]	AT5G33320	-1000	1000	0	Triose phosphate trasnlocator (glyceroneP)	GENE_LIST: AT5G33320 Gene Name: Enzyme Name: EC:	0
TCP9	TPT; APE2 (ACCLIMATION OF PHOTOSYNTHESIS TO ENVIRONMENT)	S_3_45_Phospho_45_D_45_glycerate_c[C_c] <=> S_3_45_Phospho_45_D_45_glycerate_p[C_p]	AT5G46110	-1000	1000	0	Triose phosphate translocator (3-phosphoglycerate)	GENE_LIST: AT5G46110 Gene Name: MCL19.16 Enzyme Name: TPT; APE2 (ACCLIMATION OF PHOTOSYNTHESIS TO ENVIRONMENT) EC:	1000
TCP11	DICARBOXYLATE TRANSPORTER 1, DIT1, T24H18.30, T24H18_30	S__40_S_41__45_Malate_c[C_c] <=> S__40_S_41__45_Malate_p[C_p]	AT5G12860	-1000	1000	0	Malate transporter	GENE_LIST: AT5G12860 Gene Name: Enzyme Name: DICARBOXYLATE TRANSPORTER 1, DIT1, T24H18.30, T24H18_30 EC:	167.268
TCP12	R_TCP12	S_Oxaloacetate_c[C_c] <=> S_Oxaloacetate_p[C_p]		-1000	1000	0	Oxaloacetate transporter	GENE_LIST: Gene Name: Enzyme Name: EC:	-167.268
TCP13	R_TCP13	S_Sulfate_c[C_c] <=> S_Sulfate_p[C_p]		-1000	1000	0	Sulfate transporter	GENE_LIST: Gene Name: Enzyme Name: EC:	0
TCP15	R_TCP15	S_Nitrite_c[C_c] <=> S_Nitrite_p[C_p]		-1000	1000	0	Nitrite transporter	GENE_LIST: Gene Name: Enzyme Name: EC:	0
TCP16	maltose transmembrane transporter activity, starch catabolic process, chloroplast inner membrane	S_Maltose_p[C_p] <=> S_Maltose_c[C_c]	AT5G17520	-1000	1000	0	Maltose transporter	GENE_LIST: AT5G17520 Gene Name: MEX1 K3M16.90 Enzyme Name: maltose transmembrane transporter activity, starch catabolic process, chloroplast inner membrane EC:	0
TCP17	R_TCP17	S_Glycolate_c[C_c] <=> S_Glycolate_p[C_p]		-1000	1000	0	Glycolate transporter	GENE_LIST: Gene Name: Enzyme Name: EC:	0
TCP18	DICARBOXYLATE TRANSPORT	S_2_45_Oxoglutarate_c[C_c] <=> S_2_45_Oxoglutarate_p[C_p]	AT5G64290	-1000	1000	0	alpha-ketoglutarate translocator	GENE_LIST: AT5G64290 Gene Name: MSJ1_13 MSJ1.13 DIT2.1 DCT Enzyme Name: DICARBOXYLATE TRANSPORT EC:	0
TCP19	R_TCP19	S_H2O_c[C_c] <=> S_H2O_p[C_p]		-1000	1000	0	H2O transport	GENE_LIST: Gene Name: Enzyme Name: EC:	567.785
TCP20	R_TCP20	S_ATP_c[C_c] <=> S_ATP_p[C_p]		-1000	1000	0	ATP transporter	GENE_LIST: Gene Name: Enzyme Name: EC:	-395.56
TCP21	R_TCP21	S_ADP_c[C_c] <=> S_ADP_p[C_p]		-1000	1000	0	ADP transporter	GENE_LIST: Gene Name: Enzyme Name: EC:	395.56
TCP22	R_TCP22	S_H_43__c[C_c] <=> S_H_43__p[C_p]		-1000	1000	0	Proton transporter	GENE_LIST: Gene Name: Enzyme Name: EC:	-42.1319
TCP24	R_TCP24	S_D_45_Glycerate_c[C_c] <=> S_D_45_Glycerate_p[C_p]		-1000	1000	0	Glycerate transport	GENE_LIST: Gene Name: Enzyme Name: EC:	-734.682
TCP25	R_TCP25	S_Oxygen_c[C_c] <=> S_Oxygen_p[C_p]		-1000	1000	0	Oxigen transport	GENE_LIST: Gene Name: Enzyme Name: EC:	-125
TCP26	R_TCP26	S_Pyrophosphate_c[C_c] <=> S_Pyrophosphate_p[C_p]	AT1G20860	-1000	1000	0	Phosphate transporter/Dicarboxylate translocator	GENE_LIST: AT1G20860 Gene Name: F9H16_16 F9H16.16 Enzyme Name: EC:	-293.613
TCP27	R_TCP27	S_L_45_Glutamine_c[C_c] <=> S_L_45_Glutamine_p[C_p]		-1000	1000	0	Glutamine transporter	GENE_LIST: Gene Name: Enzyme Name: EC:	0
TCP29	R_TCP29	S_L_45_Ornithine_c[C_c] <=> S_L_45_Ornithine_p[C_p]		-1000	1000	0	L-Ornithine transporter	GENE_LIST: Gene Name: Enzyme Name: EC:	0
TCP30	R_TCP30	S_L_45_Citrulline_c[C_c] <=> S_L_45_Citrulline_p[C_p]		-1000	1000	0	L-Citrulline transporter	GENE_LIST: Gene Name: Enzyme Name: EC:	0
TCP31	R_TCP31	S_Hexadecanoic_32_acid_p[C_p] -> S_Hexadecanoic_32_acid_acc[C_acc]		0	1000	0	Fatty accid in plastid	GENE_LIST: Gene Name: Enzyme Name: EC:	3.24091
TCV1	R_TCV1	S_Sulfate_c[C_c] <=> S_Sulfate_v[C_v]		-1000	1000	0	Sulfate transporter	GENE_LIST: Gene Name: Enzyme Name: EC:	0
TCV2	R_TCV2	S__40_S_41__45_Malate_c[C_c] <=> S__40_S_41__45_Malate_v[C_v]	AT5G47560	-1000	1000	0	Malate transporter	GENE_LIST: AT5G47560 Gene Name: Enzyme Name: EC:	0
TCV5	R_TCV5	S_Citrate_c[C_c] <=> S_Citrate_v[C_v]		-1000	1000	0	Citrate transporter	GENE_LIST: Gene Name: Enzyme Name: EC:	0
TCX1	R_TCX1	S_Glycine_c[C_c] <=> S_Glycine_x[C_x]		-1000	1000	0	Glycine transport	GENE_LIST: Gene Name: Enzyme Name: EC:	-758.239
TCX2	R_TCX2	S_L_45_Serine_c[C_c] <=> S_L_45_Serine_x[C_x]		-1000	1000	0	Serine transporter	GENE_LIST: Gene Name: Enzyme Name: EC:	265.318
TCX3	R_TCX3	S_Glycolate_c[C_c] <=> S_Glycolate_x[C_x]		-1000	1000	0	Glycolate transporter	GENE_LIST: Gene Name: Enzyme Name: EC:	0
TCX4	R_TCX4	S_2_45_Oxoglutarate_c[C_c] <=> S_2_45_Oxoglutarate_x[C_x]		-1000	1000	0	alpha-ketoglutarate translocator	GENE_LIST: Gene Name: Enzyme Name: EC:	-492.921
TCX5	R_TCX5	S_L_45_Glutamate_c[C_c] <=> S_L_45_Glutamate_x[C_x]		-1000	1000	0	Glutamate translocator	GENE_LIST: Gene Name: Enzyme Name: EC:	492.921
TCX7	CARNITINE TRANSPORTER (see genes|transporters worksheet)	S_Hexadecanoic_32_acid_acc[C_acc] <=> S_Hexadecanoic_32_acid_x[C_x]	AT3G05420	-1000	1000	0	Fatty acid transporter(for beta oxidation)	GENE_LIST: AT3G05420 Gene Name: Enzyme Name: CARNITINE TRANSPORTER (see genes|transporters worksheet) EC:	0
TCX9	R_TCX9	S_AMP_c[C_c] <=> S_AMP_x[C_x]		-1000	1000	0	AMP transporter	GENE_LIST: Gene Name: Enzyme Name: EC:	0
TCX11	R_TCX11	S_H2O_c[C_c] <=> S_H2O_x[C_x]		-1000	1000	0	H2O transporter	GENE_LIST: Gene Name: Enzyme Name: EC:	0
TCX12	R_TCX12	S_Oxygen_c[C_c] <=> S_Oxygen_x[C_x]		-1000	1000	0	Oxigen transport	GENE_LIST: Gene Name: Enzyme Name: EC:	0
TCX13	R_TCX13	S_D_45_Glycerate_x[C_x] <=> S_D_45_Glycerate_c[C_c]		-1000	1000	0	Glycerate transport	GENE_LIST: Gene Name: Enzyme Name: EC:	265.318
TCX14	R_TCX14	S_Citrate_c[C_c] <=> S_Citrate_x[C_x]	AT1G02260	-1000	1000	0	Citrate transporter	GENE_LIST: AT1G02260 Gene Name: T6A9.21 Enzyme Name: EC:	-241.761
TCX15	R_TCX15	S_Succinate_c[C_c] <=> S_Succinate_x[C_x]		-1000	1000	0	Succinate transporter	GENE_LIST: Gene Name: Enzyme Name: EC:	-758.239
TCX16	R_TCX16	S_Isocitrate_c[C_c] <=> S_Isocitrate_x[C_x]		-1000	1000	0	Isocitrate transporter	GENE_LIST: Gene Name: Enzyme Name: EC:	1000
TCX17	R_TCX17	S_Oxaloacetate_c[C_c] <=> S_Oxaloacetate_x[C_x]		-1000	1000	0	Oxaloacetate transporter	GENE_LIST: Gene Name: Enzyme Name: EC:	0
TCX18	R_TCX18	S_H_43__c[C_c] <=> S_H_43__x[C_x]		-1000	1000	0	Proton transporter	GENE_LIST: Gene Name: Enzyme Name: EC:	0
TCX19	R_TCX19	S_CoA_c[C_c] <=> S_CoA_x[C_x]		-1000	1000	0	CoA	GENE_LIST: Gene Name: Enzyme Name: EC:	0
R00095_tmx	monodehydroascorbate reductase, putative	S_H_43__x[C_x] + 2 S_Monodehydroascorbate_c[C_c] + S_NADH_x[C_x] <=> 2 S_Ascorbate_c[C_c] + S_NAD_43__x[C_x]	AT5G03630	-1000	1000	0	(Transmembrane) Ascorbate and aldarate metabolism	GENE_LIST: AT5G03630 Gene Name: Enzyme Name: monodehydroascorbate reductase, putative EC: 1.6.5.4	-265.318
R00644_tmx	L-ascorbate peroxidase 1, cytosolic (APX1)	S_Ascorbate_c[C_c] + S_H2O2_x[C_x] -> 2 S_H2O_x[C_x] + S_L_45_Dehydroascorbate_c[C_c]	AT1G07890	0	1000	0	(Transmembrane) Ascorbate and aldarate metabolism	GENE_LIST: AT1G07890 Gene Name: F24B9.2 Enzyme Name: L-ascorbate peroxidase 1, cytosolic (APX1) EC: 1.11.1.11	0
R00014_c	pyruvate dehydrogenase E1 component alpha subunit, chloroplast	S_Pyruvate_c[C_c] + S_Thiamin_32_diphosphate_c[C_c] -> S_2_45__40_alpha_45_Hydroxyethyl_41_thiamine_32_diphosphate_c[C_c] + S_CO2_c[C_c]	( AT1G01090 or AT1G24180 or AT1G30120 or AT1G59900 or AT2G34590 or AT3G48560 or AT4G33070 or AT5G01320 or AT5G01330 or AT5G50850 or AT5G54960 )	0	1000	0	Glycolysis / Gluconeogenesis; Valine, leucine and isoleucine biosynthesis;Butanoate metabolism	GENE_LIST: AT1G01090 AT1G24180 AT1G30120 AT1G59900 AT2G34590 AT3G48560 AT4G33070 AT5G01320 AT5G01330 AT5G50850 AT5G54960 Gene Name: Enzyme Name: acetolactate synthase, chloroplast / acetohydroxy-acid synthase (ALS) pyruvate decarboxylase, putative pyruvate dehydrogenase E1 component alpha subunit, chloroplast EC: 1.2.4.1 2.2.1.6 4.1.1.1	37.3952
R00021_p	glutamate synthase, chloroplast (GLU2) / ferredoxin-dependent glutamate synthase (Fd-GOGAT 2)	S_2_45_Oxoglutarate_p[C_p] + S_L_45_Glutamine_p[C_p] + 2 S_Reduced_32_ferredoxin_p[C_p] -> 2 S_L_45_Glutamate_p[C_p] + 2 S_Oxidized_32_ferredoxin_p[C_p]	( AT2G41220 or AT5G04140 )	0	1000	0	Nitrogen metabolism	GENE_LIST: AT2G41220 AT5G04140 Gene Name: Enzyme Name: glutamate synthase, chloroplast (GLU2) / ferredoxin-dependent glutamate synthase (Fd-GOGAT 2) EC: 1.4.7.1	0
R00022_c	glycosyl hydrolase family 20 protein	S_Chitobiose_c[C_c] + S_H2O_c[C_c] -> 2 S_N_45_Acetyl_45_D_45_glucosamine_c[C_c]	( AT1G05590 or AT3G55260 )	0	1000	0	Aminosugars metabolism	GENE_LIST: AT1G05590 AT3G55260 Gene Name: Enzyme Name: glycosyl hydrolase family 20 protein EC: 3.2.1.52	0
R00024_p	ribulose bisphosphate carboxylase small chain 1A / RuBisCO small subunit 1A (RBCS-1A) (ATS1A)	S_CO2_p[C_p] + S_D_45_Ribulose_32_1_44_5_45_bisphosphate_p[C_p] + S_H2O_p[C_p] -> 2 S_3_45_Phospho_45_D_45_glycerate_p[C_p]	( ARTHCP030 or AT1G67090 or AT5G38410 or AT5G38420 or AT5G38430 )	0	1000	0	Carbon fixation	GENE_LIST: ARTHCP030 AT1G67090 AT5G38410 AT5G38420 AT5G38430 Gene Name: Enzyme Name: ribulose bisphosphate carboxylase small chain 1A / RuBisCO small subunit 1A (RBCS-1A) (ATS1A) EC: 4.1.1.39	0
R00026_c	glycosyl hydrolase family 3 protein	S_Cellobiose_c[C_c] + S_H2O_c[C_c] -> 2 S_beta_45_D_45_Glucose_c[C_c]	( AT1G02640 or AT1G26560 or AT2G44450 or AT2G44480 or AT3G18080 or AT3G47000 or AT3G47050 or AT5G42260 or AT5G44640 )	0	1000	0	Starch and sucrose metabolism	GENE_LIST: AT1G02640 AT1G26560 AT2G44450 AT2G44480 AT3G18080 AT3G47000 AT3G47050 AT5G42260 AT5G44640 Gene Name: Enzyme Name: glycosyl hydrolase family 3 protein EC: 3.2.1.21	9.28646
R00028_p	alpha-xylosidase, putative; located in endomembrane system	S_H2O_p[C_p] + S_Maltose_p[C_p] -> 2 S_alpha_45_D_45_Glucose_p[C_p]	( AT3G45940 or AT5G11720 or AT5G63840 )	0	1000	0	Starch and sucrose metabolism	GENE_LIST: AT3G45940 AT5G11720 AT5G63840 Gene Name: Enzyme Name: alpha-xylosidase, putative; located in endomembrane system EC: 3.2.1.20	0
R00028_c	glycosyl hydrolase family 31, located in endomembrane system	S_H2O_c[C_c] + S_Maltose_c[C_c] -> 2 S_alpha_45_D_45_Glucose_c[C_c]	( AT3G45940 or AT5G11720 or AT5G63840 )	0	1000	0	Starch and sucrose metabolism	GENE_LIST: AT3G45940 AT5G11720 AT5G63840 Gene Name: Enzyme Name: glycosyl hydrolase family 31, located in endomembrane system EC: 3.2.1.20	0
R00066_c	lumazine-binding family protein	2 S_6_44_7_45_Dimethyl_45_8_45__40_1_45_D_45_ribityl_41_lumazine_c[C_c] -> S_Riboflavin_c[C_c]	AT2G20690	0	1000	0	Riboflavin metabolism	GENE_LIST: AT2G20690 Gene Name: Enzyme Name: lumazine-binding family protein EC: 2.5.1.9	0
R00084_c	hydroxymethylbilane synthase (porphobilinogen deaminase, chloroplast) (pre-uroporphyrinogen synthase)	S_H2O_c[C_c] + 4 S_Porphobilinogen_c[C_c] -> S_Hydroxymethylbilane_c[C_c] + 4 S_NH3_c[C_c]	AT5G08280	0	1000	0	Porphyrin and chlorophyll metabolism	GENE_LIST: AT5G08280 Gene Name: Enzyme Name: hydroxymethylbilane synthase (porphobilinogen deaminase, chloroplast) (pre-uroporphyrinogen synthase) EC: 2.5.1.61	0
R00086_c	apyrase (APY1)	S_ATP_c[C_c] + S_H2O_c[C_c] <=> S_ADP_c[C_c] + S_Orthophosphate_c[C_c]	( ARTHCP007 or ARTHCP008 or ARTHCP009 or ARTHCP010 or ARTHCP028 or ARTHCP029 or ARTHMP035 or ARTHMP094 or ARTHMP098 or AT1G07670 or AT1G07810 or AT1G10130 or AT1G12840 or AT1G13210 or AT1G15700 or AT1G17260 or AT1G17500 or AT1G19910 or AT1G26130 or AT1G51650 or AT1G54280 or AT1G59820 or AT1G63440 or AT1G64200 or AT1G68710 or AT1G72700 or AT1G75630 or AT1G76030 or AT1G78900 or AT1G80350 or AT1G806…	-1000	1000	0	Purine metabolism	GENE_LIST: ARTHCP007 ARTHCP008 ARTHCP009 ARTHCP010 ARTHCP028 ARTHCP029 ARTHMP035 ARTHMP094 ARTHMP098 AT1G07670 AT1G07810 AT1G10130 AT1G12840 AT1G13210 AT1G15700 AT1G17260 AT1G17500 AT1G19910 AT1G26130 AT1G51650 AT1G54280 AT1G59820 AT1G63440 AT1G64200 AT1G68710 AT1G72700 AT1G75630 AT1G76030 AT1G78900 AT1G80350 AT1G80660 AT2G07560 AT2G07698 AT2G07741 AT2G18960 AT2G19110 AT2G19680 AT2G21410 AT2G2295…	-1000
R00095_c	monodehydroascorbate reductase, putative (mitochondrial)	2 S_Ascorbate_c[C_c] + S_NAD_43__c[C_c] <=> S_H_43__c[C_c] + 2 S_Monodehydroascorbate_c[C_c] + S_NADH_c[C_c]	( AT3G09940 or AT3G27820 or AT3G52880 or AT5G03630 )	-1000	1000	0	Ascorbate and aldarate metabolism	GENE_LIST: AT3G09940 AT3G27820 AT3G52880 AT5G03630 Gene Name: Enzyme Name: monodehydroascorbate reductase, putative (mitochondrial) EC: 1.6.5.4	-265.318
R00100_c	NADH-cytochrome b5 reductase	2 S_Ferricytochrome_32_b5_c[C_c] + S_H_43__c[C_c] + S_NADH_c[C_c] -> 2 S_Ferrocytochrome_32_b5_c[C_c] + S_NAD_43__c[C_c]	AT5G17770	0	1000	0	Aminosugars metabolism	GENE_LIST: AT5G17770 Gene Name: Enzyme Name: NADH-cytochrome b5 reductase EC: 1.6.2.2	0
R00115_c	glutathione reductase, putative	2 S_Glutathione_c[C_c] + S_NADP_43__c[C_c] <=> S_H_43__c[C_c] + S_NADPH_c[C_c] + S_Oxidized_32_glutathione_c[C_c]	AT3G54660	-1000	1000	0	Glutathione metabolism;Glutamate metabolism	GENE_LIST: AT3G54660 Gene Name: Enzyme Name: glutathione reductase, putative EC: 1.8.1.7	0
R00127_c	adenylate kinase -related protein	S_AMP_c[C_c] + S_ATP_c[C_c] <=> 2 S_ADP_c[C_c]	( AT5G47840 or AT5G50370 )	-1000	1000	0	Purine metabolism	GENE_LIST: AT5G47840 AT5G50370 Gene Name: Enzyme Name: adenylate kinase -related protein EC: 2.7.4.3	-1000
R00130_c	dephospho-CoA kinase family	S_ATP_c[C_c] + S_Dephospho_45_CoA_c[C_c] -> S_ADP_c[C_c] + S_CoA_c[C_c]		0	1000	0	Pantothenate and CoA biosynthesis	GENE_LIST: Gene Name: Enzyme Name: dephospho-CoA kinase family EC: 2.7.1.24	0
R00131_c	urease, putative / urea amidohydrolase, putative	S_H2O_c[C_c] + S_Urea_c[C_c] -> S_CO2_c[C_c] + 2 S_NH3_c[C_c]		0	1000	0	Urea cycle and metabolism of amino groups;Purine metabolism	GENE_LIST: Gene Name: Enzyme Name: urease, putative / urea amidohydrolase, putative EC: 3.5.1.5	0
R00132N_c	carbonic anhydrase 1, chloroplast / carbonate dehydratase 1 (CA1)	S_CO2_c[C_c] + S_H2O_c[C_c] -> S_H_43__c[C_c] + S_HCO3_45__c[C_c]	( AT1G08065 or AT1G08080 or AT1G23730 or AT1G58180 or AT1G70410 or AT2G28210 or AT3G01500 or AT3G52720 or AT4G20990 or AT4G21000 or AT5G04180 or AT5G14740 )	0	1000	0	Nitrogen metabolism	GENE_LIST: AT1G08065 AT1G08080 AT1G23730 AT1G58180 AT1G70410 AT2G28210 AT3G01500 AT3G52720 AT4G20990 AT4G21000 AT5G04180 AT5G14740 Gene Name: Enzyme Name: carbonic anhydrase 1, chloroplast / carbonate dehydratase 1 (CA1) EC: 4.2.1.1	628.265
R00132N_m	carbonic anhydrase 1, chloroplast / carbonate dehydratase 1 (CA1)	S_CO2_m[C_m] + S_H2O_m[C_m] -> S_H_43__m[C_m] + S_HCO3_45__m[C_m]	( AT1G08065 or AT1G08080 or AT1G23730 or AT1G58180 or AT1G70410 or AT2G28210 or AT3G01500 or AT3G52720 or AT4G20990 or AT4G21000 or AT5G04180 or AT5G14740 )	0	1000	0	Nitrogen metabolism	GENE_LIST: AT1G08065 AT1G08080 AT1G23730 AT1G58180 AT1G70410 AT2G28210 AT3G01500 AT3G52720 AT4G20990 AT4G21000 AT5G04180 AT5G14740 Gene Name: Enzyme Name: carbonic anhydrase 1, chloroplast / carbonate dehydratase 1 (CA1) EC: 4.2.1.1	574.295
R00132N_p	carbonic anhydrase 1, chloroplast / carbonate dehydratase 1 (CA1)	S_CO2_p[C_p] + S_H2O_p[C_p] -> S_H_43__p[C_p] + S_HCO3_45__p[C_p]	( AT1G08065 or AT1G08080 or AT1G23730 or AT1G58180 or AT1G70410 or AT2G28210 or AT3G01500 or AT3G52720 or AT4G20990 or AT4G21000 or AT5G04180 or AT5G14740 )	0	1000	0	Nitrogen metabolism	GENE_LIST: AT1G08065 AT1G08080 AT1G23730 AT1G58180 AT1G70410 AT2G28210 AT3G01500 AT3G52720 AT4G20990 AT4G21000 AT5G04180 AT5G14740 Gene Name: Enzyme Name: carbonic anhydrase 1, chloroplast / carbonate dehydratase 1 (CA1) EC: 4.2.1.1	22.6864
R00135_c	proline iminopeptidase	S_H2O_c[C_c] -> S_L_45_Proline_c[C_c] + S_Peptide_c[C_c]	( AT2G14260 or AT2G24200 or AT4G30910 )	0	1000	0	Arginine and proline metabolism	GENE_LIST: AT2G14260 AT2G24200 AT4G30910 Gene Name: Enzyme Name: proline iminopeptidase EC: 3.4.11.5	0
R00156_c	nucleoside diphosphate kinase 1 (NDK1)	S_ATP_c[C_c] + S_UDP_c[C_c] <=> S_ADP_c[C_c] + S_UTP_c[C_c]	( AT4G23900 or AT5G63310 )	-1000	1000	0	Pyrimidine metabolism	GENE_LIST: AT4G23900 AT5G63310 Gene Name: Enzyme Name: nucleoside diphosphate kinase 1 (NDK1) EC: 2.7.4.6	705.34
R00177_c	S-adenosylmethionine synthetase 1 (SAM1)	S_ATP_c[C_c] + S_H2O_c[C_c] + S_L_45_Methionine_c[C_c] -> S_Orthophosphate_c[C_c] + S_Pyrophosphate_c[C_c] + S_S_45_Adenosyl_45_L_45_methionine_c[C_c]	( AT2G36880 or AT3G17390 )	0	1000	0	Methionine metabolism	GENE_LIST: AT2G36880 AT3G17390 Gene Name: Enzyme Name: S-adenosylmethionine synthetase 1 (SAM1) EC: 2.5.1.6	19.9441
R00181_c	AMP deaminase, putative / myoadenylate deaminase, putative	S_AMP_c[C_c] + S_H2O_c[C_c] -> S_IMP_c[C_c] + S_NH3_c[C_c]		0	1000	0	Purine metabolism	GENE_LIST: Gene Name: Enzyme Name: AMP deaminase, putative / myoadenylate deaminase, putative EC: 3.5.4.17 3.5.4.6	0
R00185_c	adenosine kinase 1 (ADK1) / adenosine 5'-phosphotransferase 1	S_ATP_c[C_c] + S_Adenosine_c[C_c] <=> S_ADP_c[C_c] + S_AMP_c[C_c]		-1000	1000	0	Purine metabolism	GENE_LIST: Gene Name: Enzyme Name: adenosine kinase 1 (ADK1) / adenosine 5&apos;-phosphotransferase 1 EC: 2.7.1.20 2.7.1.74	774.502
R00190_c	adenine phosphoribosyltransferase 1 (APT1)	S_AMP_c[C_c] + S_Pyrophosphate_c[C_c] <=> S_5_45_Phospho_45_alpha_45_D_45_ribose_32_1_45_diphosphate_c[C_c] + S_Adenine_c[C_c]	( AT1G27450 or AT1G71750 or AT1G80050 or AT4G12440 or AT4G22570 or AT5G11160 )	-1000	1000	0	Purine metabolism	GENE_LIST: AT1G27450 AT1G71750 AT1G80050 AT4G12440 AT4G22570 AT5G11160 Gene Name: Enzyme Name: adenine phosphoribosyltransferase 1 (APT1) phosphoribosyltransferase family protein EC: 2.4.2.7 2.4.2.8	754.558
R00192_c	adenosylhomocysteinase, putative / S-adenosyl-L-homocysteine hydrolase, putative / AdoHcyase, putative	S_H2O_c[C_c] + S_S_45_Adenosyl_45_L_45_homocysteine_c[C_c] -> S_Adenosine_c[C_c] + S_L_45_Homocysteine_c[C_c]	AT3G23810	0	1000	0	Methionine metabolism	GENE_LIST: AT3G23810 Gene Name: Enzyme Name: adenosylhomocysteinase, putative / S-adenosyl-L-homocysteine hydrolase, putative / AdoHcyase, putative EC: 3.3.1.1	19.9441
R00200_c	pyruvate kinase, putative	S_ADP_c[C_c] + S_Phosphoenolpyruvate_c[C_c] -> S_ATP_c[C_c] + S_Pyruvate_c[C_c]	( AT1G32440 or AT3G04050 or AT3G25960 or AT3G49160 or AT3G52990 or AT3G55650 or AT3G55810 or AT4G26390 or AT5G08570 or AT5G52920 or AT5G56350 or AT5G63680 )	0	1000	0	Glycolysis / Gluconeogenesis; Purine metabolism; Pyruvate metabolism;Carbon fixation	GENE_LIST: AT1G32440 AT3G04050 AT3G25960 AT3G49160 AT3G52990 AT3G55650 AT3G55810 AT4G26390 AT5G08570 AT5G52920 AT5G56350 AT5G63680 Gene Name: Enzyme Name: pyruvate kinase, putative EC: 2.7.1.40	0
R00200_p	pyruvate kinase, putative	S_ADP_p[C_p] + S_Phosphoenolpyruvate_p[C_p] -> S_ATP_p[C_p] + S_Pyruvate_p[C_p]	( AT1G32440 or AT3G04050 or AT3G25960 or AT3G49160 or AT3G52990 or AT3G55650 or AT3G55810 or AT4G26390 or AT5G08570 or AT5G52920 or AT5G56350 or AT5G63680 )	0	1000	0	Glycolysis / Gluconeogenesis; Purine metabolism; Pyruvate metabolism;Carbon fixation	GENE_LIST: AT1G32440 AT3G04050 AT3G25960 AT3G49160 AT3G52990 AT3G55650 AT3G55810 AT4G26390 AT5G08570 AT5G52920 AT5G56350 AT5G63680 Gene Name: Enzyme Name: pyruvate kinase, putative EC: 2.7.1.40	0
R00206_p	pyruvate phosphate dikinase family protein	S_ATP_p[C_p] + S_Orthophosphate_p[C_p] + S_Pyruvate_p[C_p] -> S_AMP_p[C_p] + S_Phosphoenolpyruvate_p[C_p] + S_Pyrophosphate_p[C_p]	AT4G15530	0	1000	0	Pyruvate metabolism;Carbon fixation	GENE_LIST: AT4G15530 Gene Name: Enzyme Name: pyruvate phosphate dikinase family protein EC: 2.7.9.1	0
R00209_p	pyruvate dehydrogenase E1 component alpha subunit, chloroplast	S_CoA_p[C_p] + S_NAD_43__p[C_p] + S_Pyruvate_p[C_p] -> S_Acetyl_45_CoA_p[C_p] + S_CO2_p[C_p] + S_NADH_p[C_p]	( AT1G34430 or AT1G48030 or AT1G54220 or AT3G13930 or AT3G16950 or AT3G17240 or AT3G52200 or AT4G16155 )	0	1000	0	Pyruvate metabolism;Alanine and aspartate metabolism	GENE_LIST: AT1G34430 AT1G48030 AT1G54220 AT3G13930 AT3G16950 AT3G17240 AT3G52200 AT4G16155 Gene Name: Enzyme Name: pyruvate dehydrogenase E1 component alpha subunit, chloroplast EC: 1.8.1.4 2.3.1.12	25.9273
R00209_m	pyruvate dehydrogenase E1 component alpha subunit, mitochondrial, putative	S_CoA_m[C_m] + S_NAD_43__m[C_m] + S_Pyruvate_m[C_m] -> S_Acetyl_45_CoA_m[C_m] + S_CO2_m[C_m] + S_NADH_m[C_m]	( AT1G01090 or AT1G24180 or AT1G30120 or AT1G34430 or AT1G48030 or AT1G54220 or AT1G59900 or AT2G34590 or AT3G13930 or AT3G16950 or AT3G17240 or AT3G52200 or AT4G16155 or AT5G50850 )	0	1000	0	Pyruvate metabolism;Alanine and aspartate metabolism	GENE_LIST: AT1G01090 AT1G24180 AT1G30120 AT1G34430 AT1G48030 AT1G54220 AT1G59900 AT2G34590 AT3G13930 AT3G16950 AT3G17240 AT3G52200 AT4G16155 AT5G50850 Gene Name: Enzyme Name: dihydrolipoamide S-acetyltransferase, putative dihydrolipoamide dehydrogenase 1, mitochondrial / lipoamide dehydrogenase 1 (MTLPD1) pyruvate dehydrogenase E1 component alpha subunit, mitochondrial, putative EC: 1.2.4.1 1.8.1…	270.02
R00214_c	malate oxidoreductase, putative	S__40_S_41__45_Malate_c[C_c] + S_NAD_43__c[C_c] -> S_CO2_c[C_c] + S_NADH_c[C_c] + S_Pyruvate_c[C_c]		0	1000	0	Pyruvate metabolism;Carbon fixation	GENE_LIST: Gene Name: Enzyme Name: malate oxidoreductase, putative EC: 1.1.1.38 4.1.1.3	0
R00216_p	malate oxidoreductase, putative	S__40_S_41__45_Malate_p[C_p] + S_NADP_43__p[C_p] -> S_CO2_p[C_p] + S_NADPH_p[C_p] + S_Pyruvate_p[C_p]	AT4G00570	0	1000	0	Pyruvate metabolism;Carbon fixation	GENE_LIST: AT4G00570 Gene Name: Enzyme Name: malate oxidoreductase, putative EC: 1.1.1.38 1.1.1.39 4.1.1.3	0
R00233_c	malonyl-CoA decarboxylase family protein	S_Malonyl_45_CoA_c[C_c] -> S_Acetyl_45_CoA_c[C_c] + S_CO2_c[C_c]		0	1000	0	beta-Alanine metabolism;Propanoate metabolism	GENE_LIST: Gene Name: Enzyme Name: malonyl-CoA decarboxylase family protein EC: 4.1.1.9	0
R00236_c	acetyl-CoA synthetase (acetate-CoA ligase), putative	S_Acetyl_32_adenylate_c[C_c] + S_CoA_c[C_c] <=> S_AMP_c[C_c] + S_Acetyl_45_CoA_c[C_c]	AT5G36880	-1000	1000	0	Pyruvate metabolism	GENE_LIST: AT5G36880 Gene Name: Enzyme Name: acetyl-CoA synthetase (acetate-CoA ligase), putative EC: 6.2.1.1	0
R00236_m	acetyl-CoA synthetase (acetate-CoA ligase), putative	S_Acetyl_32_adenylate_m[C_m] + S_CoA_m[C_m] <=> S_AMP_m[C_m] + S_Acetyl_45_CoA_m[C_m]	AT5G36880	-1000	1000	0	Pyruvate metabolism	GENE_LIST: AT5G36880 Gene Name: Enzyme Name: acetyl-CoA synthetase (acetate-CoA ligase), putative EC: 6.2.1.1	0
R00238_c	acetyl-CoA C-acyltransferase, putative / 3-ketoacyl-CoA thiolase, putative	2 S_Acetyl_45_CoA_c[C_c] <=> S_Acetoacetyl_45_CoA_c[C_c] + S_CoA_c[C_c]	( AT1G04710 or AT2G33150 or AT5G48230 or AT5G48880 )	-1000	1000	0	Butanoate metabolism; Fatty acid metabolism; Lysine degradation; Propanoate metabolism; Pyruvate metabolism; Synthesis and degradation of ketone bodies; Tryptophan metabolism; Valine, leucine and isoleucine degradation;Benzoate degradation via CoA ligation	GENE_LIST: AT1G04710 AT2G33150 AT5G48230 AT5G48880 Gene Name: Enzyme Name: acetyl-CoA C-acetyltransferase (acetoacetyl-coenzyme A thiolase), putative acetyl-CoA C-acyltransferase, putative / 3-ketoacyl-CoA thiolase, putative EC: 2.3.1.16 2.3.1.9	0
R00238_m	acetyl-CoA C-acyltransferase, putative / 3-ketoacyl-CoA thiolase, putative	2 S_Acetyl_45_CoA_m[C_m] <=> S_Acetoacetyl_45_CoA_m[C_m] + S_CoA_m[C_m]	AT5G48230	-1000	1000	0	Butanoate metabolism; Fatty acid metabolism; Lysine degradation; Propanoate metabolism; Pyruvate metabolism; Synthesis and degradation of ketone bodies; Tryptophan metabolism; Valine, leucine and isoleucine degradation;Benzoate degradation via CoA ligation	GENE_LIST: AT5G48230 Gene Name: Enzyme Name: acetyl-CoA C-acyltransferase, putative / 3-ketoacyl-CoA thiolase, putative EC: 2.3.1.9	0
R00238_p	acetyl-CoA C-acyltransferase, putative / 3-ketoacyl-CoA thiolase, putative	2 S_Acetyl_45_CoA_p[C_p] <=> S_Acetoacetyl_45_CoA_p[C_p] + S_CoA_p[C_p]	AT5G48230	-1000	1000	0	Butanoate metabolism; Fatty acid metabolism; Lysine degradation; Propanoate metabolism; Pyruvate metabolism; Synthesis and degradation of ketone bodies; Tryptophan metabolism; Valine, leucine and isoleucine degradation;Benzoate degradation via CoA ligation	GENE_LIST: AT5G48230 Gene Name: Enzyme Name: acetyl-CoA C-acyltransferase, putative / 3-ketoacyl-CoA thiolase, putative EC: 2.3.1.9	0
R00238_x	acetyl-CoA C-acyltransferase, putative / 3-ketoacyl-CoA thiolase, putative	2 S_Acetyl_45_CoA_x[C_x] <=> S_Acetoacetyl_45_CoA_x[C_x] + S_CoA_x[C_x]	AT5G48230	-1000	1000	0	Butanoate metabolism; Fatty acid metabolism; Lysine degradation; Propanoate metabolism; Pyruvate metabolism; Synthesis and degradation of ketone bodies; Tryptophan metabolism; Valine, leucine and isoleucine degradation;Benzoate degradation via CoA ligation	GENE_LIST: AT5G48230 Gene Name: Enzyme Name: acetyl-CoA C-acyltransferase, putative / 3-ketoacyl-CoA thiolase, putative EC: 2.3.1.9	0
R00239_c	delta 1-pyrroline-5-carboxylate synthetase A / P5CS A (P5CS1)	S_ATP_c[C_c] + S_L_45_Glutamate_c[C_c] -> S_ADP_c[C_c] + S_L_45_Glutamyl_32_5_45_phosphate_c[C_c]	AT3G55610	0	1000	0	Urea cycle and metabolism of amino groups	GENE_LIST: AT3G55610 Gene Name: Enzyme Name: delta 1-pyrroline-5-carboxylate synthetase A / P5CS A (P5CS1) EC: 1.2.1.41	0
R00251_c	5-oxoprolinase -related protein	S_5_45_Oxoproline_c[C_c] + S_ATP_c[C_c] + 2 S_H2O_c[C_c] -> S_ADP_c[C_c] + S_L_45_Glutamate_c[C_c] + S_Orthophosphate_c[C_c]	AT5G37830	0	1000	0	Glutathione metabolism	GENE_LIST: AT5G37830 Gene Name: Enzyme Name: 5-oxoprolinase -related protein EC: 3.5.2.9	0
R00253_c	glutamine synthetase, putative, cytosolic	S_ATP_c[C_c] + S_L_45_Glutamate_c[C_c] + S_NH3_c[C_c] <=> S_ADP_c[C_c] + S_L_45_Glutamine_c[C_c] + S_Orthophosphate_c[C_c]	( AT1G48470 or AT3G17820 or AT5G35630 or AT5G37600 )	-1000	1000	0	Nitrogen metabolism;Glutamate metabolism	GENE_LIST: AT1G48470 AT3G17820 AT5G35630 AT5G37600 Gene Name: Enzyme Name: glutamine synthetase, putative, cytosolic EC: 6.3.1.2	-1000
R00253_m	glutamate-ammonia ligase (EC 6.3.1.2) precursor, chloroplast (clone lambdaAtgsl1) (pir||S18600); chloroplast and mitochondrial	S_ATP_m[C_m] + S_L_45_Glutamate_m[C_m] + S_NH3_m[C_m] <=> S_ADP_m[C_m] + S_L_45_Glutamine_m[C_m] + S_Orthophosphate_m[C_m]	( AT1G48470 or AT3G17820 or AT5G35630 or AT5G37600 )	-1000	1000	0	Nitrogen metabolism;Glutamate metabolism	GENE_LIST: AT1G48470 AT3G17820 AT5G35630 AT5G37600 Gene Name: Enzyme Name: glutamate-ammonia ligase (EC 6.3.1.2) precursor, chloroplast (clone lambdaAtgsl1) (pir||S18600); chloroplast and mitochondrial EC: 6.3.1.2	973.396
R00253_p	glutamate-ammonia ligase (EC 6.3.1.2) precursor, chloroplast (clone lambdaAtgsl1) (pir||S18600); chloroplast and mitochondrial	S_ATP_p[C_p] + S_L_45_Glutamate_p[C_p] + S_NH3_p[C_p] <=> S_ADP_p[C_p] + S_L_45_Glutamine_p[C_p] + S_Orthophosphate_p[C_p]	( AT1G48470 or AT3G17820 or AT5G35630 or AT5G37600 )	-1000	1000	0	Nitrogen metabolism;Glutamate metabolism	GENE_LIST: AT1G48470 AT3G17820 AT5G35630 AT5G37600 Gene Name: Enzyme Name: glutamate-ammonia ligase (EC 6.3.1.2) precursor, chloroplast (clone lambdaAtgsl1) (pir||S18600); chloroplast and mitochondrial EC: 6.3.1.2	0
R00258_c	alanine aminotransferase, putative	S_2_45_Oxoglutarate_c[C_c] + S_L_45_Alanine_c[C_c] <=> S_L_45_Glutamate_c[C_c] + S_Pyruvate_c[C_c]	AT1G70580	-1000	1000	0	Carbon fixation; Glutamate metabolism;Alanine and aspartate metabolism	GENE_LIST: AT1G70580 Gene Name: Enzyme Name: alanine aminotransferase, putative glutamate:glyoxylate aminotransferase 1 (GGT1) EC: 2.6.1.2	986.662
R00258_p	alanine aminotransferase, putative	S_2_45_Oxoglutarate_p[C_p] + S_L_45_Alanine_p[C_p] <=> S_L_45_Glutamate_p[C_p] + S_Pyruvate_p[C_p]	AT1G70580	-1000	1000	0	Carbon fixation; Glutamate metabolism;Alanine and aspartate metabolism	GENE_LIST: AT1G70580 Gene Name: Enzyme Name: alanine aminotransferase, putative EC: 2.6.1.2	0
R00261_c	glutamate decarboxylase 2 (GAD 2)	S_L_45_Glutamate_c[C_c] -> S_4_45_Aminobutanoate_c[C_c] + S_CO2_c[C_c]	( AT2G02000 or AT2G16500 or AT3G17760 or AT4G34710 or AT5G17330 )	0	1000	0	Glutamate metabolism;Butanoate metabolism	GENE_LIST: AT2G02000 AT2G16500 AT3G17760 AT4G34710 AT5G17330 Gene Name: Enzyme Name: arginine decarboxylase 1 (SPE1) (ARGDC) glutamate decarboxylase 2 (GAD 2) EC: 4.1.1.15 4.1.1.19	0
R00267_m	isocitrate dehydrogenase [NADP+], putative mitochondrial	S_Isocitrate_m[C_m] + S_NADP_43__m[C_m] <=> S_2_45_Oxoglutarate_m[C_m] + S_CO2_m[C_m] + S_H_43__m[C_m] + S_NADPH_m[C_m]	( AT1G54340 or AT1G65930 or AT5G14590 )	-1000	1000	0	Reductive carboxylate cycle (CO2 fixation);Glutathione metabolism	GENE_LIST: AT1G54340 AT1G65930 AT5G14590 Gene Name: Enzyme Name: isocitrate dehydrogenase [NADP+], putative mitochondrial EC: 1.1.1.42	-1000
R00286_c	UDP-glucose 6-dehydrogenase, putative	S_H2O_c[C_c] + 2 S_NAD_43__c[C_c] + S_UDP_45_glucose_c[C_c] -> S_H_43__c[C_c] + 2 S_NADH_c[C_c] + S_UDP_45_glucuronate_c[C_c]	( AT1G26570 or AT3G29360 or AT5G15490 or AT5G39320 )	0	1000	0	Pentose and glucuronate interconversions; Starch and sucrose metabolism;Nucleotide sugars metabolism	GENE_LIST: AT1G26570 AT3G29360 AT5G15490 AT5G39320 Gene Name: Enzyme Name: UDP-glucose 6-dehydrogenase, putative EC: 1.1.1.22	0
R00289_c	UDP-glucose pyrophosphorylase	S_D_45_Glucose_32_1_45_phosphate_c[C_c] + S_UTP_c[C_c] -> S_Pyrophosphate_c[C_c] + S_UDP_45_glucose_c[C_c]	AT5G17310	0	1000	0	Nucleotide sugars metabolism; Pentose and glucuronate interconversions; Starch and sucrose metabolism;Galactose metabolism	GENE_LIST: AT5G17310 Gene Name: Enzyme Name: UDP-glucose pyrophosphorylase EC: 2.7.7.9	75.1643
R00291_c	UDP-glucose 4-epimerase / UDP-galactose 4-epimerase / Galactowaldenase	S_UDP_45_glucose_c[C_c] <=> S_UDP_45_D_45_galactose_c[C_c]	( AT1G12780 or AT1G30620 or AT1G63180 or AT1G64440 or AT2G34850 or AT4G23920 )	-1000	1000	0	Nucleotide sugars metabolism;Galactose metabolism	GENE_LIST: AT1G12780 AT1G30620 AT1G63180 AT1G64440 AT2G34850 AT4G23920 Gene Name: Enzyme Name: UDP-glucose 4-epimerase / UDP-galactose 4-epimerase / Galactowaldenase EC: 5.1.3.2	0
R00308_c	glycosyl hydrolase family 17 protein	S_H2O_c[C_c] -> S_1_44_3_45_beta_45_D_45_Glucan_c[C_c] + S_D_45_Glucose_c[C_c]	AT3G57260	0	1000	0	Starch and sucrose metabolism	GENE_LIST: AT3G57260 Gene Name: Enzyme Name: glycosyl hydrolase family 17 protein EC: 3.2.1.39	0
R00316_m	acetyl-CoA synthetase (acetate-CoA ligase), putative	S_ATP_m[C_m] + S_Acetate_m[C_m] <=> S_Acetyl_32_adenylate_m[C_m] + S_Pyrophosphate_m[C_m]	AT5G36880	-1000	1000	0	Pyruvate metabolism	GENE_LIST: AT5G36880 Gene Name: Enzyme Name: acetyl-CoA synthetase (acetate-CoA ligase), putative EC: 6.2.1.1	0
R00330_c	nucleoside diphosphate kinase 1 (NDK1)	S_ATP_c[C_c] + S_GDP_c[C_c] <=> S_ADP_c[C_c] + S_GTP_c[C_c]	( AT4G23900 or AT5G63310 )	-1000	1000	0	Purine metabolism	GENE_LIST: AT4G23900 AT5G63310 Gene Name: Enzyme Name: nucleoside diphosphate kinase 1 (NDK1) EC: 2.7.4.6	1.18418
R00332_c	guanylate kinase, putative	S_ATP_c[C_c] + S_GMP_c[C_c] <=> S_ADP_c[C_c] + S_GDP_c[C_c]	AT3G06200	-1000	1000	0	Purine metabolism	GENE_LIST: AT3G06200 Gene Name: Enzyme Name: guanylate kinase, putative EC: 2.7.4.8	0.698043
R00342_c	malate dehydrogenase, cytosolic, putative	S__40_S_41__45_Malate_c[C_c] + S_NAD_43__c[C_c] <=> S_H_43__c[C_c] + S_NADH_c[C_c] + S_Oxaloacetate_c[C_c]	( AT1G04410 or AT1G53240 or AT2G22780 or AT3G15020 or AT3G47520 or AT5G09660 or AT5G43330 or AT5G56720 or AT5G58330 )	-1000	1000	0	Citrate cycle (TCA cycle); Glyoxylate and dicarboxylate metabolism; Pyruvate metabolism; Reductive carboxylate cycle (CO2 fixation);Carbon fixation	GENE_LIST: AT1G04410 AT1G53240 AT2G22780 AT3G15020 AT3G47520 AT5G09660 AT5G43330 AT5G56720 AT5G58330 Gene Name: Enzyme Name: malate dehydrogenase, cytosolic, putative EC: 1.1.1.37	-6.30663
R00342_m	malate dehydrogenase [NAD], mitochondrial	S__40_S_41__45_Malate_m[C_m] + S_NAD_43__m[C_m] <=> S_H_43__m[C_m] + S_NADH_m[C_m] + S_Oxaloacetate_m[C_m]	( AT1G04410 or AT1G53240 or AT2G22780 or AT3G15020 or AT3G47520 or AT5G09660 or AT5G43330 or AT5G56720 or AT5G58330 )	-1000	1000	0	Citrate cycle (TCA cycle); Glyoxylate and dicarboxylate metabolism; Pyruvate metabolism; Reductive carboxylate cycle (CO2 fixation);Carbon fixation	GENE_LIST: AT1G04410 AT1G53240 AT2G22780 AT3G15020 AT3G47520 AT5G09660 AT5G43330 AT5G56720 AT5G58330 Gene Name: Enzyme Name: malate dehydrogenase [NAD], mitochondrial malate dehydrogenase, cytosolic, putative EC: 1.1.1.37	-240.025
R00342_x	malate dehydrogenase, glyoxysomal, putative	S__40_S_41__45_Malate_x[C_x] + S_NAD_43__x[C_x] <=> S_H_43__x[C_x] + S_NADH_x[C_x] + S_Oxaloacetate_x[C_x]	( AT1G04410 or AT1G53240 or AT2G22780 or AT3G15020 or AT3G47520 or AT5G09660 or AT5G43330 or AT5G56720 or AT5G58330 )	-1000	1000	0	Citrate cycle (TCA cycle); Glyoxylate and dicarboxylate metabolism; Pyruvate metabolism; Reductive carboxylate cycle (CO2 fixation);Carbon fixation	GENE_LIST: AT1G04410 AT1G53240 AT2G22780 AT3G15020 AT3G47520 AT5G09660 AT5G43330 AT5G56720 AT5G58330 Gene Name: Enzyme Name: malate dehydrogenase, glyoxysomal, putative EC: 1.1.1.37	0
R00342_p	malate dehydrogenase [NAD], chloroplast (MDH)	S__40_S_41__45_Malate_p[C_p] + S_NAD_43__p[C_p] <=> S_H_43__p[C_p] + S_NADH_p[C_p] + S_Oxaloacetate_p[C_p]	( AT1G04410 or AT1G53240 or AT2G22780 or AT3G15020 or AT3G47520 or AT5G09660 or AT5G43330 or AT5G56720 or AT5G58330 )	-1000	1000	0	Citrate cycle (TCA cycle); Glyoxylate and dicarboxylate metabolism; Pyruvate metabolism; Reductive carboxylate cycle (CO2 fixation);Carbon fixation	GENE_LIST: AT1G04410 AT1G53240 AT2G22780 AT3G15020 AT3G47520 AT5G09660 AT5G43330 AT5G56720 AT5G58330 Gene Name: Enzyme Name: malate dehydrogenase [NAD], chloroplast (MDH) EC: 1.1.1.37	-832.732
R00343_m	malate dehydrogenase [NADP], chloroplast, putative	S__40_S_41__45_Malate_m[C_m] + S_NADP_43__m[C_m] <=> S_H_43__m[C_m] + S_NADPH_m[C_m] + S_Oxaloacetate_m[C_m]		-1000	1000	0	Pyruvate metabolism;Carbon fixation	GENE_LIST: Gene Name: Enzyme Name: malate dehydrogenase [NADP], chloroplast, putative EC: 1.1.1.82	1000
R00343_p	malate dehydrogenase [NADP], chloroplast, putative	S__40_S_41__45_Malate_p[C_p] + S_NADP_43__p[C_p] <=> S_H_43__p[C_p] + S_NADPH_p[C_p] + S_Oxaloacetate_p[C_p]		-1000	1000	0	Pyruvate metabolism;Carbon fixation	GENE_LIST: Gene Name: Enzyme Name: malate dehydrogenase [NADP], chloroplast, putative EC: 1.1.1.82	1000
R00345_c	phosphoenolpyruvate carboxylase, putative / PEP carboxylase, putative (PPC1)	S_Orthophosphate_c[C_c] + S_Oxaloacetate_c[C_c] <=> S_CO2_c[C_c] + S_H2O_c[C_c] + S_Phosphoenolpyruvate_c[C_c]	( AT1G53310 or AT1G68750 or AT2G42600 or AT3G14940 )	-1000	1000	0	Pyruvate metabolism; Reductive carboxylate cycle (CO2 fixation);Carbon fixation	GENE_LIST: AT1G53310 AT1G68750 AT2G42600 AT3G14940 Gene Name: Enzyme Name: phosphoenolpyruvate carboxylase, putative / PEP carboxylase, putative (PPC1) EC: 4.1.1.31	205.799
R00351_x	citrate synthase, glyoxysomal, putative	S_Acetyl_45_CoA_x[C_x] + S_H2O_x[C_x] + S_Oxaloacetate_x[C_x] -> S_Citrate_x[C_x] + S_CoA_x[C_x]		0	1000	0	Glyoxylate and dicarboxylate metabolism;Citrate cycle (TCA cycle)	GENE_LIST: Gene Name: Enzyme Name: citrate synthase, glyoxysomal, putative EC: 2.3.3.3	0
R00351_m	citrate synthase, mitochondrial, putative	S_Acetyl_45_CoA_m[C_m] + S_H2O_m[C_m] + S_Oxaloacetate_m[C_m] -> S_Citrate_m[C_m] + S_CoA_m[C_m]		0	1000	0	Glyoxylate and dicarboxylate metabolism;Citrate cycle (TCA cycle)	GENE_LIST: Gene Name: Enzyme Name: citrate synthase, mitochondrial, putative EC: 2.3.3.3	270.02
R00352_c	ATP-citrate synthase, putative / ATP-citrate (pro-S-)-lyase, putative / citrate cleavage enzyme, putative	S_ATP_c[C_c] + S_Citrate_c[C_c] + S_CoA_c[C_c] -> S_ADP_c[C_c] + S_Acetyl_45_CoA_c[C_c] + S_Orthophosphate_c[C_c] + S_Oxaloacetate_c[C_c]	( AT1G09430 or AT1G10670 or AT1G60810 or AT3G06650 or AT5G49460 )	0	1000	0	Reductive carboxylate cycle (CO2 fixation);Citrate cycle (TCA cycle)	GENE_LIST: AT1G09430 AT1G10670 AT1G60810 AT3G06650 AT5G49460 Gene Name: Enzyme Name: ATP-citrate synthase, putative / ATP-citrate (pro-S-)-lyase, putative / citrate cleavage enzyme, putative EC: 2.3.3.8	17.4511
R00355_c	aspartate aminotransferase, cytoplasmic isozyme 2 / transaminase A (ASP4)	S_2_45_Oxoglutarate_c[C_c] + S_L_45_Aspartate_c[C_c] <=> S_L_45_Glutamate_c[C_c] + S_Oxaloacetate_c[C_c]	( AT1G62800 or AT2G30970 or AT4G31990 or AT5G11520 or AT5G19550 )	-1000	1000	0	Carbon fixation; Glutamate metabolism;Alanine and aspartate metabolism	GENE_LIST: AT1G62800 AT2G30970 AT4G31990 AT5G11520 AT5G19550 Gene Name: Enzyme Name: aspartate aminotransferase, cytoplasmic isozyme 2 / transaminase A (ASP4) EC: 2.6.1.1	-1000
R00355_m	aspartate aminotransferase, mitochondrial / transaminase A (ASP1)	S_2_45_Oxoglutarate_m[C_m] + S_L_45_Aspartate_m[C_m] <=> S_L_45_Glutamate_m[C_m] + S_Oxaloacetate_m[C_m]	( AT1G62800 or AT2G30970 or AT4G31990 or AT5G11520 or AT5G19550 )	-1000	1000	0	Carbon fixation; Glutamate metabolism;Alanine and aspartate metabolism	GENE_LIST: AT1G62800 AT2G30970 AT4G31990 AT5G11520 AT5G19550 Gene Name: Enzyme Name: aspartate aminotransferase, mitochondrial / transaminase A (ASP1) EC: 2.6.1.1	-90.8328
R00355_p	aspartate aminotransferase, chloroplast (transaminase A/Asp3)	S_2_45_Oxoglutarate_p[C_p] + S_L_45_Aspartate_p[C_p] <=> S_L_45_Glutamate_p[C_p] + S_Oxaloacetate_p[C_p]	( AT1G62800 or AT2G30970 or AT4G31990 or AT5G11520 or AT5G19550 )	-1000	1000	0	Carbon fixation; Glutamate metabolism;Alanine and aspartate metabolism	GENE_LIST: AT1G62800 AT2G30970 AT4G31990 AT5G11520 AT5G19550 Gene Name: Enzyme Name: aspartate aminotransferase, chloroplast (transaminase A/Asp3) EC: 2.6.1.1	0
R00429_c	RelA/SpoT protein, putative (RSH1)	S_ATP_c[C_c] + S_GTP_c[C_c] -> S_AMP_c[C_c] + S_Guanosine_32_3_39__45_diphosphate_32_5_39__45_triphosphate_c[C_c]		0	1000	0	Purine metabolism	GENE_LIST: Gene Name: Enzyme Name: RelA/SpoT protein, putative (RSH1) EC: 2.7.6.5	0
R00451_c	diaminopimelate decarboxylase, putative / DAP carboxylase, putative	S_meso_45_2_44_6_45_Diaminoheptanedioate_c[C_c] -> S_CO2_c[C_c] + S_L_45_Lysine_c[C_c]	( AT3G14390 or AT5G11880 )	0	1000	0	Lysine biosynthesis	GENE_LIST: AT3G14390 AT5G11880 Gene Name: Enzyme Name: diaminopimelate decarboxylase, putative / DAP carboxylase, putative EC: 4.1.1.20	0.124651
R00475_x	(S)-2-hydroxy-acid oxidase, peroxisomal, putative / glycolate oxidase, putative / short chain alpha-hydroxy acid oxidase, putative	S_Glycolate_x[C_x] + S_Oxygen_x[C_x] -> S_Glyoxylate_x[C_x] + S_H2O2_x[C_x]	( AT3G14415 or AT4G18360 )	0	1000	0	Glyoxylate and dicarboxylate metabolism	GENE_LIST: AT3G14415 AT4G18360 Gene Name: Enzyme Name: (S)-2-hydroxy-acid oxidase, peroxisomal, putative / glycolate oxidase, putative / short chain alpha-hydroxy acid oxidase, putative EC: 1.1.3.15	0
R00479_x	isocitrate lyase, putative	S_Isocitrate_x[C_x] -> S_Glyoxylate_x[C_x] + S_Succinate_x[C_x]	AT3G21720	0	1000	0	Glyoxylate and dicarboxylate metabolism	GENE_LIST: AT3G21720 Gene Name: Enzyme Name: isocitrate lyase, putative EC: 4.1.3.1	758.239
R00480_c	bifunctional aspartate kinase/homoserine dehydrogenase / AK-HSDH	S_ATP_c[C_c] + S_L_45_Aspartate_c[C_c] <=> S_4_45_Phospho_45_L_45_aspartate_c[C_c] + S_ADP_c[C_c]	( AT1G31230 or AT4G19710 )	-1000	1000	0	Lysine biosynthesis;Glycine, serine and threonine metabolism	GENE_LIST: AT1G31230 AT4G19710 Gene Name: Enzyme Name: bifunctional aspartate kinase/homoserine dehydrogenase / AK-HSDH EC: 1.1.1.3	18.5729
R00485_c	asparaginase	S_H2O_c[C_c] + S_L_45_Asparagine_c[C_c] -> S_L_45_Aspartate_c[C_c] + S_NH3_c[C_c]		0	1000	0	Cyanoamino acid metabolism; Nitrogen metabolism;Alanine and aspartate metabolism	GENE_LIST: Gene Name: Enzyme Name: asparaginase EC: 3.5.1.38	0
R00489_c	glutamate decarboxylase 2 (GAD 2)	S_L_45_Aspartate_c[C_c] -> S_CO2_c[C_c] + S_beta_45_Alanine_c[C_c]		0	1000	0	beta-Alanine metabolism;Alanine and aspartate metabolism	GENE_LIST: Gene Name: Enzyme Name: glutamate decarboxylase 2 (GAD 2) EC: 4.1.1.11	1.35869
R00502_c	galactose-1-phosphate uridyl transferase-related protein	S_UTP_c[C_c] + S_alpha_45_D_45_Galactose_32_1_45_phosphate_c[C_c] <=> S_Pyrophosphate_c[C_c] + S_UDP_45_D_45_galactose_c[C_c]	AT5G18200	-1000	1000	0	Nucleotide sugars metabolism;Galactose metabolism	GENE_LIST: AT5G18200 Gene Name: Enzyme Name: galactose-1-phosphate uridyl transferase-related protein EC: 2.7.7.10	0
R00519_x	formate dehydrogenase (FDH)	S_Formate_x[C_x] + S_NAD_43__x[C_x] <=> S_CO2_x[C_x] + S_H_43__x[C_x] + S_NADH_x[C_x]	AT5G14780	-1000	1000	0	Methane metabolism;Glyoxylate and dicarboxylate metabolism	GENE_LIST: AT5G14780 Gene Name: Enzyme Name: formate dehydrogenase (FDH) EC: 1.2.1.2	0
R00529_c	sulfate adenylyltransferase 3 / ATP-sulfurylase 3 (APS3)	S_ATP_c[C_c] + S_Sulfate_c[C_c] -> S_Adenylyl_32_sulfate_c[C_c] + S_Pyrophosphate_c[C_c]	( AT4G14680 or AT5G43780 )	0	1000	0	Sulfur metabolism;Purine metabolism	GENE_LIST: AT4G14680 AT5G43780 Gene Name: Enzyme Name: sulfate adenylyltransferase 3 / ATP-sulfurylase 3 (APS3) EC: 2.7.7.4	0
R00533_c	sulfite oxidase	S_H2O_c[C_c] + S_Oxygen_c[C_c] + S_Sulfite_c[C_c] -> S_H2O2_c[C_c] + S_Sulfate_c[C_c]		0	1000	0	Sulfur metabolism	GENE_LIST: Gene Name: Enzyme Name: sulfite oxidase EC: 1.8.3.1	0
R00540_c	nitrilase 2 (NIT2)	2 S_H2O_c[C_c] + S_Nitrile_c[C_c] -> S_Carboxylate_c[C_c] + S_NH3_c[C_c]		0	1000	0	Nitrogen metabolism;Cyanoamino acid metabolism	GENE_LIST: Gene Name: Enzyme Name: nitrilase 2 (NIT2) EC: 3.5.5.2 3.5.5.5 3.5.5.7	0
R00566_c	arginine decarboxylase 1 (SPE1) (ARGDC)	S_L_45_Arginine_c[C_c] -> S_Agmatine_c[C_c] + S_CO2_c[C_c]	( AT2G16500 or AT4G34710 )	0	1000	0	Arginine and proline metabolism	GENE_LIST: AT2G16500 AT4G34710 Gene Name: Enzyme Name: arginine decarboxylase 1 (SPE1) (ARGDC) EC: 4.1.1.19	0
R00570_c	nucleoside diphosphate kinase 1 (NDK1)	S_ATP_c[C_c] + S_CDP_c[C_c] <=> S_ADP_c[C_c] + S_CTP_c[C_c]	( AT4G23900 or AT5G63310 )	-1000	1000	0	Pyrimidine metabolism	GENE_LIST: AT4G23900 AT5G63310 Gene Name: Enzyme Name: nucleoside diphosphate kinase 1 (NDK1) EC: 2.7.4.6	-0.236836
R00571_c	CTP synthase, putative / UTP--ammonia ligase, putative	S_ATP_c[C_c] + S_NH3_c[C_c] + S_UTP_c[C_c] -> S_ADP_c[C_c] + S_CTP_c[C_c] + S_Orthophosphate_c[C_c]	( AT1G30820 or AT2G34890 or AT3G12670 )	0	1000	0	Pyrimidine metabolism	GENE_LIST: AT1G30820 AT2G34890 AT3G12670 Gene Name: Enzyme Name: CTP synthase, putative / UTP--ammonia ligase, putative EC: 6.3.4.2	0.648183
R00575_m	carbamoyl-phosphate synthase family protein	2 S_ATP_m[C_m] + S_H2O_m[C_m] + S_HCO3_45__m[C_m] + S_L_45_Glutamine_m[C_m] -> 2 S_ADP_m[C_m] + S_Carbamoyl_32_phosphate_m[C_m] + S_L_45_Glutamate_m[C_m] + S_Orthophosphate_m[C_m]	AT3G27740	0	1000	0	Pyrimidine metabolism;Glutamate metabolism	GENE_LIST: AT3G27740 Gene Name: Enzyme Name: carbamoyl-phosphate synthase family protein EC: 6.3.5.5	574.295
R00578_c	asparagine synthetase 1 [glutamine-hydrolyzing] / glutamine-dependent asparagine synthetase 1 (ASN1)	S_ATP_c[C_c] + S_H2O_c[C_c] + S_L_45_Aspartate_c[C_c] + S_L_45_Glutamine_c[C_c] -> S_AMP_c[C_c] + S_L_45_Asparagine_c[C_c] + S_L_45_Glutamate_c[C_c] + S_Pyrophosphate_c[C_c]	( AT3G47340 or AT5G10240 or AT5G65010 )	0	1000	0	Nitrogen metabolism;Alanine and aspartate metabolism	GENE_LIST: AT3G47340 AT5G10240 AT5G65010 Gene Name: Enzyme Name: asparagine synthetase 1 [glutamine-hydrolyzing] / glutamine-dependent asparagine synthetase 1 (ASN1) EC: 6.3.5.4	48.6137
R00586_c	serine O-acetyltransferase, putative	S_Acetyl_45_CoA_c[C_c] + S_L_45_Serine_c[C_c] -> S_CoA_c[C_c] + S_O_45_Acetyl_45_L_45_serine_c[C_c]	( AT1G55920 or AT5G56760 )	0	1000	0	Sulfur metabolism;Cysteine metabolism	GENE_LIST: AT1G55920 AT5G56760 Gene Name: Enzyme Name: serine O-acetyltransferase, putative EC: 2.3.1.30	0
R00588_x	serine-glyoxylate aminotransferase-related	S_Glyoxylate_x[C_x] + S_L_45_Serine_x[C_x] -> S_Glycine_x[C_x] + S_Hydroxypyruvate_x[C_x]	AT2G13360	0	1000	0	Glycine, serine and threonine metabolism	GENE_LIST: AT2G13360 Gene Name: Enzyme Name: serine-glyoxylate aminotransferase-related EC: 2.6.1.45	265.318
R00602_c	peroxidase, putative	S_H2O2_c[C_c] + S_Methanol_c[C_c] -> S_Formaldehyde_c[C_c] + 2 S_H2O_c[C_c]	( AT1G05260 or AT1G14540 or AT1G14550 or AT1G20620 or AT1G20630 or AT1G24110 or AT1G30870 or AT1G34510 or AT1G44970 or AT1G49570 or AT1G68850 or AT1G71695 or AT2G18140 or AT2G18150 or AT2G18980 or AT2G22420 or AT2G24800 or AT2G34060 or AT2G37130 or AT2G38380 or AT2G38390 or AT2G39040 or AT2G41480 or AT2G43480 or AT3G01190 or AT3G03670 or AT3G17070 or AT3G21770 or AT3G28200 or AT3G49110 or AT3G491…	0	1000	0	Methane metabolism	GENE_LIST: AT1G05260 AT1G14540 AT1G14550 AT1G20620 AT1G20630 AT1G24110 AT1G30870 AT1G34510 AT1G44970 AT1G49570 AT1G68850 AT1G71695 AT2G18140 AT2G18150 AT2G18980 AT2G22420 AT2G24800 AT2G34060 AT2G37130 AT2G38380 AT2G38390 AT2G39040 AT2G41480 AT2G43480 AT3G01190 AT3G03670 AT3G17070 AT3G21770 AT3G28200 AT3G49110 AT3G49120 AT3G49960 AT4G08770 AT4G08780 AT4G11290 AT4G16270 AT4G17690 AT4G21960 AT4G2601…	0
R00616_c	thiamin pyrophosphokinase, putative	S_ATP_c[C_c] + S_Thiamin_32_diphosphate_c[C_c] -> S_ADP_c[C_c] + S_Thiamin_32_triphosphate_c[C_c]		0	1000	0	Thiamine metabolism	GENE_LIST: Gene Name: Enzyme Name: thiamin pyrophosphokinase, putative EC: 2.7.4.15	0
R00619_c	thiamin pyrophosphokinase, putative	S_ATP_c[C_c] + S_Thiamin_c[C_c] -> S_AMP_c[C_c] + S_Thiamin_32_diphosphate_c[C_c]		0	1000	0	Thiamine metabolism	GENE_LIST: Gene Name: Enzyme Name: thiamin pyrophosphokinase, putative EC: 2.7.6.2	0
R00621_m	2-oxoglutarate dehydrogenase E1 component, putative / oxoglutarate decarboxylase, putative / alpha-ketoglutaric dehydrogenase, putative	S_2_45_Oxoglutarate_m[C_m] + S_Thiamin_32_diphosphate_m[C_m] -> S_3_45_Carboxy_45_1_45_hydroxypropyl_45_ThPP_m[C_m] + S_CO2_m[C_m]	( AT3G55410 or AT5G65750 )	0	1000	0	Citrate cycle (TCA cycle)	GENE_LIST: AT3G55410 AT5G65750 Gene Name: Enzyme Name: 2-oxoglutarate dehydrogenase E1 component, putative / oxoglutarate decarboxylase, putative / alpha-ketoglutaric dehydrogenase, putative EC: 1.2.4.2	160.603
R00623_c	alcohol dehydrogenase, putative	S_NAD_43__c[C_c] + S_Primary_32_alcohol_c[C_c] <=> S_Aldehyde_c[C_c] + S_H_43__c[C_c] + S_NADH_c[C_c]		-1000	1000	0	Fatty acid metabolism	GENE_LIST: Gene Name: Enzyme Name: alcohol dehydrogenase, putative EC: 1.1.1.71	0
R00631_c	aldehyde dehydrogenase, mitochondrial (ALDH3)	S_Fatty_32_acid_c[C_c] + S_NADH_c[C_c] -> S_Aldehyde_c[C_c] + S_H2O_c[C_c] + S_NAD_43__c[C_c]	( AT1G23800 or AT1G54100 or AT3G48000 or AT4G34240 )	0	1000	0	Fatty acid metabolism	GENE_LIST: AT1G23800 AT1G54100 AT3G48000 AT4G34240 Gene Name: Enzyme Name: aldehyde dehydrogenase, mitochondrial (ALDH3) EC: 1.2.1.3	0
R00650_c	homocysteine S-methyltransferase 3 (HMT-3)	S_L_45_Homocysteine_c[C_c] + S_S_45_Adenosyl_45_L_45_methionine_c[C_c] -> S_L_45_Methionine_c[C_c] + S_S_45_Adenosyl_45_L_45_homocysteine_c[C_c]	AT3G22740	0	1000	0	Methionine metabolism	GENE_LIST: AT3G22740 Gene Name: Enzyme Name: homocysteine S-methyltransferase 3 (HMT-3) EC: 2.1.1.10	0
R00658_c	enolase, putative	S_2_45_Phospho_45_D_45_glycerate_c[C_c] <=> S_H2O_c[C_c] + S_Phosphoenolpyruvate_c[C_c]	( AT1G74030 or AT2G36530 )	-1000	1000	0	Glycolysis / Gluconeogenesis	GENE_LIST: AT1G74030 AT2G36530 Gene Name: Enzyme Name: enolase enolase, putative EC: 4.2.1.11	0
R00658_p	enolase, putative	S_2_45_Phospho_45_D_45_glycerate_p[C_p] <=> S_H2O_p[C_p] + S_Phosphoenolpyruvate_p[C_p]	( AT1G74030 or AT2G36530 )	-1000	1000	0	Glycolysis / Gluconeogenesis	GENE_LIST: AT1G74030 AT2G36530 Gene Name: Enzyme Name: enolase, putative EC: 4.2.1.11	-132.504
R00667_c	ornithine--oxo-acid aminotransferase (ornithine aminotransferase/ornithine ketoacid aminotransferase), putative	S_2_45_Oxoglutarate_c[C_c] + S_L_45_Ornithine_c[C_c] <=> S_L_45_Glutamate_32_5_45_semialdehyde_c[C_c] + S_L_45_Glutamate_c[C_c]		-1000	1000	0	Urea cycle and metabolism of amino groups;Arginine and proline metabolism	GENE_LIST: Gene Name: Enzyme Name: ornithine--oxo-acid aminotransferase (ornithine aminotransferase/ornithine ketoacid aminotransferase), putative EC: 2.6.1.13	0
R00691_c	prephenate dehydratase family protein	S_L_45_Arogenate_c[C_c] -> S_CO2_c[C_c] + S_H2O_c[C_c] + S_L_45_Phenylalanine_c[C_c]		0	1000	0	Phenylalanine, tyrosine and tryptophan biosynthesis	GENE_LIST: Gene Name: Enzyme Name: prephenate dehydratase family protein EC: 4.2.1.91	0
R00694_c	aspartate aminotransferase, cytoplasmic isozyme 2 / transaminase A (ASP4)	S_2_45_Oxoglutarate_c[C_c] + S_L_45_Phenylalanine_c[C_c] <=> S_L_45_Glutamate_c[C_c] + S_Phenylpyruvate_c[C_c]	( AT1G62800 or AT1G71920 or AT2G30970 or AT4G31990 or AT5G11520 or AT5G19550 or AT5G53970 )	-1000	1000	0	Phenylalanine metabolism; Phenylalanine, tyrosine and tryptophan biosynthesis Phenylalanine, tyrosine and tryptophan biosynthesis;Phenylalanine metabolism	GENE_LIST: AT1G62800 AT1G71920 AT2G30970 AT4G31990 AT5G11520 AT5G19550 AT5G53970 Gene Name: ASP1 ASP2 ASP3 ASP4 ASP5 Enzyme Name: ASP1 (ASPARTATE AMINOTRANSFERASE 1) ASP2 (ASPARTATE AMINOTRANSFERASE 2) ASP3 (ASPARTATE AMINOTRANSFERASE 3) ASP4 (ASPARTATE AMINOTRANSFERASE 4), catalytic, pyridoxal phosphate binding , transaminase, transferase, transferring nitrogenous groups ASP5 (ASPARTATE AMINOTRA…	-9.97204
R00698_c	peroxidase, putative	S_L_45_Phenylalanine_c[C_c] -> S_2_45_Phenylacetamide_c[C_c]	( AT1G05260 or AT1G14540 or AT1G14550 or AT1G24110 or AT1G30870 or AT1G34510 or AT1G44970 or AT1G49570 or AT1G68850 or AT1G71695 or AT2G18140 or AT2G18150 or AT2G18980 or AT2G22420 or AT2G24800 or AT2G34060 or AT2G37130 or AT2G38380 or AT2G38390 or AT2G39040 or AT2G41480 or AT2G43480 or AT3G01190 or AT3G03670 or AT3G17070 or AT3G21770 or AT3G28200 or AT3G49110 or AT3G49120 or AT3G49960 or AT4G087…	0	1000	0	Phenylalanine metabolism	GENE_LIST: AT1G05260 AT1G14540 AT1G14550 AT1G24110 AT1G30870 AT1G34510 AT1G44970 AT1G49570 AT1G68850 AT1G71695 AT2G18140 AT2G18150 AT2G18980 AT2G22420 AT2G24800 AT2G34060 AT2G37130 AT2G38380 AT2G38390 AT2G39040 AT2G41480 AT2G43480 AT3G01190 AT3G03670 AT3G17070 AT3G21770 AT3G28200 AT3G49110 AT3G49120 AT3G49960 AT4G08770 AT4G08780 AT4G11290 AT4G16270 AT4G17690 AT4G21960 AT4G26010 AT4G30170 AT4G3176…	0
R00702_c	farnesyl-diphosphate farnesyltransferase 1 / squalene synthase 1 (SQS1)	2 S_trans_44_trans_45_Farnesyl_32_diphosphate_c[C_c] -> S_H_43__c[C_c] + S_Presqualene_32_diphosphate_c[C_c] + S_Pyrophosphate_c[C_c]	( AT4G34640 or AT4G34650 )	0	1000	0	Biosynthesis of steroids	GENE_LIST: AT4G34640 AT4G34650 Gene Name: Enzyme Name: farnesyl-diphosphate farnesyltransferase 1 / squalene synthase 1 (SQS1) EC: 2.5.1.21	0
R00705_c	methylmalonate-semialdehyde dehydrogenase, putative	S_3_45_Oxopropanoate_c[C_c] + S_CoA_c[C_c] + S_NAD_43__c[C_c] -> S_Acetyl_45_CoA_c[C_c] + S_CO2_c[C_c] + S_H_43__c[C_c] + S_NADH_c[C_c]		0	1000	0	Inositol metabolism	GENE_LIST: Gene Name: Enzyme Name: methylmalonate-semialdehyde dehydrogenase, putative EC: 1.2.1.18	0
R00709_m	isocitrate dehydrogenase subunit 2 / NAD+ isocitrate dehydrogenase subunit 2, mitochondrial	S_Isocitrate_m[C_m] + S_NAD_43__m[C_m] <=> S_2_45_Oxoglutarate_m[C_m] + S_CO2_m[C_m] + S_H_43__m[C_m] + S_NADH_m[C_m]		-1000	1000	0	Citrate cycle (TCA cycle)	GENE_LIST: Gene Name: Enzyme Name: isocitrate dehydrogenase subunit 2 / NAD+ isocitrate dehydrogenase subunit 2, mitochondrial EC: 1.1.1.286	494.33
R00710_c	aldehyde dehydrogenase, mitochondrial (ALDH3)	S_Acetaldehyde_c[C_c] + S_H2O_c[C_c] + S_NAD_43__c[C_c] <=> S_Acetate_c[C_c] + S_H_43__c[C_c] + S_NADH_c[C_c]		-1000	1000	0	Pyruvate metabolism;Glycolysis / Gluconeogenesis	GENE_LIST: Gene Name: Enzyme Name: aldehyde dehydrogenase, mitochondrial (ALDH3) EC: 1.2.1.5	0
R00713_c	succinate-semialdehyde dehydrogenase (SSADH1)	S_H2O_c[C_c] + S_NAD_43__c[C_c] + S_Succinate_32_semialdehyde_c[C_c] <=> S_H_43__c[C_c] + S_NADH_c[C_c] + S_Succinate_c[C_c]		-1000	1000	0	Glutamate metabolism; Tyrosine metabolism;Butanoate metabolism	GENE_LIST: Gene Name: Enzyme Name: succinate-semialdehyde dehydrogenase (SSADH1) EC: 1.2.1.24	0
R00734_c	aspartate aminotransferase, cytoplasmic isozyme 2 / transaminase A (ASP4)	S_2_45_Oxoglutarate_c[C_c] + S_L_45_Tyrosine_c[C_c] <=> S_3_45__40_4_45_Hydroxyphenyl_41_pyruvate_c[C_c] + S_L_45_Glutamate_c[C_c]		-1000	1000	0	Novobiocin biosynthesis; Phenylalanine, tyrosine and tryptophan biosynthesis; Tyrosine metabolism;Alkaloid biosynthesis I	GENE_LIST: Gene Name: Enzyme Name: aspartate aminotransferase, cytoplasmic isozyme 2 / transaminase A (ASP4) EC: 2.6.1.57	-21.6892
R00736_c	tyrosine decarboxylase, putative	S_L_45_Tyrosine_c[C_c] -> S_CO2_c[C_c] + S_Tyramine_c[C_c]		0	1000	0	Tyrosine metabolism;Alkaloid biosynthesis I	GENE_LIST: Gene Name: Enzyme Name: tyrosine decarboxylase, putative EC: 4.1.1.28	0
R00737_c	phenylalanine ammonia-lyase 1 (PAL1)	S_L_45_Tyrosine_c[C_c] -> S_4_45_Coumarate_c[C_c] + S_NH3_c[C_c]		0	1000	0	Tyrosine metabolism	GENE_LIST: Gene Name: Enzyme Name: phenylalanine ammonia-lyase 1 (PAL1) EC: 4.3.1.23 4.3.1.25	17.9497
R00742_c	acetyl-CoA carboxylase 1 (ACC1)	S_ATP_c[C_c] + S_Acetyl_45_CoA_c[C_c] + S_HCO3_45__c[C_c] -> S_ADP_c[C_c] + S_Malonyl_45_CoA_c[C_c] + S_Orthophosphate_c[C_c]	( AT1G36160 or AT2G38040 )	0	1000	0	Pyruvate metabolism;Propanoate metabolism	GENE_LIST: AT1G36160 AT2G38040 Gene Name: Enzyme Name: acetyl-CoA carboxylase 1 (ACC1) acetyl-CoA carboxylase 2 (ACC2) EC: 6.4.1.2	0
R00742_p	acetyl-CoA carboxylase 1 (ACC1)	S_ATP_p[C_p] + S_Acetyl_45_CoA_p[C_p] + S_HCO3_45__p[C_p] -> S_ADP_p[C_p] + S_Malonyl_45_CoA_p[C_p] + S_Orthophosphate_p[C_p]	( AT1G36160 or AT2G38040 )	0	1000	0	Pyruvate metabolism;Propanoate metabolism	GENE_LIST: AT1G36160 AT2G38040 Gene Name: Enzyme Name: acetyl-CoA carboxylase 1 (ACC1) EC: 6.4.1.2	22.6864
R00750_c	threonine aldolase family protein	S_Acetaldehyde_c[C_c] + S_Pyruvate_c[C_c] <=> S_4_45_Hydroxy_45_2_45_oxopentanoate_c[C_c]		-1000	1000	0	Fluorene degradation; Styrene degradation;Benzoate degradation via hydroxylation	GENE_LIST: Gene Name: Enzyme Name: threonine aldolase family protein EC: 4.1.3.39	0
R00754_c	alcohol dehydrogenase, putative	S_Ethanol_c[C_c] + S_NAD_43__c[C_c] <=> S_Acetaldehyde_c[C_c] + S_H_43__c[C_c] + S_NADH_c[C_c]		-1000	1000	0	Glycolysis / Gluconeogenesis	GENE_LIST: Gene Name: Enzyme Name: alcohol dehydrogenase, putative EC: 1.1.1.71	0
R00755_c	pyruvate decarboxylase, putative	S_2_45__40_alpha_45_Hydroxyethyl_41_thiamine_32_diphosphate_c[C_c] -> S_Acetaldehyde_c[C_c] + S_Thiamin_32_diphosphate_c[C_c]	( AT4G33070 or AT5G01320 or AT5G01330 or AT5G54960 )	0	1000	0	Glycolysis / Gluconeogenesis	GENE_LIST: AT4G33070 AT5G01320 AT5G01330 AT5G54960 Gene Name: Enzyme Name: pyruvate decarboxylase, putative EC: 4.1.1.1	0
R00762_c	fructose-1,6-bisphosphatase, putative / D-fructose-1,6-bisphosphate 1-phosphohydrolase, putative / FBPase, putative	S_D_45_Fructose_32_1_44_6_45_bisphosphate_c[C_c] + S_H2O_c[C_c] -> S_D_45_Fructose_32_6_45_phosphate_c[C_c] + S_Orthophosphate_c[C_c]	( AT1G43670 or AT3G54050 )	0	1000	0	Carbon fixation	GENE_LIST: AT1G43670 AT3G54050 Gene Name: Enzyme Name: fructose-1,6-bisphosphatase, putative / D-fructose-1,6-bisphosphate 1-phosphohydrolase, putative / FBPase, putative EC: 3.1.3.11	0
R00762_p	fructose-1,6-bisphosphatase, putative / D-fructose-1,6-bisphosphate 1-phosphohydrolase, putative / FBPase, putative	S_D_45_Fructose_32_1_44_6_45_bisphosphate_p[C_p] + S_H2O_p[C_p] -> S_D_45_Fructose_32_6_45_phosphate_p[C_p] + S_Orthophosphate_p[C_p]	( AT1G43670 or AT3G54050 )	0	1000	0	Carbon fixation	GENE_LIST: AT1G43670 AT3G54050 Gene Name: Enzyme Name: fructose-1,6-bisphosphatase, putative / D-fructose-1,6-bisphosphate 1-phosphohydrolase, putative / FBPase, putative EC: 3.1.3.11	0
R00766_c	sucrose-phosphate synthase, putative	S_UDP_45_glucose_c[C_c] + S_beta_45_D_45_Fructose_32_6_45_phosphate_c[C_c] -> S_Sucrose_32_6_45_phosphate_c[C_c] + S_UDP_c[C_c]	AT5G20280	0	1000	0	Starch and sucrose metabolism	GENE_LIST: AT5G20280 Gene Name: Enzyme Name: sucrose-phosphate synthase, putative EC: 2.4.1.14	0
R00768_c	glucosamine--fructose-6-phosphate aminotransferase [isomerizing], putative / hexosephosphate aminotransferase, putative / glucosamine-6-phosphate synthase, putative / D-fructose-6-phosphate amidotransferase, putative / GLCN6P synthase, putative	S_D_45_Fructose_32_6_45_phosphate_c[C_c] + S_L_45_Glutamine_c[C_c] <=> S_D_45_Glucosamine_32_6_45_phosphate_c[C_c] + S_L_45_Glutamate_c[C_c]		-1000	1000	0	Glutamate metabolism;Aminosugars metabolism	GENE_LIST: Gene Name: Enzyme Name: glucosamine--fructose-6-phosphate aminotransferase [isomerizing], putative / hexosephosphate aminotransferase, putative / glucosamine-6-phosphate synthase, putative / D-fructose-6-phosphate amidotransferase, putative / GLCN6P synthase, putative EC: 2.6.1.16	0
R00782_c	cystathionine beta-lyase, chloroplast / beta-cystathionase / cysteine lyase (CBL)	S_H2O_c[C_c] + S_L_45_Cysteine_c[C_c] -> S_Hydrogen_32_sulfide_c[C_c] + S_NH3_c[C_c] + S_Pyruvate_c[C_c]		0	1000	0	Cysteine metabolism	GENE_LIST: Gene Name: Enzyme Name: cystathionine beta-lyase, chloroplast / beta-cystathionase / cysteine lyase (CBL) EC: 4.4.1.1	0
R00790_c	ferredoxin--nitrite reductase, putative	7 S_H_43__c[C_c] + S_Nitrite_c[C_c] + 6 S_Reduced_32_ferredoxin_c[C_c] -> 2 S_H2O_c[C_c] + S_NH3_c[C_c] + 6 S_Oxidized_32_ferredoxin_c[C_c]	AT2G15620	0	1000	0	Nitrogen metabolism	GENE_LIST: AT2G15620 Gene Name: Enzyme Name: ferredoxin--nitrite reductase, putative EC: 1.7.7.1	0
R00790_p	ferredoxin--nitrite reductase, putative	7 S_H_43__p[C_p] + S_Nitrite_p[C_p] + 6 S_Reduced_32_ferredoxin_p[C_p] -> 2 S_H2O_p[C_p] + S_NH3_p[C_p] + 6 S_Oxidized_32_ferredoxin_p[C_p]	AT2G15620	0	1000	0	Nitrogen metabolism	GENE_LIST: AT2G15620 Gene Name: Enzyme Name: ferredoxin--nitrite reductase, putative EC: 1.7.7.1	0
R00794_c	nitrate reductase 2 (NR2)	S_H_43__c[C_c] + S_NADH_c[C_c] + S_Nitrate_c[C_c] -> S_H2O_c[C_c] + S_NAD_43__c[C_c] + S_Nitrite_c[C_c]		0	1000	0	Nitrogen metabolism	GENE_LIST: Gene Name: Enzyme Name: nitrate reductase 2 (NR2) EC: 1.7.1.2	0
R00801_c	alpha-xylosidase, putative	S_H2O_c[C_c] + S_Sucrose_c[C_c] -> S_D_45_Fructose_c[C_c] + S_D_45_Glucose_c[C_c]	( AT3G45940 or AT5G11720 or AT5G63840 )	0	1000	0	Galactose metabolism	GENE_LIST: AT3G45940 AT5G11720 AT5G63840 Gene Name: Enzyme Name: alpha-xylosidase, putative EC: 3.2.1.20	0
R00802_c	beta-fructosidase (BFRUCT4) / beta-fructofuranosidase / invertase, vacuolar	S_H2O_c[C_c] + S_Sucrose_c[C_c] -> S_alpha_45_D_45_Glucose_c[C_c] + S_beta_45_D_45_Fructose_c[C_c]		0	1000	0	Starch and sucrose metabolism	GENE_LIST: Gene Name: Enzyme Name: beta-fructosidase (BFRUCT4) / beta-fructofuranosidase / invertase, vacuolar EC: 3.2.1.48	6.60648
R00806_c	sucrose synthase, putative / sucrose-UDP glucosyltransferase, putative	S_D_45_Fructose_c[C_c] + S_UDP_45_glucose_c[C_c] <=> S_Sucrose_c[C_c] + S_UDP_c[C_c]	( AT3G43190 or AT5G20830 or AT5G49190 )	-1000	1000	0	Starch and sucrose metabolism	GENE_LIST: AT3G43190 AT5G20830 AT5G49190 Gene Name: Enzyme Name: sucrose synthase, putative / sucrose-UDP glucosyltransferase, putative EC: 2.4.1.13	18.5729
R00829_c	acetyl-CoA C-acyltransferase, putative / 3-ketoacyl-CoA thiolase, putative	S_3_45_Oxoadipyl_45_CoA_c[C_c] + S_CoA_c[C_c] -> S_Acetyl_45_CoA_c[C_c] + S_Succinyl_45_CoA_c[C_c]		0	1000	0	Benzoate degradation via hydroxylation	GENE_LIST: Gene Name: Enzyme Name: acetyl-CoA C-acyltransferase, putative / 3-ketoacyl-CoA thiolase, putative EC: 2.3.1.174	0
R00840_c	inositol-3-phosphate synthase isozyme 2 / myo-inositol-1-phosphate synthase 2 / MI-1-P synthase 2 / IPS 2	S_Inositol_32_1_45_phosphate_c[C_c] <=> S_D_45_Glucose_32_6_45_phosphate_c[C_c]	( AT2G22240 or AT4G39800 or AT5G10170 )	-1000	1000	0	Streptomycin biosynthesis;Inositol phosphate metabolism	GENE_LIST: AT2G22240 AT4G39800 AT5G10170 Gene Name: Enzyme Name: inositol-3-phosphate synthase isozyme 2 / myo-inositol-1-phosphate synthase 2 / MI-1-P synthase 2 / IPS 2 EC: 5.5.1.4	0
R00842_c	dihydroxyacetone 3-phosphate reductase (dhaprd)	S_NAD_43__c[C_c] + S_sn_45_Glycerol_32_3_45_phosphate_c[C_c] <=> S_Glycerone_32_phosphate_c[C_c] + S_H_43__c[C_c] + S_NADH_c[C_c]		-1000	1000	0	Glycerophospholipid metabolism	GENE_LIST: Gene Name: Enzyme Name: dihydroxyacetone 3-phosphate reductase (dhaprd) EC: 1.1.1.94	977.712
R00847_c	glycerol kinase, putative	S_ATP_c[C_c] + S_Glycerol_c[C_c] -> S_ADP_c[C_c] + S_sn_45_Glycerol_32_3_45_phosphate_c[C_c]	AT1G80460	0	1000	0	Glycerolipid metabolism	GENE_LIST: AT1G80460 Gene Name: Enzyme Name: glycerol kinase, putative EC: 2.7.1.30	1000
R00848_c	glycerol-3-phosphate dehydrogenase, putative	S_FAD_c[C_c] + S_sn_45_Glycerol_32_3_45_phosphate_c[C_c] <=> S_FADH2_c[C_c] + S_Glycerone_32_phosphate_c[C_c]	AT3G10370	-1000	1000	0	Glycerophospholipid metabolism	GENE_LIST: AT3G10370 Gene Name: Enzyme Name: glycerol-3-phosphate dehydrogenase, putative EC: 1.1.99.5	22.2875
R00851_c	glycerol-3-phosphate acyltransferase, chloroplast (ATS1)	S_Acyl_45_CoA_c[C_c] + S_sn_45_Glycerol_32_3_45_phosphate_c[C_c] -> S_1_45_Acyl_45_sn_45_glycerol_32_3_45_phosphate_c[C_c] + S_CoA_c[C_c]		0	1000	0	Glycerophospholipid metabolism;Glycerolipid metabolism	GENE_LIST: Gene Name: Enzyme Name: glycerol-3-phosphate acyltransferase, chloroplast (ATS1) EC: 2.3.1.15	0
R00867_c	pfkB-type carbohydrate kinase family protein	S_ATP_c[C_c] + S_D_45_Fructose_c[C_c] -> S_ADP_c[C_c] + S_beta_45_D_45_Fructose_32_6_45_phosphate_c[C_c]	( AT1G06030 or AT1G47840 or AT1G66430 or AT2G19860 or AT2G31390 or AT3G59480 or AT4G10260 or AT4G29130 or AT4G37840 or AT5G51830 )	0	1000	0	Fructose and mannose metabolism	GENE_LIST: AT1G06030 AT1G47840 AT1G66430 AT2G19860 AT2G31390 AT3G59480 AT4G10260 AT4G29130 AT4G37840 AT5G51830 Gene Name: Enzyme Name: hexokinase, putative pfkB-type carbohydrate kinase family protein EC: 2.7.1.1 2.7.1.4	0
R00875_c	L-iditol 2-dehydrogenase (sorbitol dehydrogenase), putative	S_D_45_Sorbitol_c[C_c] + S_NAD_43__c[C_c] <=> S_D_45_Fructose_c[C_c] + S_H_43__c[C_c] + S_NADH_c[C_c]		-1000	1000	0	Fructose and mannose metabolism	GENE_LIST: Gene Name: Enzyme Name: L-iditol 2-dehydrogenase (sorbitol dehydrogenase), putative EC: 1.1.1.15	0
R00883_c	GDP-mannose pyrophosphorylase (GMP1)	S_D_45_Mannose_32_1_45_phosphate_c[C_c] + S_GDP_c[C_c] <=> S_GDP_45_mannose_c[C_c] + S_Orthophosphate_c[C_c]	( AT2G39770 or AT3G55590 )	-1000	1000	0	Fructose and mannose metabolism	GENE_LIST: AT2G39770 AT3G55590 Gene Name: Enzyme Name: GDP-mannose pyrophosphorylase (GMP1) EC: 2.7.7.22	0
R00887N_c	xyloglucan fucosyltransferase, putative (FUT7)	S_GDP_45_mannose_c[C_c] -> S_GDP_c[C_c] + S_Mannan_c[C_c]	( AT1G05570 or AT1G11880 or AT1G14070 or AT1G14080 or AT1G16900 or AT1G71220 or AT1G71990 or AT1G78800 or AT2G03210 or AT2G13680 or AT2G15350 or AT2G15370 or AT2G40190 or AT2G44660 or AT3G02350 or AT3G25140 or AT5G01220 or AT5G02410 or AT5G14850 or AT5G22130 or AT5G38460 )	0	1000	0	Fructose and mannose metabolism	GENE_LIST: AT1G05570 AT1G11880 AT1G14070 AT1G14080 AT1G16900 AT1G71220 AT1G71990 AT1G78800 AT2G03210 AT2G13680 AT2G15350 AT2G15370 AT2G40190 AT2G44660 AT3G02350 AT3G25140 AT5G01220 AT5G02410 AT5G14850 AT5G22130 AT5G38460 Gene Name: Enzyme Name: xyloglucan fucosyltransferase, putative (FUT7) EC: 2.4.1.-	0
R00890_c	xyloglucan fucosyltransferase, putative (FUT7)	S_GDP_45_mannose_c[C_c] -> S_1_44_4_45_beta_45_D_45_Mannan_c[C_c] + S_GDP_c[C_c]	( AT1G05570 or AT1G11880 or AT1G14070 or AT1G14080 or AT1G16900 or AT1G71220 or AT1G71990 or AT1G78800 or AT2G03210 or AT2G13680 or AT2G15350 or AT2G15370 or AT2G40190 or AT2G44660 or AT3G02350 or AT3G25140 or AT5G01220 or AT5G02410 or AT5G14850 or AT5G22130 or AT5G38460 )	0	1000	0	Fructose and mannose metabolism	GENE_LIST: AT1G05570 AT1G11880 AT1G14070 AT1G14080 AT1G16900 AT1G71220 AT1G71990 AT1G78800 AT2G03210 AT2G13680 AT2G15350 AT2G15370 AT2G40190 AT2G44660 AT3G02350 AT3G25140 AT5G01220 AT5G02410 AT5G14850 AT5G22130 AT5G38460 Gene Name: Enzyme Name: xyloglucan fucosyltransferase, putative (FUT7) EC: 2.4.1.-	0
R00894_c	glutamate-cysteine ligase / gamma-glutamylcysteine synthetase (GSH1)	S_ATP_c[C_c] + S_L_45_Cysteine_c[C_c] + S_L_45_Glutamate_c[C_c] -> S_ADP_c[C_c] + S_Orthophosphate_c[C_c] + S_gamma_45_L_45_Glutamyl_45_L_45_cysteine_c[C_c]		0	1000	0	Glutathione metabolism;Glutamate metabolism	GENE_LIST: Gene Name: Enzyme Name: glutamate-cysteine ligase / gamma-glutamylcysteine synthetase (GSH1) EC: 6.3.2.2	0
R00896_c	aspartate aminotransferase, cytoplasmic isozyme 2 / transaminase A (ASP4)	S_Glutamate_c[C_c] + S_Mercaptopyruvate_c[C_c] -> S_2_45_Oxoglutarate_c[C_c] + S_L_45_Cysteine_c[C_c]	( AT1G62800 or AT2G30970 or AT4G31990 or AT5G11520 or AT5G19550 )	0	1000	0	Cysteine metabolism	GENE_LIST: AT1G62800 AT2G30970 AT4G31990 AT5G11520 AT5G19550 Gene Name: Enzyme Name: aspartate aminotransferase, cytoplasmic isozyme 2 / transaminase A (ASP4) EC: 2.6.1.1	0
R00897_c	pyridoxal-5'-phosphate-dependent enzyme, beta family protein	S_Hydrogen_32_sulfide_c[C_c] + S_O_45_Acetyl_45_L_45_serine_c[C_c] -> S_Acetate_c[C_c] + S_L_45_Cysteine_c[C_c]		0	1000	0	Sulfur metabolism;Cysteine metabolism	GENE_LIST: Gene Name: Enzyme Name: pyridoxal-5&apos;-phosphate-dependent enzyme, beta family protein EC: 2.5.1.65	0
R00899_c	peptidase M1 family protein	S_Cys_45_Gly_c[C_c] + S_H2O_c[C_c] -> S_Glycine_c[C_c] + S_L_45_Cysteine_c[C_c]	( AT2G24200 or AT4G30910 or AT4G30920 )	0	1000	0	Glutathione metabolism	GENE_LIST: AT2G24200 AT4G30910 AT4G30920 Gene Name: Enzyme Name: peptidase M1 family protein EC: 3.4.11.1 3.4.11.23 3.4.13.3	0
R00904_c	aldehyde dehydrogenase, mitochondrial (ALDH3)	S_H2O_c[C_c] + S_NAD_43__c[C_c] + S_beta_45_Aminopropion_32_aldehyde_c[C_c] -> S_NADH_c[C_c] + S_beta_45_Alanine_c[C_c]	( AT1G23800 or AT1G54100 or AT3G48000 or AT4G34240 )	0	1000	0	beta-Alanine metabolism	GENE_LIST: AT1G23800 AT1G54100 AT3G48000 AT4G34240 Gene Name: Enzyme Name: aldehyde dehydrogenase, mitochondrial (ALDH3) EC: 1.2.1.3	0
R00905_c	beta-ureidopropionase	S_3_45_Ureidopropionate_c[C_c] + S_H2O_c[C_c] <=> S_CO2_c[C_c] + S_NH3_c[C_c] + S_beta_45_Alanine_c[C_c]	AT5G64370	-1000	1000	0	Pyrimidine metabolism; beta-Alanine metabolism;Pantothenate and CoA biosynthesis	GENE_LIST: AT5G64370 Gene Name: Enzyme Name: beta-ureidopropionase EC: 3.5.1.6	-1.35869
R00926_c	acetyl-CoA synthetase (acetate-CoA ligase), putative	S_CoA_c[C_c] + S_Propinol_32_adenylate_c[C_c] <=> S_AMP_c[C_c] + S_Propanoyl_45_CoA_c[C_c]		-1000	1000	0	Propanoate metabolism	GENE_LIST: Gene Name: Enzyme Name: acetyl-CoA synthetase (acetate-CoA ligase), putative EC: 6.2.1.17	0
R00927_c	acetyl-CoA C-acyltransferase, putative / 3-ketoacyl-CoA thiolase, putative	S_2_45_Methylacetoacetyl_45_CoA_c[C_c] + S_CoA_c[C_c] -> S_Acetyl_45_CoA_c[C_c] + S_Propanoyl_45_CoA_c[C_c]	( AT1G04710 or AT2G33150 or AT5G48880 )	0	1000	0	Valine, leucine and isoleucine degradation	GENE_LIST: AT1G04710 AT2G33150 AT5G48880 Gene Name: Enzyme Name: acetyl-CoA C-acyltransferase, putative / 3-ketoacyl-CoA thiolase, putative EC: 2.3.1.16	0
R00936_c	bifunctional dihydrofolate reductase-thymidylate synthase 1 / DHFR-TS (THY-1)	S_Dihydrofolate_c[C_c] + S_H_43__c[C_c] + S_NADH_c[C_c] -> S_NAD_43__c[C_c] + S_Tetrahydrofolate_c[C_c]	AT2G16370	0	1000	0	One carbon pool by folate	GENE_LIST: AT2G16370 Gene Name: Enzyme Name: bifunctional dihydrofolate reductase-thymidylate synthase 1 / DHFR-TS (THY-1) EC: 1.5.1.3	0.349021
R00942_c	folylpolyglutamate synthase (fpgs2)	S_ATP_c[C_c] + S_L_45_Glutamate_c[C_c] + S_Tetrahydrofolate_c[C_c] <=> S_ADP_c[C_c] + S_Orthophosphate_c[C_c] + S_Tetrahydrofolyl_45__91_Glu_93__40_2_41__c[C_c]	AT5G41480	-1000	1000	0	Folate biosynthesis	GENE_LIST: AT5G41480 Gene Name: Enzyme Name: folylpolyglutamate synthase (fpgs2) EC: 6.3.2.17	0
R00943_c	formate--tetrahydrofolate ligase / 10-formyltetrahydrofolate synthetase (THFS)	S_ATP_c[C_c] + S_Formate_c[C_c] + S_Tetrahydrofolate_c[C_c] <=> S_10_45_Formyltetrahydrofolate_c[C_c] + S_ADP_c[C_c] + S_Orthophosphate_c[C_c]	( AT1G50480 or AT3G12290 )	-1000	1000	0	One carbon pool by folate;Glyoxylate and dicarboxylate metabolism	GENE_LIST: AT1G50480 AT3G12290 Gene Name: Enzyme Name: formate--tetrahydrofolate ligase / 10-formyltetrahydrofolate synthetase (THFS) tetrahydrofolate dehydrogenase/cyclohydrolase, putative EC: 3.5.4.9 6.3.4.3	0
R00944_c	formyltetrahydrofolate deformylase, putative	S_10_45_Formyltetrahydrofolate_c[C_c] + S_H2O_c[C_c] -> S_Formate_c[C_c] + S_Tetrahydrofolate_c[C_c]	AT4G17360	0	1000	0	One carbon pool by folate;Glyoxylate and dicarboxylate metabolism	GENE_LIST: AT4G17360 Gene Name: Enzyme Name: formyltetrahydrofolate deformylase, putative EC: 3.5.1.10	0
R00945_c	glycine hydroxymethyltransferase, putative / serine hydroxymethyltransferase, putative / serine/threonine aldolase, putative	S_5_44_10_45_Methylenetetrahydrofolate_c[C_c] + S_Glycine_c[C_c] + S_H2O_c[C_c] <=> S_L_45_Serine_c[C_c] + S_Tetrahydrofolate_c[C_c]	( AT1G22020 or AT1G36370 or AT4G13890 or AT4G13930 or AT4G32520 or AT4G37930 )	-1000	1000	0	Glycine, serine and threonine metabolism; Methane metabolism; One carbon pool by folate;Cyanoamino acid metabolism	GENE_LIST: AT1G22020 AT1G36370 AT4G13890 AT4G13930 AT4G32520 AT4G37930 Gene Name: Enzyme Name: glycine hydroxymethyltransferase, putative / serine hydroxymethyltransferase, putative / serine/threonine aldolase, putative EC: 2.1.2.1	384.633
R00945_m	glycine hydroxymethyltransferase, putative / serine hydroxymethyltransferase, putative / serine/threonine aldolase, putative	S_5_44_10_45_Methylenetetrahydrofolate_m[C_m] + S_Glycine_m[C_m] + S_H2O_m[C_m] <=> S_L_45_Serine_m[C_m] + S_Tetrahydrofolate_m[C_m]	( AT1G22020 or AT1G36370 or AT4G13890 or AT4G13930 or AT4G32520 or AT4G37930 )	-1000	1000	0	Glycine, serine and threonine metabolism; Methane metabolism; One carbon pool by folate;Cyanoamino acid metabolism	GENE_LIST: AT1G22020 AT1G36370 AT4G13890 AT4G13930 AT4G32520 AT4G37930 Gene Name: Enzyme Name: glycine hydroxymethyltransferase / serine hydroxymethyltransferase / serine/threonine aldolase (SHM1) glycine hydroxymethyltransferase, putative / serine hydroxymethyltransferase, putative / serine/threonine aldolase, putative EC: 2.1.2.1	-26.6041
R00948_c	glucose-1-phosphate adenylyltransferase, putative / ADP-glucose pyrophosphorylase, putative (APS2)	S_ATP_c[C_c] + S_D_45_Glucose_32_1_45_phosphate_c[C_c] <=> S_ADP_45_glucose_c[C_c] + S_Pyrophosphate_c[C_c]	( AT1G05610 or AT1G27680 or AT4G39210 or AT5G19220 or AT5G48300 )	-1000	1000	0	Starch and sucrose metabolism	GENE_LIST: AT1G05610 AT1G27680 AT4G39210 AT5G19220 AT5G48300 Gene Name: Enzyme Name: glucose-1-phosphate adenylyltransferase large subunit 2 (APL2) / ADP-glucose pyrophosphorylase glucose-1-phosphate adenylyltransferase, putative / ADP-glucose pyrophosphorylase, putative (APS2) EC: 2.7.7.27	0
R00948_p	glucose-1-phosphate adenylyltransferase, putative / ADP-glucose pyrophosphorylase, putative (APS2)	S_ATP_p[C_p] + S_D_45_Glucose_32_1_45_phosphate_p[C_p] <=> S_ADP_45_glucose_p[C_p] + S_Pyrophosphate_p[C_p]	( AT1G05610 or AT1G27680 or AT4G39210 or AT5G19220 or AT5G48300 )	-1000	1000	0	Starch and sucrose metabolism	GENE_LIST: AT1G05610 AT1G27680 AT4G39210 AT5G19220 AT5G48300 Gene Name: Enzyme Name: glucose-1-phosphate adenylyltransferase, putative / ADP-glucose pyrophosphorylase, putative (APS2) EC: 2.7.7.27	293.613
R00959_p	phosphoglucomutase, cytoplasmic, putative / glucose phosphomutase, putative	S_D_45_Glucose_32_1_45_phosphate_p[C_p] <=> S_alpha_45_D_45_Glucose_32_6_45_phosphate_p[C_p]		-1000	1000	0	Glycolysis / Gluconeogenesis; Starch and sucrose metabolism; Streptomycin biosynthesis;Galactose metabolism	GENE_LIST: Gene Name: Enzyme Name: phosphoglucomutase, cytoplasmic, putative / glucose phosphomutase, putative EC: 5.4.2.5	-66.0648
R00959_c	phosphoglucomutase, cytoplasmic, putative / glucose phosphomutase, putative	S_D_45_Glucose_32_1_45_phosphate_c[C_c] <=> S_alpha_45_D_45_Glucose_32_6_45_phosphate_c[C_c]		-1000	1000	0	Glycolysis / Gluconeogenesis; Starch and sucrose metabolism; Streptomycin biosynthesis;Galactose metabolism	GENE_LIST: Gene Name: Enzyme Name: phosphoglucomutase, cytoplasmic, putative / glucose phosphomutase, putative EC: 5.4.2.5	-75.1643
R00965_c	uridine 5'-monophosphate synthase / UMP synthase (PYRE-F) (UMPS)	S_Orotidine_32_5_39__45_phosphate_c[C_c] -> S_CO2_c[C_c] + S_UMP_c[C_c]	AT3G54470	0	1000	0	Pyrimidine metabolism	GENE_LIST: AT3G54470 Gene Name: Enzyme Name: uridine 5&apos;-monophosphate synthase / UMP synthase (PYRE-F) (UMPS) EC: 2.4.2.10 4.1.1.23 4.1.1.23	0
R00985_c	anthranilate synthase beta subunit, putative	S_Chorismate_c[C_c] + S_NH3_c[C_c] -> S_Anthranilate_c[C_c] + S_H2O_c[C_c] + S_Pyruvate_c[C_c]	( AT1G24807 or AT1G24909 or AT1G25220 or AT2G29690 or AT3G55870 or AT5G05730 or AT5G57890 )	0	1000	0	Phenylalanine, tyrosine and tryptophan biosynthesis	GENE_LIST: AT1G24807 AT1G24909 AT1G25220 AT2G29690 AT3G55870 AT5G05730 AT5G57890 Gene Name: Enzyme Name: anthranilate synthase beta subunit, putative EC: 4.1.3.27	4.98602
R00986_c	anthranilate synthase beta subunit, putative	S_Chorismate_c[C_c] + S_L_45_Glutamine_c[C_c] -> S_Anthranilate_c[C_c] + S_L_45_Glutamate_c[C_c] + S_Pyruvate_c[C_c]	( AT1G24807 or AT1G24909 or AT1G25220 or AT2G29690 or AT3G55870 or AT5G05730 or AT5G57890 )	0	1000	0	Phenylalanine, tyrosine and tryptophan biosynthesis	GENE_LIST: AT1G24807 AT1G24909 AT1G25220 AT2G29690 AT3G55870 AT5G05730 AT5G57890 Gene Name: Enzyme Name: anthranilate synthase beta subunit, putative EC: 4.1.3.27	0
R00996_c	threonine ammonia-lyase / threonine dehydratase / threonine deaminase (OMR1)	S_L_45_Threonine_c[C_c] -> S_2_45_Oxobutanoate_c[C_c] + S_NH3_c[C_c]	AT3G10050	0	1000	0	Glycine, serine and threonine metabolism	GENE_LIST: AT3G10050 Gene Name: Enzyme Name: threonine ammonia-lyase / threonine dehydratase / threonine deaminase (OMR1) EC: 4.3.1.19	7.72833
R00999_c	cystathionine gamma-synthase, chloroplast / O-succinylhomoserine (Thiol)-lyase (CGS)	S_H2O_c[C_c] + S_O_45_Succinyl_45_L_45_homoserine_c[C_c] <=> S_2_45_Oxobutanoate_c[C_c] + S_NH3_c[C_c] + S_Succinate_c[C_c]	AT3G01120	-1000	1000	0	Methionine metabolism	GENE_LIST: AT3G01120 Gene Name: Enzyme Name: cystathionine gamma-synthase, chloroplast / O-succinylhomoserine (Thiol)-lyase (CGS) EC: 2.5.1.48	0
R01009_c	dolichyl-phosphate beta-D-mannosyltransferase, putative / dolichol-phosphate mannosyltransferase, putative / mannose-P-dolichol synthase, putative	S_Dolichyl_32_phosphate_c[C_c] + S_GDP_45_mannose_c[C_c] -> S_Dolichyl_32_phosphate_32_D_45_mannose_c[C_c] + S_GDP_c[C_c]	AT1G20575	0	1000	0	N-Glycan biosynthesis	GENE_LIST: AT1G20575 Gene Name: Enzyme Name: dolichyl-phosphate beta-D-mannosyltransferase, putative / dolichol-phosphate mannosyltransferase, putative / mannose-P-dolichol synthase, putative EC: 2.4.1.83	0
R01015_c	triosephosphate isomerase, chloroplast, putative	S__40_2R_41__45_2_45_Hydroxy_45_3_45__40_phosphonooxy_41__45_propanal_c[C_c] <=> S_Glycerone_32_phosphate_c[C_c]	( AT2G21170 or AT3G55440 )	-1000	1000	0	Fructose and mannose metabolism; Glycolysis / Gluconeogenesis; Inositol metabolism;Carbon fixation	GENE_LIST: AT2G21170 AT3G55440 Gene Name: Enzyme Name: triosephosphate isomerase, chloroplast, putative triosephosphate isomerase, cytosolic, putative EC: 5.3.1.1	-1000
R01015_p	triosephosphate isomerase, chloroplast, putative	S__40_2R_41__45_2_45_Hydroxy_45_3_45__40_phosphonooxy_41__45_propanal_p[C_p] <=> S_Glycerone_32_phosphate_p[C_p]	( AT2G21170 or AT3G55440 )	-1000	1000	0	Fructose and mannose metabolism; Glycolysis / Gluconeogenesis; Inositol metabolism;Carbon fixation	GENE_LIST: AT2G21170 AT3G55440 Gene Name: Enzyme Name: triosephosphate isomerase, chloroplast, putative EC: 5.3.1.1	182.04
R01030_c	glycerophosphoryl diester phosphodiesterase family protein	S_H2O_c[C_c] + S_sn_45_glycero_45_3_45_Phosphocholine_c[C_c] -> S_Choline_c[C_c] + S_sn_45_Glycerol_32_3_45_phosphate_c[C_c]		0	1000	0	Glycerophospholipid metabolism	GENE_LIST: Gene Name: Enzyme Name: glycerophosphoryl diester phosphodiesterase family protein EC: 3.1.4.2	0
R01036_c	alcohol dehydrogenase, putative	S_Glycerol_c[C_c] + S_NAD_43__c[C_c] <=> S_D_45_Glyceraldehyde_c[C_c] + S_H_43__c[C_c] + S_NADH_c[C_c]		-1000	1000	0	Glycerolipid metabolism	GENE_LIST: Gene Name: Enzyme Name: alcohol dehydrogenase, putative EC: 1.1.1.21 1.1.1.72	-1000
R01049_c	ribose-phosphate pyrophosphokinase 2 / phosphoribosyl diphosphate synthetase 2 (PRS2)	S_ATP_c[C_c] + S_D_45_Ribose_32_5_45_phosphate_c[C_c] <=> S_5_45_Phospho_45_alpha_45_D_45_ribose_32_1_45_diphosphate_c[C_c] + S_AMP_c[C_c]	( AT1G32380 or AT2G35390 or AT2G44530 )	-1000	1000	0	Purine metabolism;Pentose phosphate pathway	GENE_LIST: AT1G32380 AT2G35390 AT2G44530 Gene Name: Enzyme Name: ribose-phosphate pyrophosphokinase 2 / phosphoribosyl diphosphate synthetase 2 (PRS2) EC: 2.7.6.1	-748.176
R01055_c	tRNA pseudouridine synthase family protein	S_D_45_Ribose_32_5_45_phosphate_c[C_c] + S_Uracil_c[C_c] <=> S_H2O_c[C_c] + S_Pseudouridine_32_5_39__45_phosphate_c[C_c]		-1000	1000	0	Pyrimidine metabolism	GENE_LIST: Gene Name: Enzyme Name: tRNA pseudouridine synthase family protein EC: 4.2.1.70	0
R01056_c	ribose 5-phosphate isomerase-related	S_D_45_Ribose_32_5_45_phosphate_c[C_c] <=> S_D_45_Ribulose_32_5_45_phosphate_c[C_c]	( AT1G71100 or AT2G01290 or AT3G04790 )	-1000	1000	0	Pentose phosphate pathway;Carbon fixation	GENE_LIST: AT1G71100 AT2G01290 AT3G04790 Gene Name: Enzyme Name: expressed protein ribose 5-phosphate isomerase-related EC: 5.3.1.6	-5.65913
R01056_p	ribose 5-phosphate isomerase-related	S_D_45_Ribose_32_5_45_phosphate_p[C_p] <=> S_D_45_Ribulose_32_5_45_phosphate_p[C_p]	( AT1G71100 or AT2G01290 or AT3G04790 )	-1000	1000	0	Pentose phosphate pathway;Carbon fixation	GENE_LIST: AT1G71100 AT2G01290 AT3G04790 Gene Name: Enzyme Name: ribose 5-phosphate isomerase-related EC: 5.3.1.6	0
R01057_c	phosphoglucomutase, cytoplasmic, putative / glucose phosphomutase, putative	S_alpha_45_D_45_Ribose_32_1_45_phosphate_c[C_c] <=> S_D_45_Ribose_32_5_45_phosphate_c[C_c]		-1000	1000	0	Pentose phosphate pathway	GENE_LIST: Gene Name: Enzyme Name: phosphoglucomutase, cytoplasmic, putative / glucose phosphomutase, putative EC: 5.4.2.7	-755.917
R01061_c	glyceraldehyde 3-phosphate dehydrogenase, chloroplast, putative / NADP-dependent glyceraldehydephosphate dehydrogenase, putative	S__40_2R_41__45_2_45_Hydroxy_45_3_45__40_phosphonooxy_41__45_propanal_c[C_c] + S_NAD_43__c[C_c] + S_Orthophosphate_c[C_c] <=> S_3_45_Phospho_45_D_45_glyceroyl_32_phosphate_c[C_c] + S_H_43__c[C_c] + S_NADH_c[C_c]	( AT1G12900 or AT1G13440 or AT1G16300 or AT1G42970 or AT1G79530 or AT3G04120 or AT3G26650 )	-1000	1000	0	Glycolysis / Gluconeogenesis;Carbon fixation	GENE_LIST: AT1G12900 AT1G13440 AT1G16300 AT1G42970 AT1G79530 AT3G04120 AT3G26650 Gene Name: Enzyme Name: glyceraldehyde 3-phosphate dehydrogenase A, chloroplast (GAPA) / NADP-dependent glyceraldehydephosphate dehydrogenase subunit A glyceraldehyde 3-phosphate dehydrogenase, chloroplast, putative / NADP-dependent glyceraldehydephosphate dehydrogenase, putative EC: 1.2.1.12 1.2.1.13 1.2.1.59	1000
R01061_p	glyceraldehyde 3-phosphate dehydrogenase A, chloroplast (GAPA) / NADP-dependent glyceraldehydephosphate dehydrogenase subunit A	S__40_2R_41__45_2_45_Hydroxy_45_3_45__40_phosphonooxy_41__45_propanal_p[C_p] + S_NAD_43__p[C_p] + S_Orthophosphate_p[C_p] <=> S_3_45_Phospho_45_D_45_glyceroyl_32_phosphate_p[C_p] + S_H_43__p[C_p] + S_NADH_p[C_p]	( AT1G12900 or AT1G13440 or AT1G16300 or AT1G42970 or AT1G79530 or AT3G04120 )	-1000	1000	0	Glycolysis / Gluconeogenesis;Carbon fixation	GENE_LIST: AT1G12900 AT1G13440 AT1G16300 AT1G42970 AT1G79530 AT3G04120 Gene Name: Enzyme Name: glyceraldehyde 3-phosphate dehydrogenase A, chloroplast (GAPA) / NADP-dependent glyceraldehydephosphate dehydrogenase subunit A EC: 1.2.1.12 1.2.1.59	602.178
R01063_p	glyceraldehyde 3-phosphate dehydrogenase, chloroplast, putative / NADP-dependent glyceraldehydephosphate dehydrogenase, putative	S__40_2R_41__45_2_45_Hydroxy_45_3_45__40_phosphonooxy_41__45_propanal_p[C_p] + S_NADP_43__p[C_p] + S_Orthophosphate_p[C_p] <=> S_3_45_Phospho_45_D_45_glyceroyl_32_phosphate_p[C_p] + S_H_43__p[C_p] + S_NADPH_p[C_p]		-1000	1000	0	Glycolysis / Gluconeogenesis;Carbon fixation	GENE_LIST: Gene Name: Enzyme Name: glyceraldehyde 3-phosphate dehydrogenase, chloroplast, putative / NADP-dependent glyceraldehydephosphate dehydrogenase, putative EC: 1.2.1.59	-1000
R01070N_c	fructose-bisphosphate aldolase, putative	S_beta_45_D_45_Fructose_32_1_44_6_45_bisphosphate_c[C_c] <=> S__40_2R_41__45_2_45_Hydroxy_45_3_45__40_phosphonooxy_41__45_propanal_c[C_c] + S_Glycerone_32_phosphate_c[C_c]	( AT2G01140 or AT2G21330 or AT2G36460 or AT3G52930 or AT4G26520 or AT4G26530 or AT4G38970 or AT5G03690 )	-1000	1000	0	Fructose and mannose metabolism; Glycolysis / Gluconeogenesis; Pentose phosphate pathway;Carbon fixation	GENE_LIST: AT2G01140 AT2G21330 AT2G36460 AT3G52930 AT4G26520 AT4G26530 AT4G38970 AT5G03690 Gene Name: Enzyme Name: fructose-bisphosphate aldolase, putative EC: 4.1.2.13	0
R01070N_p	fructose-bisphosphate aldolase, putative	S_beta_45_D_45_Fructose_32_1_44_6_45_bisphosphate_p[C_p] <=> S__40_2R_41__45_2_45_Hydroxy_45_3_45__40_phosphonooxy_41__45_propanal_p[C_p] + S_Glycerone_32_phosphate_p[C_p]	( AT2G01140 or AT2G21330 or AT2G36460 or AT3G52930 or AT4G26520 or AT4G26530 or AT4G38970 or AT5G03690 )	-1000	1000	0	Fructose and mannose metabolism; Glycolysis / Gluconeogenesis; Pentose phosphate pathway;Carbon fixation	GENE_LIST: AT2G01140 AT2G21330 AT2G36460 AT3G52930 AT4G26520 AT4G26530 AT4G38970 AT5G03690 Gene Name: Enzyme Name: fructose-bisphosphate aldolase, putative EC: 4.1.2.13	-182.04
R01072_c	amidophosphoribosyltransferase / glutamine phosphoribosylpyrophosphate amidotransferase / phosphoribosyldiphosphate 5-amidotransferase	S_5_45_Phospho_45_alpha_45_D_45_ribose_32_1_45_diphosphate_c[C_c] + S_H2O_c[C_c] + S_L_45_Glutamine_c[C_c] -> S_5_45_Phosphoribosylamine_c[C_c] + S_L_45_Glutamate_c[C_c] + S_Pyrophosphate_c[C_c]	( AT2G16570 or AT4G34740 or AT4G38880 )	0	1000	0	Purine metabolism;Glutamate metabolism	GENE_LIST: AT2G16570 AT4G34740 AT4G38880 Gene Name: Enzyme Name: amidophosphoribosyltransferase / glutamine phosphoribosylpyrophosphate amidotransferase / phosphoribosyldiphosphate 5-amidotransferase EC: 2.4.2.14	1.39609
R01073_c	anthranilate phosphoribosyltransferase	S_N_45__40_5_45_Phospho_45_D_45_ribosyl_41_anthranilate_c[C_c] + S_Pyrophosphate_c[C_c] <=> S_5_45_Phospho_45_alpha_45_D_45_ribose_32_1_45_diphosphate_c[C_c] + S_Anthranilate_c[C_c]	AT5G17990	-1000	1000	0	Phenylalanine, tyrosine and tryptophan biosynthesis	GENE_LIST: AT5G17990 Gene Name: Enzyme Name: anthranilate phosphoribosyltransferase EC: 2.4.2.18	-4.98602
R01078N_c	biotin synthase (BioB) (BIO2)	S_Dethiobiotin_c[C_c] -> S_Biotin_c[C_c]		0	1000	0	Biotin metabolism	GENE_LIST: Gene Name: Enzyme Name: biotin synthase (BioB) (BIO2) EC: 2.8.1.6	0
R01082_m	fumarate hydratase, putative / fumarase, putative	S__40_S_41__45_Malate_m[C_m] <=> S_Fumarate_m[C_m] + S_H2O_m[C_m]	( AT2G47510 or AT5G50950 )	-1000	1000	0	Reductive carboxylate cycle (CO2 fixation);Citrate cycle (TCA cycle)	GENE_LIST: AT2G47510 AT5G50950 Gene Name: Enzyme Name: fumarate hydratase, putative / fumarase, putative EC: 4.2.1.2	-920.936
R01083_c	adenylosuccinate lyase, putative / adenylosuccinase, putative	S_N6_45__40_1_44_2_45_Dicarboxyethyl_41__45_AMP_c[C_c] <=> S_AMP_c[C_c] + S_Fumarate_c[C_c]	( AT1G36280 or AT4G18440 )	-1000	1000	0	Purine metabolism;Alanine and aspartate metabolism	GENE_LIST: AT1G36280 AT4G18440 Gene Name: Enzyme Name: adenylosuccinate lyase, putative / adenylosuccinase, putative EC: 4.3.2.2	0.698043
R01086_c	argininosuccinate lyase (AtArgH)	S_N_45__40_L_45_Arginino_41_succinate_c[C_c] <=> S_Fumarate_c[C_c] + S_L_45_Arginine_c[C_c]	AT5G10920	-1000	1000	0	Arginine and proline metabolism; Urea cycle and metabolism of amino groups;Alanine and aspartate metabolism	GENE_LIST: AT5G10920 Gene Name: Enzyme Name: argininosuccinate lyase (AtArgH) EC: 4.3.2.1	0
R01090_c	branched-chain amino acid aminotransferase 1 / branched-chain amino acid transaminase 1 (BCAT1)	S_2_45_Oxoglutarate_c[C_c] + S_L_45_Leucine_c[C_c] <=> S_4_45_Methyl_45_2_45_oxopentanoate_c[C_c] + S_L_45_Glutamate_c[C_c]		-1000	1000	0	Valine, leucine and isoleucine degradation;Valine, leucine and isoleucine biosynthesis	GENE_LIST: Gene Name: Enzyme Name: branched-chain amino acid aminotransferase 1 / branched-chain amino acid transaminase 1 (BCAT1) EC: 2.6.1.6 2.6.1.67	-17.4511
R01101_c	alpha-xylosidase, putative	S_H2O_c[C_c] + S_Melibiose_c[C_c] -> S_D_45_Galactose_c[C_c] + S_D_45_Glucose_c[C_c]	( AT3G45940 or AT3G56310 or AT5G11720 or AT5G63840 )	0	1000	0	Galactose metabolism	GENE_LIST: AT3G45940 AT3G56310 AT5G11720 AT5G63840 Gene Name: Enzyme Name: alpha-galactosidase, putative / melibiase, putative / alpha-D-galactoside galactohydrolase, putative alpha-xylosidase, putative EC: 3.2.1.20 3.2.1.22	0
R01103_c	alpha-galactosidase, putative / melibiase, putative / alpha-D-galactoside galactohydrolase, putative	S_H2O_c[C_c] + S_Raffinose_c[C_c] -> S_D_45_Galactose_c[C_c] + S_Sucrose_c[C_c]	AT3G56310	0	1000	0	Galactose metabolism	GENE_LIST: AT3G56310 Gene Name: Enzyme Name: alpha-galactosidase, putative / melibiase, putative / alpha-D-galactoside galactohydrolase, putative EC: 3.2.1.22	0
R01104_c	alpha-galactosidase, putative / melibiase, putative / alpha-D-galactoside galactohydrolase, putative	S_3_45_beta_45_D_45_Galactosyl_45_sn_45_glycerol_c[C_c] + S_H2O_c[C_c] <=> S_D_45_Galactose_c[C_c] + S_Glycerol_c[C_c]	AT3G56310	-1000	1000	0	Galactose metabolism	GENE_LIST: AT3G56310 Gene Name: Enzyme Name: alpha-galactosidase, putative / melibiase, putative / alpha-D-galactoside galactohydrolase, putative EC: 3.2.1.22	0
R01105_c	glycosyl hydrolase family 35 protein	S_H2O_c[C_c] -> S_D_45_Galactose_c[C_c] + S_Galactan_c[C_c]	( AT3G52840 or AT3G54440 )	0	1000	0	Galactose metabolism	GENE_LIST: AT3G52840 AT3G54440 Gene Name: Enzyme Name: glycosyl hydrolase family 35 protein EC: 3.2.1.23	0
R01123_c	isopentenyl-diphosphate delta-isomerase II / isopentenyl diphosphate:dimethylallyl diphosphate isomerase II (IPP2)	S_Isopentenyl_32_diphosphate_c[C_c] <=> S_Dimethylallyl_32_diphosphate_c[C_c]	( AT3G02780 or AT5G16440 )	-1000	1000	0	Terpenoid biosynthesis;Biosynthesis of steroids	GENE_LIST: AT3G02780 AT5G16440 Gene Name: Enzyme Name: isopentenyl-diphosphate delta-isomerase II / isopentenyl diphosphate:dimethylallyl diphosphate isomerase II (IPP2) EC: 5.3.3.2	0
R01130_c	inosine-5'-monophosphate dehydrogenase, putative	S_H2O_c[C_c] + S_IMP_c[C_c] + S_NAD_43__c[C_c] <=> S_H_43__c[C_c] + S_NADH_c[C_c] + S_Xanthosine_32_5_39__45_phosphate_c[C_c]	( AT1G16350 or AT1G79470 )	-1000	1000	0	Purine metabolism	GENE_LIST: AT1G16350 AT1G79470 Gene Name: Enzyme Name: inosine-5&apos;-monophosphate dehydrogenase, putative EC: 1.1.1.205	0.698043
R01135_c	adenylosuccinate synthetase (ADSS)	S_GTP_c[C_c] + S_IMP_c[C_c] + S_L_45_Aspartate_c[C_c] <=> S_GDP_c[C_c] + S_N6_45__40_1_44_2_45_Dicarboxyethyl_41__45_AMP_c[C_c] + S_Orthophosphate_c[C_c]		-1000	1000	0	Purine metabolism;Alanine and aspartate metabolism	GENE_LIST: Gene Name: Enzyme Name: adenylosuccinate synthetase (ADSS) EC: 6.3.4.4	0.698043
R01137_c	nucleoside diphosphate kinase 1 (NDK1)	S_ATP_c[C_c] + S_dADP_c[C_c] <=> S_ADP_c[C_c] + S_dATP_c[C_c]	( AT4G23900 or AT5G63310 )	-1000	1000	0	Purine metabolism	GENE_LIST: AT4G23900 AT5G63310 Gene Name: Enzyme Name: nucleoside diphosphate kinase 1 (NDK1) EC: 2.7.4.6	0.336556
R01151_c	copper amine oxidase, putative	S_H2O_c[C_c] + S_Oxygen_c[C_c] + S_Putrescine_c[C_c] <=> S_4_45_Aminobutanal_c[C_c] + S_H2O2_c[C_c] + S_NH3_c[C_c]		-1000	1000	0	Arginine and proline metabolism	GENE_LIST: Gene Name: Enzyme Name: copper amine oxidase, putative EC: 1.4.3.10 1.4.3.22	0
R01159_c	protein arginine N-methyltransferase family protein	S_L_45_Histidine_c[C_c] + S_S_45_Adenosyl_45_L_45_methionine_c[C_c] -> S_N_40_pi_41__45_Methyl_45_L_45_histidine_c[C_c] + S_S_45_Adenosyl_45_L_45_homocysteine_c[C_c]	( AT1G50000 or AT2G19670 or AT2G47420 or AT3G13180 or AT3G20020 or AT3G27180 or AT4G16570 or AT4G29510 or AT5G57300 or AT5G66360 )	0	1000	0	Histidine metabolism	GENE_LIST: AT1G50000 AT2G19670 AT2G47420 AT3G13180 AT3G20020 AT3G27180 AT4G16570 AT4G29510 AT5G57300 AT5G66360 Gene Name: Enzyme Name: protein arginine N-methyltransferase family protein EC: 2.1.1.-	0
R01175N_x	acyl-CoA oxidase, putative	S_Butanoyl_45_CoA_x[C_x] + S_Oxygen_x[C_x] -> S_Crotonoyl_45_CoA_x[C_x] + S_H2O2_x[C_x]	( AT1G06290 or AT1G06310 or AT2G35690 or AT3G06810 or AT3G51840 or AT4G16760 or AT5G65110 )	0	1000	0	Fatty acid metabolism	GENE_LIST: AT1G06290 AT1G06310 AT2G35690 AT3G06810 AT3G51840 AT4G16760 AT5G65110 Gene Name: Enzyme Name: acyl-CoA dehydrogenase-related acyl-CoA oxidase, putative EC: 1.3.3.6 1.3.99.3	0
R01177_x	acetyl-CoA C-acyltransferase, putative / 3-ketoacyl-CoA thiolase, putative	S_Acetyl_45_CoA_x[C_x] + S_Butanoyl_45_CoA_x[C_x] <=> S_3_45_Oxohexanoyl_45_CoA_x[C_x] + S_CoA_x[C_x]	( AT1G04710 or AT2G33150 or AT5G48230 or AT5G48880 )	-1000	1000	0	Fatty acid metabolism	GENE_LIST: AT1G04710 AT2G33150 AT5G48230 AT5G48880 Gene Name: Enzyme Name: acetyl-CoA C-acetyltransferase (acetoacetyl-coenzyme A thiolase), putative acetyl-CoA C-acyltransferase, putative / 3-ketoacyl-CoA thiolase, putative EC: 2.3.1.16 2.3.1.9	0
R01185_c	inositol-1(or 4)-monophosphatase, putative / inositol monophosphatase, putative / IMPase, putative	S_H2O_c[C_c] + S_Inositol_32_1_45_phosphate_c[C_c] <=> S_Orthophosphate_c[C_c] + S_myo_45_Inositol_c[C_c]	AT3G02870	-1000	1000	0	Phosphatidylinositol signaling system; Streptomycin biosynthesis;Inositol phosphate metabolism	GENE_LIST: AT3G02870 Gene Name: Enzyme Name: inositol-1(or 4)-monophosphatase, putative / inositol monophosphatase, putative / IMPase, putative EC: 3.1.3.25	0
R01186_c	inositol-1(or 4)-monophosphatase, putative / inositol monophosphatase, putative / IMPase, putative	S_H2O_c[C_c] + S_myo_45_Inositol_32_4_45_phosphate_c[C_c] -> S_Orthophosphate_c[C_c] + S_myo_45_Inositol_c[C_c]	AT3G02870	0	1000	0	Phosphatidylinositol signaling system;Inositol phosphate metabolism	GENE_LIST: AT3G02870 Gene Name: Enzyme Name: inositol-1(or 4)-monophosphatase, putative / inositol monophosphatase, putative / IMPase, putative EC: 3.1.3.25	0
R01187_c	inositol-1(or 4)-monophosphatase, putative / inositol monophosphatase, putative / IMPase, putative	S_1D_45_myo_45_Inositol_32_3_45_phosphate_c[C_c] + S_H2O_c[C_c] -> S_Orthophosphate_c[C_c] + S_myo_45_Inositol_c[C_c]	AT3G02870	0	1000	0	Phosphatidylinositol signaling system;Inositol phosphate metabolism	GENE_LIST: AT3G02870 Gene Name: Enzyme Name: inositol-1(or 4)-monophosphatase, putative / inositol monophosphatase, putative / IMPase, putative EC: 3.1.3.25	0
R01209_c	dehydratase family	S_2_44_3_45_Dihydroxy_45_3_45_methylbutanoate_c[C_c] -> S_3_45_Methyl_45_2_45_oxobutanoic_32_acid_c[C_c] + S_H2O_c[C_c]	AT3G23940	0	1000	0	Pantothenate and CoA biosynthesis	GENE_LIST: AT3G23940 Gene Name: Enzyme Name: dehydratase family EC: 4.2.1.9	29.9161
R01213_c	2-isopropylmalate synthase, putative	S_3_45_Methyl_45_2_45_oxobutanoic_32_acid_c[C_c] + S_Acetyl_45_CoA_c[C_c] + S_H2O_c[C_c] -> S__40_2S_41__45_2_45_Isopropylmalate_c[C_c] + S_CoA_c[C_c]	( AT1G18500 or AT1G74040 or AT5G23010 or AT5G23020 )	0	1000	0	Valine, leucine and isoleucine biosynthesis;Pyruvate metabolism	GENE_LIST: AT1G18500 AT1G74040 AT5G23010 AT5G23020 Gene Name: Enzyme Name: 2-isopropylmalate synthase, putative EC: 2.3.3.13	17.4511
R01214_c	branched-chain amino acid aminotransferase 1 / branched-chain amino acid transaminase 1 (BCAT1)	S_2_45_Oxoglutarate_c[C_c] + S_L_45_Valine_c[C_c] <=> S_3_45_Methyl_45_2_45_oxobutanoic_32_acid_c[C_c] + S_L_45_Glutamate_c[C_c]		-1000	1000	0	Valine, leucine and isoleucine biosynthesis; Valine, leucine and isoleucine degradation;Pantothenate and CoA biosynthesis	GENE_LIST: Gene Name: Enzyme Name: branched-chain amino acid aminotransferase 1 / branched-chain amino acid transaminase 1 (BCAT1) EC: 2.6.1.6	-12.4651
R01220_c	tetrahydrofolate dehydrogenase/cyclohydrolase, putative	S_5_44_10_45_Methylenetetrahydrofolate_c[C_c] + S_NADP_43__c[C_c] <=> S_5_44_10_45_Methenyltetrahydrofolate_c[C_c] + S_H_43__c[C_c] + S_NADPH_c[C_c]	AT3G12290	-1000	1000	0	One carbon pool by folate;Glyoxylate and dicarboxylate metabolism	GENE_LIST: AT3G12290 Gene Name: Enzyme Name: tetrahydrofolate dehydrogenase/cyclohydrolase, putative EC: 3.5.4.9	2.79217
R01221_c	aminomethyltransferase, putative	S_Glycine_c[C_c] + S_NAD_43__c[C_c] + S_Tetrahydrofolate_c[C_c] <=> S_5_44_10_45_Methylenetetrahydrofolate_c[C_c] + S_CO2_c[C_c] + S_H_43__c[C_c] + S_NADH_c[C_c] + S_NH3_c[C_c]	AT1G11860	-1000	1000	0	Nitrogen metabolism	GENE_LIST: AT1G11860 Gene Name: Enzyme Name: aminomethyltransferase, putative EC: 2.1.2.10	407.967
R01221_m	glycine decarboxylase	S_Glycine_m[C_m] + S_NAD_43__m[C_m] + S_Tetrahydrofolate_m[C_m] <=> S_5_44_10_45_Methylenetetrahydrofolate_m[C_m] + S_CO2_m[C_m] + S_H_43__m[C_m] + S_NADH_m[C_m] + S_NH3_m[C_m]	AT1G11860	-1000	1000	0	Photorespiration	GENE_LIST: AT1G11860 Gene Name: Enzyme Name: glycine decarboxylase EC: 2.1.2.10	-26.6041
R01222_c	methylenetetrahydrofolate reductase 1 (MTHFR1)	S_5_44_10_45_Methylenetetrahydrofolate_c[C_c] + S_FADH2_c[C_c] <=> S_5_45_Methyltetrahydrofolate_c[C_c] + S_FAD_c[C_c]	( AT2G44160 or AT3G59970 )	-1000	1000	0	One carbon pool by folate	GENE_LIST: AT2G44160 AT3G59970 Gene Name: F24G16.240 Enzyme Name: methylenetetrahydrofolate reductase 1 (MTHFR1) EC: 1.5.1.20	20.1934
R01224_c	methylenetetrahydrofolate reductase 2 (MTHFR2)	S_5_44_10_45_Methylenetetrahydrofolate_c[C_c] + S_H_43__c[C_c] + S_NADPH_c[C_c] -> S_5_45_Methyltetrahydrofolate_c[C_c] + S_NADP_43__c[C_c]	( AT2G44160 or AT3G59970 )	0	1000	0	One carbon pool by folate;Methane metabolism	GENE_LIST: AT2G44160 AT3G59970 Gene Name: Enzyme Name: methylenetetrahydrofolate reductase 2 (MTHFR2) EC: 1.5.1.20	0
R01226_c	ketopantoate hydroxymethyltransferase family protein	S_3_45_Methyl_45_2_45_oxobutanoic_32_acid_c[C_c] + S_5_44_10_45_Methylenetetrahydrofolate_c[C_c] + S_H2O_c[C_c] -> S_2_45_Dehydropantoate_c[C_c] + S_Tetrahydrofolate_c[C_c]		0	1000	0	Pantothenate and CoA biosynthesis	GENE_LIST: Gene Name: Enzyme Name: ketopantoate hydroxymethyltransferase family protein EC: 2.1.2.11	0
R01229_c	adenine phosphoribosyltransferase 1 (APT1)	S_GMP_c[C_c] + S_Pyrophosphate_c[C_c] <=> S_5_45_Phospho_45_alpha_45_D_45_ribose_32_1_45_diphosphate_c[C_c] + S_Guanine_c[C_c]		-1000	1000	0	Purine metabolism	GENE_LIST: Gene Name: Enzyme Name: adenine phosphoribosyltransferase 1 (APT1) EC: 2.4.2.22 2.4.2.7	0
R01230_c	GMP synthase [glutamine-hydrolyzing], putative / glutamine amidotransferase, putative	S_ATP_c[C_c] + S_NH3_c[C_c] + S_Xanthosine_32_5_39__45_phosphate_c[C_c] -> S_AMP_c[C_c] + S_GMP_c[C_c] + S_Pyrophosphate_c[C_c]	AT1G63660	0	1000	0	Purine metabolism	GENE_LIST: AT1G63660 Gene Name: Enzyme Name: GMP synthase [glutamine-hydrolyzing], putative / glutamine amidotransferase, putative EC: 6.3.5.2 no EC found ath00230.gene	0.698043
R01248_c	pyrroline-5-carboxylate reductase	S_L_45_Proline_c[C_c] + S_NAD_43__c[C_c] <=> S__40_S_41__45_1_45_Pyrroline_45_5_45_carboxylate_c[C_c] + S_H_43__c[C_c] + S_NADH_c[C_c]	AT5G14800	-1000	1000	0	Urea cycle and metabolism of amino groups;Arginine and proline metabolism	GENE_LIST: AT5G14800 Gene Name: Enzyme Name: pyrroline-5-carboxylate reductase EC: 1.5.1.2	-1.24651
R01280_x	long-chain-fatty-acid--CoA ligase / long-chain acyl-CoA synthetase (LACS6)	S_ATP_x[C_x] + S_CoA_x[C_x] + S_Hexadecanoic_32_acid_x[C_x] <=> S_AMP_x[C_x] + S_Palmitoyl_45_CoA_x[C_x] + S_Pyrophosphate_x[C_x]	( AT1G49430 or AT1G64400 or AT1G77590 or AT3G05970 or AT4G11030 or AT4G14070 or AT4G23850 or AT5G27600 )	-1000	1000	0	Fatty acid metabolism	GENE_LIST: AT1G49430 AT1G64400 AT1G77590 AT3G05970 AT4G11030 AT4G14070 AT4G23850 AT5G27600 Gene Name: Enzyme Name: long-chain-fatty-acid--CoA ligase / long-chain acyl-CoA synthetase (LACS6) EC: 6.2.1.3	0
R01281_c	serine C-palmitoyltransferase, putative	S_L_45_Serine_c[C_c] + S_Palmitoyl_45_CoA_c[C_c] -> S_3_45_Dehydrosphinganine_c[C_c] + S_CO2_c[C_c] + S_CoA_c[C_c]	( AT3G48780 or AT3G48790 or AT5G23670 )	0	1000	0	Sphingolipid metabolism	GENE_LIST: AT3G48780 AT3G48790 AT5G23670 Gene Name: Enzyme Name: serine C-palmitoyltransferase, putative EC: 2.3.1.50	0
R01286_c	cystathionine beta-lyase, chloroplast / beta-cystathionase / cysteine lyase (CBL)	S_H2O_c[C_c] + S_L_45_Cystathionine_c[C_c] -> S_L_45_Homocysteine_c[C_c] + S_NH3_c[C_c] + S_Pyruvate_c[C_c]		0	1000	0	Methionine metabolism	GENE_LIST: Gene Name: Enzyme Name: cystathionine beta-lyase, chloroplast / beta-cystathionase / cysteine lyase (CBL) EC: 4.4.1.8	0
R01287_c	cystathionine gamma-synthase, chloroplast / O-succinylhomoserine (Thiol)-lyase (CGS)	S_Hydrogen_32_sulfide_c[C_c] + S_O_45_Acetyl_45_L_45_homoserine_c[C_c] -> S_Acetate_c[C_c] + S_L_45_Homocysteine_c[C_c]		0	1000	0	Methionine metabolism	GENE_LIST: Gene Name: Enzyme Name: cystathionine gamma-synthase, chloroplast / O-succinylhomoserine (Thiol)-lyase (CGS) EC: 2.5.1.49	3.24091
R01288_c	cystathionine gamma-synthase, chloroplast / O-succinylhomoserine (Thiol)-lyase (CGS)	S_O_45_Succinyl_45_L_45_homoserine_c[C_c] + S_Sulfide_c[C_c] <=> S_L_45_Homocysteine_c[C_c] + S_Succinate_c[C_c]	( AT1G17050 or AT1G60600 or AT1G78510 or AT2G44050 or AT2G44520 )	-1000	1000	0	Methionine metabolism	GENE_LIST: AT1G17050 AT1G60600 AT1G78510 AT2G44050 AT2G44520 Gene Name: Enzyme Name: cystathionine gamma-synthase, chloroplast / O-succinylhomoserine (Thiol)-lyase (CGS) EC: 2.5.1.-	0
R01310_c	phospholipase D alpha 2 / PLD alpha 2 (PLDALPHA2) (PLD2) / choline phosphatase 2	S_H2O_c[C_c] + S_Phosphatidylcholine_c[C_c] -> S_Choline_c[C_c] + S_Phosphatidate_c[C_c]	( AT1G55180 or AT2G42010 or AT3G05630 or AT3G15730 or AT4G11840 or AT4G11850 or AT5G25370 )	0	1000	0	Glycerophospholipid metabolism	GENE_LIST: AT1G55180 AT2G42010 AT3G05630 AT3G15730 AT4G11840 AT4G11850 AT5G25370 Gene Name: Enzyme Name: phospholipase D alpha 2 / PLD alpha 2 (PLDALPHA2) (PLD2) / choline phosphatase 2 EC: 3.1.4.4	0
R01324_m	aconitate hydratase, cytoplasmic, putative / citrate hydro-lyase/aconitase, putative	S_Citrate_m[C_m] <=> S_Isocitrate_m[C_m]	( AT2G05710 or AT4G26970 or AT4G35830 )	-1000	1000	0	Citrate cycle (TCA cycle)	GENE_LIST: AT2G05710 AT4G26970 AT4G35830 Gene Name: Enzyme Name: aconitate hydratase, cytoplasmic, putative / citrate hydro-lyase/aconitase, putative EC: 4.2.1.3	-505.67
R01324_c	aconitate hydratase, cytoplasmic / citrate hydro-lyase / aconitase (ACO)	S_Citrate_c[C_c] <=> S_Isocitrate_c[C_c]	( AT2G05710 or AT4G26970 or AT4G35830 )	-1000	1000	0	Citrate cycle (TCA cycle)	GENE_LIST: AT2G05710 AT4G26970 AT4G35830 Gene Name: Enzyme Name: aconitate hydratase, cytoplasmic / citrate hydro-lyase / aconitase (ACO) EC: 4.2.1.3	1000
R01325_x	aconitate hydratase, cytoplasmic, putative / citrate hydro-lyase/aconitase, putative	S_Citrate_x[C_x] <=> S_H2O_x[C_x] + S_cis_45_Aconitate_x[C_x]		-1000	1000	0	Glyoxylate and dicarboxylate metabolism; Reductive carboxylate cycle (CO2 fixation);Citrate cycle (TCA cycle)	GENE_LIST: Gene Name: Enzyme Name: aconitate hydratase, cytoplasmic, putative / citrate hydro-lyase/aconitase, putative EC: 4.2.1.4	-241.761
R01326_c	hexokinase, putative	S_ATP_c[C_c] + S_D_45_Mannose_c[C_c] -> S_ADP_c[C_c] + S_D_45_Mannose_32_6_45_phosphate_c[C_c]		0	1000	0	Fructose and mannose metabolism	GENE_LIST: Gene Name: Enzyme Name: hexokinase, putative EC: 2.7.1.7	0
R01329_c	alpha-galactosidase, putative / melibiase, putative / alpha-D-galactoside galactohydrolase, putative	S_Epimelibiose_c[C_c] + S_H2O_c[C_c] <=> S_D_45_Galactose_c[C_c] + S_D_45_Mannose_c[C_c]	AT3G56310	-1000	1000	0	Galactose metabolism	GENE_LIST: AT3G56310 Gene Name: Enzyme Name: alpha-galactosidase, putative / melibiase, putative / alpha-D-galactoside galactohydrolase, putative EC: 3.2.1.22	0
R01354_c	acetyl-CoA synthetase (acetate-CoA ligase), putative	S_ATP_c[C_c] + S_Propanoate_c[C_c] <=> S_Propinol_32_adenylate_c[C_c] + S_Pyrophosphate_c[C_c]		-1000	1000	0	Propanoate metabolism	GENE_LIST: Gene Name: Enzyme Name: acetyl-CoA synthetase (acetate-CoA ligase), putative EC: 6.2.1.17	0
R01372_c	4-hydroxyphenylpyruvate dioxygenase (HPD)	S_Oxygen_c[C_c] + S_Phenylpyruvate_c[C_c] -> S_2_45_Hydroxyphenylacetate_c[C_c] + S_CO2_c[C_c]	AT1G06570	0	1000	0	Phenylalanine metabolism	GENE_LIST: AT1G06570 Gene Name: Enzyme Name: 4-hydroxyphenylpyruvate dioxygenase (HPD) EC: 1.13.11.27	0
R01373_c	prephenate dehydratase family protein	S_Prephenate_c[C_c] <=> S_CO2_c[C_c] + S_H2O_c[C_c] + S_Phenylpyruvate_c[C_c]		-1000	1000	0	Phenylalanine, tyrosine and tryptophan biosynthesis	GENE_LIST: Gene Name: Enzyme Name: prephenate dehydratase family protein EC: 4.2.1.51	9.97204
R01373N_c	Prephenate hydro-lyase (decarboxylating)	S_Prephenate_c[C_c] -> S_CO2_c[C_c] + S_H2O_c[C_c] + S_Phenylpyruvate_c[C_c]		0	1000	0	Phenylalanine, tyrosine and tryptophan biosynthesis (phenylalanine)	GENE_LIST: Gene Name: Enzyme Name: Prephenate hydro-lyase (decarboxylating) EC: 4.2.1.91	0
R01397_c	aspartate carabmoyltransferase, chloroplast / aspartate transcarbamylase / ATCase (PYRB)	S_Carbamoyl_32_phosphate_c[C_c] + S_L_45_Aspartate_c[C_c] -> S_N_45_Carbamoyl_45_L_45_aspartate_c[C_c] + S_Orthophosphate_c[C_c]	AT3G20330	0	1000	0	Pyrimidine metabolism;Alanine and aspartate metabolism	GENE_LIST: AT3G20330 Gene Name: Enzyme Name: aspartate carabmoyltransferase, chloroplast / aspartate transcarbamylase / ATCase (PYRB) EC: 2.1.3.2	0
R01398_c	ornithine carbamoyltransferase, chloroplast / ornithine transcarbamylase / OTCase (OTC)	S_Carbamoyl_32_phosphate_c[C_c] + S_L_45_Ornithine_c[C_c] <=> S_L_45_Citrulline_c[C_c] + S_Orthophosphate_c[C_c]	AT1G75330	-1000	1000	0	Urea cycle and metabolism of amino groups;Arginine and proline metabolism	GENE_LIST: AT1G75330 Gene Name: Enzyme Name: ornithine carbamoyltransferase, chloroplast / ornithine transcarbamylase / OTCase (OTC) EC: 2.1.3.3	-574.295
R01398_m	ornithine carbamoyltransferase, chloroplast / ornithine transcarbamylase / OTCase (OTC)	S_Carbamoyl_32_phosphate_m[C_m] + S_L_45_Ornithine_m[C_m] <=> S_L_45_Citrulline_m[C_m] + S_Orthophosphate_m[C_m]	AT1G75330	-1000	1000	0	Urea cycle and metabolism of amino groups;Arginine and proline metabolism	GENE_LIST: AT1G75330 Gene Name: Enzyme Name: ornithine carbamoyltransferase, chloroplast / ornithine transcarbamylase / OTCase (OTC) EC: 2.1.3.3	574.295
R01398_p	ornithine carbamoyltransferase, chloroplast / ornithine transcarbamylase / OTCase (OTC)	S_Carbamoyl_32_phosphate_p[C_p] + S_L_45_Ornithine_p[C_p] <=> S_L_45_Citrulline_p[C_p] + S_Orthophosphate_p[C_p]	AT1G75330	-1000	1000	0	Urea cycle and metabolism of amino groups;Arginine and proline metabolism	GENE_LIST: AT1G75330 Gene Name: Enzyme Name: ornithine carbamoyltransferase, chloroplast / ornithine transcarbamylase / OTCase (OTC) EC: 2.1.3.3	0
R01466_c	threonine synthase, putative	S_H2O_c[C_c] + S_O_45_Phospho_45_L_45_homoserine_c[C_c] -> S_L_45_Threonine_c[C_c] + S_Orthophosphate_c[C_c]	( AT1G72810 or AT4G29840 )	0	1000	0	Glycine, serine and threonine metabolism	GENE_LIST: AT1G72810 AT4G29840 Gene Name: Enzyme Name: threonine synthase, putative EC: 4.2.3.1	18.4483
R01470_c	glycerophosphoryl diester phosphodiesterase family protein	S_H2O_c[C_c] + S_sn_45_glycero_45_3_45_Phosphoethanolamine_c[C_c] -> S_Ethanolamine_c[C_c] + S_sn_45_Glycerol_32_3_45_phosphate_c[C_c]		0	1000	0	Glycerophospholipid metabolism	GENE_LIST: Gene Name: Enzyme Name: glycerophosphoryl diester phosphodiesterase family protein EC: 3.1.4.2	0
R01495_c	putative ceramide kinase	S_ADP_c[C_c] + S_Ceramide_32_1_45_phosphate_c[C_c] -> S_ATP_c[C_c] + S_N_45_Acylsphingosine_c[C_c]		0	1000	0	Sphingolipid metabolism	GENE_LIST: Gene Name: Enzyme Name: putative ceramide kinase EC: 2.7.1.138	0
R01512_c	phosphoglycerate kinase, putative	S_3_45_Phospho_45_D_45_glycerate_c[C_c] + S_ATP_c[C_c] <=> S_3_45_Phospho_45_D_45_glyceroyl_32_phosphate_c[C_c] + S_ADP_c[C_c]	( AT1G56190 or AT1G79550 or AT3G12780 )	-1000	1000	0	Glycolysis / Gluconeogenesis;Carbon fixation	GENE_LIST: AT1G56190 AT1G79550 AT3G12780 Gene Name: Enzyme Name: phosphoglycerate kinase, putative EC: 2.7.2.3	-1000
R01512_p	phosphoglycerate kinase, putative	S_3_45_Phospho_45_D_45_glycerate_p[C_p] + S_ATP_p[C_p] <=> S_3_45_Phospho_45_D_45_glyceroyl_32_phosphate_p[C_p] + S_ADP_p[C_p]	( AT1G56190 or AT1G79550 or AT3G12780 )	-1000	1000	0	Glycolysis / Gluconeogenesis;Carbon fixation	GENE_LIST: AT1G56190 AT1G79550 AT3G12780 Gene Name: Enzyme Name: phosphoglycerate kinase, putative EC: 2.7.2.3	397.822
R01513_c	D-3-phosphoglycerate dehydrogenase, putative / 3-PGDH, putative	S_3_45_Phospho_45_D_45_glycerate_c[C_c] + S_NAD_43__c[C_c] <=> S_3_45_Phosphonooxypyruvate_c[C_c] + S_H_43__c[C_c] + S_NADH_c[C_c]	( AT1G17745 or AT3G19480 or AT4G34200 )	-1000	1000	0	Glycine, serine and threonine metabolism	GENE_LIST: AT1G17745 AT3G19480 AT4G34200 Gene Name: Enzyme Name: D-3-phosphoglycerate dehydrogenase, putative / 3-PGDH, putative EC: 1.1.1.95	0
R01518_c	2,3-biphosphoglycerate-independent phosphoglycerate mutase, putative / phosphoglyceromutase, putative	S_2_45_Phospho_45_D_45_glycerate_c[C_c] <=> S_3_45_Phospho_45_D_45_glycerate_c[C_c]	( AT1G09780 or AT3G08590 or AT3G50520 )	-1000	1000	0	Glycolysis / Gluconeogenesis	GENE_LIST: AT1G09780 AT3G08590 AT3G50520 Gene Name: Enzyme Name: 2,3-biphosphoglycerate-independent phosphoglycerate mutase, putative / phosphoglyceromutase, putative EC: 5.4.2.1	0
R01518_p	2,3-biphosphoglycerate-independent phosphoglycerate mutase, putative / phosphoglyceromutase, putative	S_2_45_Phospho_45_D_45_glycerate_p[C_p] <=> S_3_45_Phospho_45_D_45_glycerate_p[C_p]	( AT1G09780 or AT3G08590 or AT3G50520 )	-1000	1000	0	Glycolysis / Gluconeogenesis	GENE_LIST: AT1G09780 AT3G08590 AT3G50520 Gene Name: Enzyme Name: 2,3-biphosphoglycerate-independent phosphoglycerate mutase, putative / phosphoglyceromutase, putative EC: 5.4.2.1	132.504
R01523_c	phosphoribulokinase (PRK) / phosphopentokinase	S_ATP_c[C_c] + S_D_45_Ribulose_32_5_45_phosphate_c[C_c] -> S_ADP_c[C_c] + S_D_45_Ribulose_32_1_44_5_45_bisphosphate_c[C_c]	AT1G32060	0	1000	0	Carbon fixation	GENE_LIST: AT1G32060 Gene Name: Enzyme Name: phosphoribulokinase (PRK) / phosphopentokinase EC: 2.7.1.19	0
R01523_p	phosphoribulokinase (PRK) / phosphopentokinase	S_ATP_p[C_p] + S_D_45_Ribulose_32_5_45_phosphate_p[C_p] -> S_ADP_p[C_p] + S_D_45_Ribulose_32_1_44_5_45_bisphosphate_p[C_p]	AT1G32060	0	1000	0	Carbon fixation	GENE_LIST: AT1G32060 Gene Name: Enzyme Name: phosphoribulokinase (PRK) / phosphopentokinase EC: 2.7.1.19	0
R01528_c	6-phosphogluconate dehydrogenase family protein	S_6_45_Phospho_45_D_45_gluconate_c[C_c] + S_NADP_43__c[C_c] -> S_CO2_c[C_c] + S_D_45_Ribulose_32_5_45_phosphate_c[C_c] + S_H_43__c[C_c] + S_NADPH_c[C_c]	( AT1G64190 or AT3G02360 or AT5G41670 )	0	1000	0	Pentose phosphate pathway	GENE_LIST: AT1G64190 AT3G02360 AT5G41670 Gene Name: Enzyme Name: 6-phosphogluconate dehydrogenase family protein EC: 1.1.1.44	0
R01528_p	6-phosphogluconate dehydrogenase family protein	S_6_45_Phospho_45_D_45_gluconate_p[C_p] + S_NADP_43__p[C_p] -> S_CO2_p[C_p] + S_D_45_Ribulose_32_5_45_phosphate_p[C_p] + S_H_43__p[C_p] + S_NADPH_p[C_p]	( AT1G64190 or AT3G02360 or AT5G41670 )	0	1000	0	Pentose phosphate pathway	GENE_LIST: AT1G64190 AT3G02360 AT5G41670 Gene Name: Enzyme Name: 6-phosphogluconate dehydrogenase family protein EC: 1.1.1.44	0
R01529_c	ribulose-phosphate 3-epimerase, cytosolic, putative / pentose-5-phosphate 3-epimerase, putative	S_D_45_Ribulose_32_5_45_phosphate_c[C_c] <=> S_D_45_Xylulose_32_5_45_phosphate_c[C_c]	( AT1G63290 or AT3G01850 or AT5G61410 )	-1000	1000	0	Pentose and glucuronate interconversions; Pentose phosphate pathway;Carbon fixation	GENE_LIST: AT1G63290 AT3G01850 AT5G61410 Gene Name: Enzyme Name: ribulose-5-phosphate-3-epimerase ribulose-phosphate 3-epimerase, cytosolic, putative / pentose-5-phosphate 3-epimerase, putative EC: 5.1.3.1	-5.65913
R01529_p	ribulose-phosphate 3-epimerase, cytosolic, putative / pentose-5-phosphate 3-epimerase, putative	S_D_45_Ribulose_32_5_45_phosphate_p[C_p] <=> S_D_45_Xylulose_32_5_45_phosphate_p[C_p]	( AT1G63290 or AT3G01850 or AT5G61410 )	-1000	1000	0	Pentose and glucuronate interconversions; Pentose phosphate pathway;Carbon fixation	GENE_LIST: AT1G63290 AT3G01850 AT5G61410 Gene Name: Enzyme Name: ribulose-phosphate 3-epimerase, cytosolic, putative / pentose-5-phosphate 3-epimerase, putative EC: 5.1.3.1	0
R01547_c	adenylate kinase -related protein	S_ATP_c[C_c] + S_dAMP_c[C_c] <=> S_ADP_c[C_c] + S_dADP_c[C_c]		-1000	1000	0	Purine metabolism	GENE_LIST: Gene Name: Enzyme Name: adenylate kinase -related protein EC: 2.7.4.11 2.7.4.3	0
R01569_c	acid phosphatase survival protein SurE, putative	S_H2O_c[C_c] + S_dTMP_c[C_c] -> S_Orthophosphate_c[C_c] + S_Thymidine_c[C_c]		0	1000	0	Pyrimidine metabolism	GENE_LIST: Gene Name: Enzyme Name: acid phosphatase survival protein SurE, putative EC: 3.1.3.35 3.1.3.5	0
R01600_c	hexokinase, putative	S_ATP_c[C_c] + S_beta_45_D_45_Glucose_c[C_c] -> S_ADP_c[C_c] + S_beta_45_D_45_Glucose_32_6_45_phosphate_c[C_c]	( AT1G47840 or AT2G19860 or AT4G29130 or AT4G37840 )	0	1000	0	Glycolysis / Gluconeogenesis	GENE_LIST: AT1G47840 AT2G19860 AT4G29130 AT4G37840 Gene Name: Enzyme Name: hexokinase, putative EC: 2.7.1.2	0
R01602_c	aldose 1-epimerase family protein	S_alpha_45_D_45_Glucose_c[C_c] <=> S_beta_45_D_45_Glucose_c[C_c]	( AT3G17940 or AT3G47800 or AT5G15140 )	-1000	1000	0	Glycolysis / Gluconeogenesis	GENE_LIST: AT3G17940 AT3G47800 AT5G15140 Gene Name: Enzyme Name: aldose 1-epimerase family protein EC: 5.1.3.3	-18.5729
R01613_c	chalcone and stilbene synthase family protein	3 S_Malonyl_45_CoA_c[C_c] + S_p_45_Coumaroyl_45_CoA_c[C_c] -> 3 S_CO2_c[C_c] + 4 S_CoA_c[C_c] + S_Isosalipurpol_c[C_c]	( AT1G02050 or AT5G13930 )	0	1000	0	Flavonoid biosynthesis	GENE_LIST: AT1G02050 AT5G13930 Gene Name: Enzyme Name: chalcone and stilbene synthase family protein EC: 2.3.1.74	0
R01616_c	4-coumarate--CoA ligase 1 / 4-coumaroyl-CoA synthase 1 (4CL1)	S_4_45_Coumarate_c[C_c] + S_ATP_c[C_c] + S_CoA_c[C_c] -> S_AMP_c[C_c] + S_Pyrophosphate_c[C_c] + S_p_45_Coumaroyl_45_CoA_c[C_c]	( AT1G20480 or AT1G51680 or AT1G62940 or AT1G65060 or AT3G21230 or AT3G21240 or AT4G05160 )	0	1000	0	Stilbene, coumarine and lignin biosynthesis	GENE_LIST: AT1G20480 AT1G51680 AT1G62940 AT1G65060 AT3G21230 AT3G21240 AT4G05160 Gene Name: Enzyme Name: 4-coumarate--CoA ligase 1 / 4-coumaroyl-CoA synthase 1 (4CL1) EC: 6.2.1.12	10.9692
R01624_p	3-oxoacyl-[acyl-carrier-protein] synthase III, chloroplast / beta-ketoacyl-ACP synthase III / 3-ketoacyl-acyl carrier protein synthase III (KAS III)	S_Acetyl_45_CoA_p[C_p] <=> S_Acetyl_45__91_acyl_45_carrier_32_protein_93__p[C_p] + S_CoA_p[C_p]	( AT1G62640 or AT2G04540 )	-1000	1000	0	Fatty acid biosynthesis	GENE_LIST: AT1G62640 AT2G04540 Gene Name: Enzyme Name: 3-ketoacyl-ACP synthase, putative 3-oxoacyl-[acyl-carrier-protein] synthase III, chloroplast / beta-ketoacyl-ACP synthase III / 3-ketoacyl-acyl carrier protein synthase III (KAS III) EC: 2.3.1.179 2.3.1.180 2.3.1.38 2.3.1.85 2.3.1.86	3.24091
R01626_c	expressed protein	S_Malonyl_45_CoA_c[C_c] <=> S_CoA_c[C_c] + S_Malonyl_45__91_acyl_45_carrier_32_protein_93__c[C_c]		-1000	1000	0	Fatty acid biosynthesis	GENE_LIST: Gene Name: Enzyme Name: expressed protein EC: 2.3.1.85 2.3.1.86	0
R01626_p	expressed protein	S_Malonyl_45_CoA_p[C_p] <=> S_CoA_p[C_p] + S_Malonyl_45__91_acyl_45_carrier_32_protein_93__p[C_p]		-1000	1000	0	Fatty acid biosynthesis	GENE_LIST: Gene Name: Enzyme Name: expressed protein EC: 2.3.1.85 2.3.1.86	22.6864
R01641_c	transketolase, putative	S__40_2R_41__45_2_45_Hydroxy_45_3_45__40_phosphonooxy_41__45_propanal_c[C_c] + S_D_45_Sedoheptulose_32_7_45_phosphate_c[C_c] <=> S_D_45_Ribose_32_5_45_phosphate_c[C_c] + S_D_45_Xylulose_32_5_45_phosphate_c[C_c]	( AT2G45290 or AT3G60750 )	-1000	1000	0	Pentose phosphate pathway;Carbon fixation	GENE_LIST: AT2G45290 AT3G60750 Gene Name: Enzyme Name: transketolase, putative EC: 2.2.1.1	2.08166
R01641_p	transketolase, putative	S__40_2R_41__45_2_45_Hydroxy_45_3_45__40_phosphonooxy_41__45_propanal_p[C_p] + S_D_45_Sedoheptulose_32_7_45_phosphate_p[C_p] <=> S_D_45_Ribose_32_5_45_phosphate_p[C_p] + S_D_45_Xylulose_32_5_45_phosphate_p[C_p]	( AT2G45290 or AT3G60750 )	-1000	1000	0	Pentose phosphate pathway;Carbon fixation	GENE_LIST: AT2G45290 AT3G60750 Gene Name: Enzyme Name: transketolase, putative EC: 2.2.1.1	0
R01645_c	threonine aldolase family protein	S_4_45_Hydroxy_45_2_45_oxo_45_heptanedioate_c[C_c] -> S_Pyruvate_c[C_c] + S_Succinate_32_semialdehyde_c[C_c]	( AT3G04520 or AT4G15440 )	0	1000	0	Tyrosine metabolism	GENE_LIST: AT3G04520 AT4G15440 Gene Name: Enzyme Name: threonine aldolase family protein EC: 4.1.2.-	0
R01655_c	formate--tetrahydrofolate ligase / 10-formyltetrahydrofolate synthetase (THFS)	S_5_44_10_45_Methenyltetrahydrofolate_c[C_c] + S_H2O_c[C_c] <=> S_10_45_Formyltetrahydrofolate_c[C_c] + S_H_43__c[C_c]	( AT1G50480 or AT3G12290 )	-1000	1000	0	One carbon pool by folate;Glyoxylate and dicarboxylate metabolism	GENE_LIST: AT1G50480 AT3G12290 Gene Name: Enzyme Name: formate--tetrahydrofolate ligase / 10-formyltetrahydrofolate synthetase (THFS) tetrahydrofolate dehydrogenase/cyclohydrolase, putative EC: 3.5.4.9 6.3.4.3	1.39609
R01678_c	glycosyl hydrolase family 35 protein	S_H2O_c[C_c] + S_Lactose_c[C_c] -> S_D_45_Galactose_c[C_c] + S_alpha_45_D_45_Glucose_c[C_c]		0	1000	0	Galactose metabolism	GENE_LIST: Gene Name: Enzyme Name: glycosyl hydrolase family 35 protein EC: 3.2.1.108	0
R01679_c	glycosyl hydrolase family 35 protein	S_Lactose_c[C_c] + S_Orthophosphate_c[C_c] -> S_H2O_c[C_c] + S_Lactose_32_6_45_phosphate_c[C_c]	( AT3G52840 or AT3G54440 )	0	1000	0	Galactose metabolism	GENE_LIST: AT3G52840 AT3G54440 Gene Name: Enzyme Name: glycosyl hydrolase family 35 protein EC: 3.2.1.23	0
R01682_c	glutamate decarboxylase 2 (GAD 2)	S_L_45_Cysteate_c[C_c] -> S_CO2_c[C_c] + S_Taurine_c[C_c]		0	1000	0	Taurine and hypotaurine metabolism	GENE_LIST: Gene Name: Enzyme Name: glutamate decarboxylase 2 (GAD 2) EC: 4.1.1.29	0
R01701_c	2-oxoisovalerate dehydrogenase, putative / 3-methyl-2-oxobutanoate dehydrogenase, putative / branched-chain alpha-keto acid dehydrogenase E1 alpha subunit, putative	S_3_45_Methyl_45_2_45_oxobutanoic_32_acid_c[C_c] + S_Lipoamide_c[C_c] -> S_CO2_c[C_c] + S_S_45__40_2_45_Methylpropanoyl_41__45_dihydrolipoamide_c[C_c]	( AT1G21400 or AT1G55510 or AT3G13450 or AT4G31400 or AT5G09300 or AT5G34780 )	0	1000	0	Valine, leucine and isoleucine degradation	GENE_LIST: AT1G21400 AT1G55510 AT3G13450 AT4G31400 AT5G09300 AT5G34780 Gene Name: Enzyme Name: 2-oxoisovalerate dehydrogenase, putative / 3-methyl-2-oxobutanoate dehydrogenase, putative / branched-chain alpha-keto acid dehydrogenase E1 alpha subunit, putative branched chain alpha-keto acid dehydrogenase E2 subunit (din3) EC: 1.2.4.4 2.3.1.-	0
R01702_c	2-oxoisovalerate dehydrogenase, putative / 3-methyl-2-oxobutanoate dehydrogenase, putative / branched-chain alpha-keto acid dehydrogenase E1 alpha subunit, putative	S_4_45_Methyl_45_2_45_oxopentanoate_c[C_c] + S_Lipoamide_c[C_c] -> S_CO2_c[C_c] + S_S_45__40_3_45_Methylbutanoyl_41__45_dihydrolipoamide_c[C_c]	( AT1G21400 or AT1G55510 or AT3G13450 or AT5G09300 or AT5G34780 )	0	1000	0	Valine, leucine and isoleucine degradation	GENE_LIST: AT1G21400 AT1G55510 AT3G13450 AT5G09300 AT5G34780 Gene Name: Enzyme Name: 2-oxoisovalerate dehydrogenase, putative / 3-methyl-2-oxobutanoate dehydrogenase, putative / branched-chain alpha-keto acid dehydrogenase E1 alpha subunit, putative EC: 1.2.4.4	0
R01714_c	chorismate synthase, putative / 5-enolpyruvylshikimate-3-phosphate phospholyase, putative	S_5_45_O_45__40_1_45_Carboxyvinyl_41__45_3_45_phosphoshikimate_c[C_c] -> S_Chorismate_c[C_c] + S_Orthophosphate_c[C_c]	AT1G48850	0	1000	0	Phenylalanine, tyrosine and tryptophan biosynthesis	GENE_LIST: AT1G48850 Gene Name: Enzyme Name: chorismate synthase, putative / 5-enolpyruvylshikimate-3-phosphate phospholyase, putative EC: 4.2.3.5	36.6473
R01715_c	chorismate mutase, putative	S_Chorismate_c[C_c] <=> S_Prephenate_c[C_c]	( AT1G69370 or AT3G29200 or AT5G10870 )	-1000	1000	0	Phenylalanine, tyrosine and tryptophan biosynthesis	GENE_LIST: AT1G69370 AT3G29200 AT5G10870 Gene Name: Enzyme Name: chorismate mutase, putative EC: 5.4.99.5	31.6612
R01717_c	isochorismate synthase 1 (ICS1) / isochorismate mutase	S_Chorismate_c[C_c] <=> S_Isochorismate_c[C_c]		-1000	1000	0	Ubiquinone biosynthesis	GENE_LIST: Gene Name: Enzyme Name: isochorismate synthase 1 (ICS1) / isochorismate mutase EC: 5.4.4.2	0
R01719_c	RuvB DNA helicase-related protein	S_ATP_c[C_c] + S_H2O_c[C_c] -> S_ADP_c[C_c] + S_Isomaltose_c[C_c] + S_Orthophosphate_c[C_c]	( AT1G03190 or AT1G08840 or AT1G10930 or AT1G20960 or AT1G27880 or AT1G31360 or AT1G35530 or AT1G67440 or AT1G79890 or AT2G01440 or AT2G13370 or AT2G33730 or AT3G19210 or AT3G53110 or AT5G41360 or AT5G51280 or AT5G61140 or AT5G67630 )	0	1000	0	Starch and sucrose metabolism	GENE_LIST: AT1G03190 AT1G08840 AT1G10930 AT1G20960 AT1G27880 AT1G31360 AT1G35530 AT1G67440 AT1G79890 AT2G01440 AT2G13370 AT2G33730 AT3G19210 AT3G53110 AT5G41360 AT5G51280 AT5G61140 AT5G67630 Gene Name: K9I9.20 Enzyme Name: RuvB DNA helicase-related protein EC: 3.6.1.-	0
R01736_c	hydroxyacylglutathione hydrolase, mitochondrial / glyoxalase II (GLX2-1)	S__40_R_41__45_S_45_Lactoylglutathione_c[C_c] + S_H2O_c[C_c] -> S__40_R_41__45_Lactate_c[C_c] + S_Glutathione_c[C_c]		0	1000	0	Pyruvate metabolism	GENE_LIST: Gene Name: Enzyme Name: hydroxyacylglutathione hydrolase, mitochondrial / glyoxalase II (GLX2-1) EC: 3.1.2.6	0
R01752_c	aldehyde dehydrogenase, mitochondrial (ALDH3)	S_D_45_Glyceraldehyde_c[C_c] + S_H2O_c[C_c] + S_NAD_43__c[C_c] <=> S_D_45_Glycerate_c[C_c] + S_H_43__c[C_c] + S_NADH_c[C_c]	( AT1G23800 or AT1G54100 or AT3G48000 or AT4G34240 )	-1000	1000	0	Glycerolipid metabolism	GENE_LIST: AT1G23800 AT1G54100 AT3G48000 AT4G34240 Gene Name: Enzyme Name: aldehyde dehydrogenase, mitochondrial (ALDH3) EC: 1.2.1.3	-1000
R01771_c	homoserine kinase (HSK)	S_ATP_c[C_c] + S_L_45_Homoserine_c[C_c] -> S_ADP_c[C_c] + S_O_45_Phospho_45_L_45_homoserine_c[C_c]	AT2G17265	0	1000	0	Glycine, serine and threonine metabolism	GENE_LIST: AT2G17265 Gene Name: Enzyme Name: homoserine kinase (HSK) EC: 2.7.1.39	18.4483
R01773_c	bifunctional aspartate kinase/homoserine dehydrogenase / AK-HSDH	S_L_45_Homoserine_c[C_c] + S_NAD_43__c[C_c] <=> S_H_43__c[C_c] + S_L_45_Aspartate_32_4_45_semialdehyde_c[C_c] + S_NADH_c[C_c]	( AT1G31230 or AT4G19710 )	-1000	1000	0	Lysine biosynthesis;Glycine, serine and threonine metabolism	GENE_LIST: AT1G31230 AT4G19710 Gene Name: Enzyme Name: bifunctional aspartate kinase/homoserine dehydrogenase / AK-HSDH EC: 1.1.1.3	-18.4483
R01786_c	hexokinase, putative	S_ATP_c[C_c] + S_alpha_45_D_45_Glucose_c[C_c] -> S_ADP_c[C_c] + S_alpha_45_D_45_Glucose_32_6_45_phosphate_c[C_c]	( AT1G47840 or AT2G19860 or AT4G29130 or AT4G37840 )	0	1000	0	Glycolysis / Gluconeogenesis; Starch and sucrose metabolism; Streptomycin biosynthesis;Galactose metabolism	GENE_LIST: AT1G47840 AT2G19860 AT4G29130 AT4G37840 Gene Name: Enzyme Name: hexokinase, putative EC: 2.7.1.2	0
R01819_c	phosphomannose isomerase, putative (DIN9)	S_D_45_Mannose_32_6_45_phosphate_c[C_c] <=> S_beta_45_D_45_Fructose_32_6_45_phosphate_c[C_c]	( AT1G67070 or AT3G02570 )	-1000	1000	0	Fructose and mannose metabolism	GENE_LIST: AT1G67070 AT3G02570 Gene Name: Enzyme Name: phosphomannose isomerase, putative (DIN9) EC: 5.3.1.8	0
R01826_c	2-dehydro-3-deoxyphosphoheptonate aldolase, putative / 3-deoxy-D-arabino-heptulosonate 7-phosphate synthase, putative / DAHP synthetase, putative	S_D_45_Erythrose_32_4_45_phosphate_c[C_c] + S_H2O_c[C_c] + S_Phosphoenolpyruvate_c[C_c] -> S_2_45_Dehydro_45_3_45_deoxy_45_D_45_arabino_45_heptonate_32_7_45_phosphate_c[C_c] + S_Orthophosphate_c[C_c]	( AT1G22410 or AT4G33510 or AT4G39980 )	0	1000	0	Phenylalanine, tyrosine and tryptophan biosynthesis	GENE_LIST: AT1G22410 AT4G33510 AT4G39980 Gene Name: Enzyme Name: 2-dehydro-3-deoxyphosphoheptonate aldolase, putative / 3-deoxy-D-arabino-heptulosonate 7-phosphate synthase, putative / DAHP synthetase, putative EC: 2.5.1.54	36.6473
R01827_c	Sedoheptulose-7-phosphate:D-glyceraldehyde-3-phosphate glyceronetransferase	S__40_2R_41__45_2_45_Hydroxy_45_3_45__40_phosphonooxy_41__45_propanal_c[C_c] + S_D_45_Sedoheptulose_32_7_45_phosphate_c[C_c] <=> S_D_45_Erythrose_32_4_45_phosphate_c[C_c] + S_beta_45_D_45_Fructose_32_6_45_phosphate_c[C_c]	( AT1G12230 or AT5G13420 )	-1000	1000	0	Pentose phosphate pathway	GENE_LIST: AT1G12230 AT5G13420 Gene Name: Enzyme Name: Sedoheptulose-7-phosphate:D-glyceraldehyde-3-phosphate glyceronetransferase EC: 2.2.1.2	-2.08166
R01827_p	Sedoheptulose-7-phosphate:D-glyceraldehyde-3-phosphate glyceronetransferase	S__40_2R_41__45_2_45_Hydroxy_45_3_45__40_phosphonooxy_41__45_propanal_p[C_p] + S_D_45_Sedoheptulose_32_7_45_phosphate_p[C_p] <=> S_D_45_Erythrose_32_4_45_phosphate_p[C_p] + S_beta_45_D_45_Fructose_32_6_45_phosphate_p[C_p]	( AT1G12230 or AT5G13420 )	-1000	1000	0	Pentose phosphate pathway	GENE_LIST: AT1G12230 AT5G13420 Gene Name: Enzyme Name: Sedoheptulose-7-phosphate:D-glyceraldehyde-3-phosphate glyceronetransferase EC: 2.2.1.2	0
R01829_c	fructose-bisphosphate aldolase, putative	S_D_45_Erythrose_32_4_45_phosphate_c[C_c] + S_Glycerone_32_phosphate_c[C_c] -> S_Sedoheptulose_32_1_44_7_45_bisphosphate_c[C_c]	( AT2G01140 or AT2G21330 or AT2G36460 or AT3G52930 or AT4G26520 or AT4G26530 or AT4G38970 or AT5G03690 )	0	1000	0	Carbon fixation	GENE_LIST: AT2G01140 AT2G21330 AT2G36460 AT3G52930 AT4G26520 AT4G26530 AT4G38970 AT5G03690 Gene Name: Enzyme Name: fructose-bisphosphate aldolase, putative EC: 4.1.2.13	0
R01829_p	fructose-bisphosphate aldolase, putative	S_D_45_Erythrose_32_4_45_phosphate_p[C_p] + S_Glycerone_32_phosphate_p[C_p] -> S_Sedoheptulose_32_1_44_7_45_bisphosphate_p[C_p]	( AT2G01140 or AT2G21330 or AT2G36460 or AT3G52930 or AT4G26520 or AT4G26530 or AT4G38970 or AT5G03690 )	0	1000	0	Carbon fixation	GENE_LIST: AT2G01140 AT2G21330 AT2G36460 AT3G52930 AT4G26520 AT4G26530 AT4G38970 AT5G03690 Gene Name: Enzyme Name: fructose-bisphosphate aldolase, putative EC: 4.1.2.13	0
R01830_c	transketolase, putative	S__40_2R_41__45_2_45_Hydroxy_45_3_45__40_phosphonooxy_41__45_propanal_c[C_c] + S_beta_45_D_45_Fructose_32_6_45_phosphate_c[C_c] <=> S_D_45_Erythrose_32_4_45_phosphate_c[C_c] + S_D_45_Xylulose_32_5_45_phosphate_c[C_c]	( AT2G45290 or AT3G60750 )	-1000	1000	0	Pentose phosphate pathway	GENE_LIST: AT2G45290 AT3G60750 Gene Name: Enzyme Name: transketolase, putative EC: 2.2.1.1	38.7289
R01830_p	transketolase, putative	S__40_2R_41__45_2_45_Hydroxy_45_3_45__40_phosphonooxy_41__45_propanal_p[C_p] + S_beta_45_D_45_Fructose_32_6_45_phosphate_p[C_p] <=> S_D_45_Erythrose_32_4_45_phosphate_p[C_p] + S_D_45_Xylulose_32_5_45_phosphate_p[C_p]	( AT2G45290 or AT3G60750 )	-1000	1000	0	Pentose phosphate pathway	GENE_LIST: AT2G45290 AT3G60750 Gene Name: Enzyme Name: transketolase, putative EC: 2.2.1.1	0
R01845_c	sedoheptulose-1,7-bisphosphatase, chloroplast / sedoheptulose-bisphosphatase	S_H2O_c[C_c] + S_Sedoheptulose_32_1_44_7_45_bisphosphate_c[C_c] -> S_Orthophosphate_c[C_c] + S_Sedoheptulose_32_7_45_phosphate_c[C_c]	( AT1G43670 or AT3G54050 )	0	1000	0	Carbon fixation	GENE_LIST: AT1G43670 AT3G54050 Gene Name: Enzyme Name: sedoheptulose-1,7-bisphosphatase, chloroplast / sedoheptulose-bisphosphatase EC: 3.1.3.11	0
R01845_p	sedoheptulose-1,7-bisphosphatase, chloroplast / sedoheptulose-bisphosphatase	S_H2O_p[C_p] + S_Sedoheptulose_32_1_44_7_45_bisphosphate_p[C_p] -> S_Orthophosphate_p[C_p] + S_Sedoheptulose_32_7_45_phosphate_p[C_p]	( AT1G43670 or AT3G54050 )	0	1000	0	Carbon fixation	GENE_LIST: AT1G43670 AT3G54050 Gene Name: Enzyme Name: sedoheptulose-1,7-bisphosphatase, chloroplast / sedoheptulose-bisphosphatase EC: 3.1.3.11	0
R01857_c	nucleoside diphosphate kinase 1 (NDK1)	S_ATP_c[C_c] + S_dGDP_c[C_c] <=> S_ADP_c[C_c] + S_dGTP_c[C_c]	( AT4G23900 or AT5G63310 )	-1000	1000	0	Purine metabolism	GENE_LIST: AT4G23900 AT5G63310 Gene Name: Enzyme Name: nucleoside diphosphate kinase 1 (NDK1) EC: 2.7.4.6	1.5706
R01867_c	dihydroorotate dehydrogenase precursor (dihydroorotate oxidase) (sp|P32746)	S__40_S_41__45_Dihydroorotate_c[C_c] + S_Oxygen_c[C_c] <=> S_H2O2_c[C_c] + S_Orotate_c[C_c]		-1000	1000	0	Pyrimidine metabolism	GENE_LIST: Gene Name: Enzyme Name: dihydroorotate dehydrogenase precursor (dihydroorotate oxidase) (sp|P32746) EC: 1.3.3.1 1.3.99.11	0
R01870_c	uridine 5'-monophosphate synthase / UMP synthase (PYRE-F) (UMPS)	S_Orotidine_32_5_39__45_phosphate_c[C_c] + S_Pyrophosphate_c[C_c] <=> S_5_45_Phospho_45_alpha_45_D_45_ribose_32_1_45_diphosphate_c[C_c] + S_Orotate_c[C_c]	AT3G54470	-1000	1000	0	Pyrimidine metabolism	GENE_LIST: AT3G54470 Gene Name: Enzyme Name: uridine 5&apos;-monophosphate synthase / UMP synthase (PYRE-F) (UMPS) EC: 2.4.2.10 4.1.1.23 4.1.1.23	0
R01900_x	aconitate hydratase, cytoplasmic, putative / citrate hydro-lyase/aconitase, putative	S_H2O_x[C_x] + S_cis_45_Aconitate_x[C_x] <=> S_Isocitrate_x[C_x]	( AT2G05710 or AT4G26970 or AT4G35830 )	-1000	1000	0	Glyoxylate and dicarboxylate metabolism; Reductive carboxylate cycle (CO2 fixation);Citrate cycle (TCA cycle)	GENE_LIST: AT2G05710 AT4G26970 AT4G35830 Gene Name: Enzyme Name: aconitate hydratase, cytoplasmic, putative / citrate hydro-lyase/aconitase, putative EC: 4.2.1.3	-241.761
R01920_c	spermidine synthase 1 (SPDSYN1) / putrescine aminopropyltransferase 1	S_Putrescine_c[C_c] + S_S_45_Adenosylmethioninamine_c[C_c] -> S_5_39__45_Methylthioadenosine_c[C_c] + S_Spermidine_c[C_c]	( AT1G23820 or AT1G70310 )	0	1000	0	Methionine metabolism; Urea cycle and metabolism of amino groups;Arginine and proline metabolism	GENE_LIST: AT1G23820 AT1G70310 Gene Name: Enzyme Name: spermidine synthase 1 (SPDSYN1) / putrescine aminopropyltransferase 1 EC: 2.5.1.16	0
R01933_c	2-oxoglutarate dehydrogenase E1 component, putative / oxoglutarate decarboxylase, putative / alpha-ketoglutaric dehydrogenase, putative	S_2_45_Oxoadipate_c[C_c] + S_CoA_c[C_c] + S_NAD_43__c[C_c] -> S_CO2_c[C_c] + S_Glutaryl_45_CoA_c[C_c] + S_H_43__c[C_c] + S_NADH_c[C_c]	( AT1G48030 or AT3G16950 or AT3G17240 or AT4G16155 or AT4G26910 or AT5G55070 )	0	1000	0	Tryptophan metabolism	GENE_LIST: AT1G48030 AT3G16950 AT3G17240 AT4G16155 AT4G26910 AT5G55070 Gene Name: Enzyme Name: 2-oxoglutarate dehydrogenase E1 component, putative / oxoglutarate decarboxylase, putative / alpha-ketoglutaric dehydrogenase, putative EC: 1.8.1.4 2.3.1.61	0
R01942_c	caffeoyl-CoA 3-O-methyltransferase, putative	S_Caffeoyl_45_CoA_c[C_c] + S_S_45_Adenosyl_45_L_45_methionine_c[C_c] -> S_Feruloyl_45_CoA_c[C_c] + S_S_45_Adenosyl_45_L_45_homocysteine_c[C_c]	( AT1G24735 or AT4G34050 )	0	1000	0	Stilbene, coumarine and lignin biosynthesis	GENE_LIST: AT1G24735 AT4G34050 Gene Name: Enzyme Name: caffeoyl-CoA 3-O-methyltransferase, putative EC: 2.1.1.104	5.98323
R01954_c	arginosuccinate synthase family	S_ATP_c[C_c] + S_L_45_Aspartate_c[C_c] + S_L_45_Citrulline_c[C_c] <=> S_AMP_c[C_c] + S_N_45__40_L_45_Arginino_41_succinate_c[C_c] + S_Pyrophosphate_c[C_c]	AT4G24830	-1000	1000	0	Arginine and proline metabolism; Urea cycle and metabolism of amino groups;Alanine and aspartate metabolism	GENE_LIST: AT4G24830 Gene Name: Enzyme Name: arginosuccinate synthase family EC: 6.3.4.5	0
R01961_c	hexokinase, putative	S_ATP_c[C_c] + S_D_45_Glucosamine_c[C_c] -> S_ADP_c[C_c] + S_D_45_Glucosamine_32_6_45_phosphate_c[C_c]		0	1000	0	Aminosugars metabolism	GENE_LIST: Gene Name: Enzyme Name: hexokinase, putative EC: 2.7.1.8	0
R01976_c	3-hydroxybutyryl-CoA dehydrogenase, putative	S__40_S_41__45_3_45_Hydroxybutanoyl_45_CoA_c[C_c] + S_NADP_43__c[C_c] <=> S_Acetoacetyl_45_CoA_c[C_c] + S_H_43__c[C_c] + S_NADPH_c[C_c]	AT3G15290	-1000	1000	0	Butanoate metabolism	GENE_LIST: AT3G15290 Gene Name: Enzyme Name: 3-hydroxybutyryl-CoA dehydrogenase, putative EC: 1.1.1.157	0
R01986_c	aldehyde dehydrogenase, mitochondrial (ALDH3)	S_4_45_Aminobutanal_c[C_c] + S_H2O_c[C_c] + S_NADP_43__c[C_c] -> S_4_45_Aminobutanoate_c[C_c] + S_NADPH_c[C_c]	( AT1G23800 or AT1G54100 or AT3G48000 or AT4G34240 )	0	1000	0	Arginine and proline metabolism	GENE_LIST: AT1G23800 AT1G54100 AT3G48000 AT4G34240 Gene Name: Enzyme Name: aldehyde dehydrogenase, mitochondrial (ALDH3) EC: 1.2.1.3	0
R02006_c	myrcene/ocimene synthase, putative	S_Geranyl_32_diphosphate_c[C_c] + S_H2O_c[C_c] -> S_Pyrophosphate_c[C_c] + S_Sabinene_32_hydrate_c[C_c]	AT3G25830	0	1000	0	Monoterpenoid biosynthesis	GENE_LIST: AT3G25830 Gene Name: Enzyme Name: myrcene/ocimene synthase, putative EC: 4.2.3.11	0
R02016_c	thioredoxin reductase 2 / NADPH-dependent thioredoxin reductase 2 (NTR2)	S_H_43__c[C_c] + S_NADPH_c[C_c] + S_Oxidized_32_thioredoxin_c[C_c] -> S_NADP_43__c[C_c] + S_Thioredoxin_c[C_c]	AT4G35460	0	1000	0	Pyrimidine metabolism	GENE_LIST: AT4G35460 Gene Name: Enzyme Name: thioredoxin reductase 2 / NADPH-dependent thioredoxin reductase 2 (NTR2) EC: 1.8.1.9	1.13432
R02017_c	ribonucleoside-diphosphate reductase small chain, putative / ribonucleotide reductase, putative	S_ADP_c[C_c] + S_Thioredoxin_c[C_c] -> S_H2O_c[C_c] + S_Oxidized_32_thioredoxin_c[C_c] + S_dADP_c[C_c]	( AT2G21790 or AT3G23580 or AT3G27060 )	0	1000	0	Purine metabolism	GENE_LIST: AT2G21790 AT3G23580 AT3G27060 Gene Name: Enzyme Name: ribonucleoside-diphosphate reductase small chain, putative / ribonucleotide reductase, putative EC: 1.17.4.1	0.336556
R02018_c	ribonucleoside-diphosphate reductase small chain, putative / ribonucleotide reductase, putative	S_Thioredoxin_c[C_c] + S_UDP_c[C_c] -> S_H2O_c[C_c] + S_Oxidized_32_thioredoxin_c[C_c] + S_dUDP_c[C_c]	( AT2G21790 or AT3G23580 or AT3G27060 )	0	1000	0	Pyrimidine metabolism	GENE_LIST: AT2G21790 AT3G23580 AT3G27060 Gene Name: Enzyme Name: ribonucleoside-diphosphate reductase small chain, putative / ribonucleotide reductase, putative EC: 1.17.4.1	0.349021
R02019_c	ribonucleoside-diphosphate reductase small chain, putative / ribonucleotide reductase, putative	S_GDP_c[C_c] + S_Thioredoxin_c[C_c] -> S_H2O_c[C_c] + S_Oxidized_32_thioredoxin_c[C_c] + S_dGDP_c[C_c]	( AT2G21790 or AT3G23580 or AT3G27060 )	0	1000	0	Purine metabolism	GENE_LIST: AT2G21790 AT3G23580 AT3G27060 Gene Name: Enzyme Name: ribonucleoside-diphosphate reductase small chain, putative / ribonucleotide reductase, putative EC: 1.17.4.1	0.211906
R02024_c	ribonucleoside-diphosphate reductase small chain, putative / ribonucleotide reductase, putative	S_CDP_c[C_c] + S_Thioredoxin_c[C_c] -> S_H2O_c[C_c] + S_Oxidized_32_thioredoxin_c[C_c] + S_dCDP_c[C_c]	( AT2G21790 or AT3G23580 or AT3G27060 )	0	1000	0	Pyrimidine metabolism	GENE_LIST: AT2G21790 AT3G23580 AT3G27060 Gene Name: Enzyme Name: ribonucleoside-diphosphate reductase small chain, putative / ribonucleotide reductase, putative EC: 1.17.4.1	0.236836
R02026_c	cystathionine gamma-synthase, chloroplast / O-succinylhomoserine (Thiol)-lyase (CGS)	S_H_43__c[C_c] + S_O_45_Acetyl_45_L_45_homoserine_c[C_c] + S_Thioredoxin_c[C_c] + S_Thiosulfate_c[C_c] <=> S_Acetate_c[C_c] + S_L_45_Homocysteine_c[C_c] + S_Oxidized_32_thioredoxin_c[C_c] + S_Sulfite_c[C_c]	AT3G01120	-1000	1000	0	Methionine metabolism	GENE_LIST: AT3G01120 Gene Name: Enzyme Name: cystathionine gamma-synthase, chloroplast / O-succinylhomoserine (Thiol)-lyase (CGS) EC: 2.5.1.48	0
R02037_c	phosphoethanolamine N-methyltransferase 2, putative (NMT2)	S_Ethanolamine_32_phosphate_c[C_c] + S_S_45_Adenosyl_45_L_45_methionine_c[C_c] -> S_N_45_Methylethanolamine_32_phosphate_c[C_c] + S_S_45_Adenosyl_45_L_45_homocysteine_c[C_c]		0	1000	0	Glycerophospholipid metabolism	GENE_LIST: Gene Name: Enzyme Name: phosphoethanolamine N-methyltransferase 2, putative (NMT2) EC: 2.1.1.103	0
R02038_c	ethanolamine-phosphate cytidylyltransferase, putative / phosphorylethanolamine transferase, putative / CTP:phosphoethanolamine cytidylyltransferase, putative	S_CTP_c[C_c] + S_Ethanolamine_32_phosphate_c[C_c] -> S_CDP_45_ethanolamine_c[C_c] + S_Pyrophosphate_c[C_c]	AT2G38670	0	1000	0	Glycerophospholipid metabolism	GENE_LIST: AT2G38670 Gene Name: Enzyme Name: ethanolamine-phosphate cytidylyltransferase, putative / phosphorylethanolamine transferase, putative / CTP:phosphoethanolamine cytidylyltransferase, putative EC: 2.7.7.14	0
R02051_c	phospholipase D alpha 2 / PLD alpha 2 (PLDALPHA2) (PLD2) / choline phosphatase 2	S_H2O_c[C_c] + S_Phosphatidylethanolamine_c[C_c] -> S_Ethanolamine_c[C_c] + S_Phosphatidate_c[C_c]	( AT1G55180 or AT2G42010 or AT3G05630 or AT3G15730 or AT4G11840 or AT4G11850 or AT5G25370 )	0	1000	0	Glycerophospholipid metabolism	GENE_LIST: AT1G55180 AT2G42010 AT3G05630 AT3G15730 AT4G11840 AT4G11850 AT5G25370 Gene Name: Enzyme Name: phospholipase D alpha 2 / PLD alpha 2 (PLDALPHA2) (PLD2) / choline phosphatase 2 EC: 3.1.4.4	0
R02057_c	aminoalcoholphosphotransferase (AAPT1)	S_1_44_2_45_Diacyl_45_sn_45_glycerol_c[C_c] + S_CDP_45_ethanolamine_c[C_c] -> S_CMP_c[C_c] + S_Phosphatidylethanolamine_c[C_c]	AT1G13560	0	1000	0	Glycerophospholipid metabolism	GENE_LIST: AT1G13560 Gene Name: Enzyme Name: aminoalcoholphosphotransferase (AAPT1) EC: 2.7.8.1	0
R02080_c	tyrosine decarboxylase, putative	S_3_44_4_45_Dihydroxy_45_L_45_phenylalanine_c[C_c] -> S_4_45__40_2_45_Aminoethyl_41__45_1_44_2_45_benzenediol_c[C_c] + S_CO2_c[C_c]		0	1000	0	Tyrosine metabolism	GENE_LIST: Gene Name: Enzyme Name: tyrosine decarboxylase, putative EC: 4.1.1.28	0
R02082_c	3-hydroxy-3-methylglutaryl-CoA reductase 1 / HMG-CoA reductase 1 (HMG1)	S__40_S_41__45_3_45_Hydroxy_45_3_45_methylglutaryl_45_CoA_c[C_c] + 2 S_H_43__c[C_c] + 2 S_NADPH_c[C_c] -> S__40_R_41__45_Mevalonate_c[C_c] + S_CoA_c[C_c] + 2 S_NADP_43__c[C_c]	( AT1G76490 or AT2G17370 )	0	1000	0	Biosynthesis of steroids	GENE_LIST: AT1G76490 AT2G17370 Gene Name: Enzyme Name: 3-hydroxy-3-methylglutaryl-CoA reductase 1 / HMG-CoA reductase 1 (HMG1) EC: 1.1.1.34	0
R02090_c	guanylate kinase, putative	S_ATP_c[C_c] + S_dGMP_c[C_c] <=> S_ADP_c[C_c] + S_dGDP_c[C_c]		-1000	1000	0	Purine metabolism	GENE_LIST: Gene Name: Enzyme Name: guanylate kinase, putative EC: 2.7.4.12 2.7.4.8	0
R02093_c	nucleoside diphosphate kinase 1 (NDK1)	S_ATP_c[C_c] + S_dTDP_c[C_c] <=> S_ADP_c[C_c] + S_dTTP_c[C_c]	( AT4G23900 or AT5G63310 )	-1000	1000	0	Pyrimidine metabolism	GENE_LIST: AT4G23900 AT5G63310 Gene Name: Enzyme Name: nucleoside diphosphate kinase 1 (NDK1) EC: 2.7.4.6	0.349021
R02094_c	thymidylate kinase - like protein	S_ATP_c[C_c] + S_dTMP_c[C_c] <=> S_ADP_c[C_c] + S_dTDP_c[C_c]		-1000	1000	0	Pyrimidine metabolism	GENE_LIST: Gene Name: Enzyme Name: thymidylate kinase - like protein EC: 2.7.4.12 2.7.4.9	0.349021
R02098_c	thymidylate kinase - like protein	S_ATP_c[C_c] + S_dUMP_c[C_c] <=> S_ADP_c[C_c] + S_dUDP_c[C_c]		-1000	1000	0	Pyrimidine metabolism	GENE_LIST: Gene Name: Enzyme Name: thymidylate kinase - like protein EC: 2.7.4.4 2.7.4.9	-0.349021
R02101_c	bifunctional dihydrofolate reductase-thymidylate synthase 1 / DHFR-TS (THY-1)	S_5_44_10_45_Methylenetetrahydrofolate_c[C_c] + S_dUMP_c[C_c] <=> S_Dihydrofolate_c[C_c] + S_dTMP_c[C_c]	AT2G16370	-1000	1000	0	Pyrimidine metabolism;One carbon pool by folate	GENE_LIST: AT2G16370 Gene Name: Enzyme Name: bifunctional dihydrofolate reductase-thymidylate synthase 1 / DHFR-TS (THY-1) EC: 1.5.1.3 2.1.1.45 1.5.1.3	0.349021
R02108_p	alpha-amylase, AMY3, putative / 1,4-alpha-D-glucan glucanohydrolase, putative	S_Starch_p[C_p] -> S_Dextrin_p[C_p] + S_H2O_p[C_p]	AT4G25000	0	1000	0	Starch and sucrose metabolism	GENE_LIST: AT4G25000 Gene Name: Enzyme Name: alpha-amylase, AMY3, putative / 1,4-alpha-D-glucan glucanohydrolase, putative EC: 3.2.1.1	0
R02110_p	1,4-alpha-glucan branching enzyme / starch branching enzyme class II (SBE2-1)	2 S_Amylose_p[C_p] -> S_Starch_p[C_p]	( AT2G36390 or AT5G03650 )	0	1000	0	Starch and sucrose metabolism	GENE_LIST: AT2G36390 AT5G03650 Gene Name: Enzyme Name: 1,4-alpha-glucan branching enzyme / starch branching enzyme class II (SBE2-1) EC: 2.4.1.18	33.0324
R02111_p	glucan phosphorylase, putative	S_Amylose_p[C_p] + S_Orthophosphate_p[C_p] -> S_D_45_Glucose_32_1_45_phosphate_p[C_p]	( AT3G29320 or AT3G46970 )	0	1000	0	Starch and sucrose metabolism	GENE_LIST: AT3G29320 AT3G46970 Gene Name: Enzyme Name: glucan phosphorylase, putative EC: 2.4.1.1	227.548
R02112N_p	[matodextrin has been excluded, C unbalanced]beta-amylase (BMY1) / 1,4-alpha-D-glucan maltohydrolase	S_Starch_p[C_p] -> S_Maltose_p[C_p]	AT4G17090	0	1000	0	Starch and sucrose metabolism	GENE_LIST: AT4G17090 Gene Name: Enzyme Name: [matodextrin has been excluded, C unbalanced]beta-amylase (BMY1) / 1,4-alpha-D-glucan maltohydrolase EC: 3.2.1.2	0
R02142_c	phosphoribosyltransferase family protein	S_Pyrophosphate_c[C_c] + S_Xanthosine_32_5_39__45_phosphate_c[C_c] <=> S_5_45_Phospho_45_alpha_45_D_45_ribose_32_1_45_diphosphate_c[C_c] + S_Xanthine_c[C_c]		-1000	1000	0	Purine metabolism	GENE_LIST: Gene Name: Enzyme Name: phosphoribosyltransferase family protein EC: 2.4.2.22 2.4.2.8	0
R02150_c	copper amine oxidase, putative	S_1H_45_Imidazole_45_4_45_ethanamine_c[C_c] + S_H2O_c[C_c] + S_Oxygen_c[C_c] -> S_H2O2_c[C_c] + S_Imidazole_45_4_45_acetaldehyde_c[C_c] + S_NH3_c[C_c]		0	1000	0	Histidine metabolism	GENE_LIST: Gene Name: Enzyme Name: copper amine oxidase, putative EC: 1.4.3.22	0
R02158_c	UDP-glucoronosyl/UDP-glucosyl transferase family protein	S_Quercetin_c[C_c] + S_UDP_45_glucose_c[C_c] -> S_Quercetin_32_3_45_O_45_glucoside_c[C_c] + S_UDP_c[C_c]	AT5G17050	0	1000	0	Flavonoid biosynthesis	GENE_LIST: AT5G17050 Gene Name: Enzyme Name: UDP-glucoronosyl/UDP-glucosyl transferase family protein EC: 2.4.1.91	0
R02160_c	flavonol synthase 1 (FLS1)	S_2_45_Oxoglutarate_c[C_c] + S_Oxygen_c[C_c] + S_Taxifolin_c[C_c] -> S_CO2_c[C_c] + S_H2O_c[C_c] + S_Quercetin_c[C_c] + S_Succinate_c[C_c]	( AT5G08640 or AT5G63590 )	0	1000	0	Flavonoid biosynthesis	GENE_LIST: AT5G08640 AT5G63590 Gene Name: Enzyme Name: flavonol synthase 1 (FLS1) EC: 1.14.11.23	0
R02164_p	succinate dehydrogenase [ubiquinone] flavoprotein subunit, mitochondrial, putative / flavoprotein subunit of complex II, putative	S_Succinate_p[C_p] + S_Ubiquinone_p[C_p] <=> S_Fumarate_p[C_p] + S_Ubiquinol_p[C_p]	( AT2G18450 or AT3G27380 or AT5G40650 or AT5G65165 or AT5G66760 )	-1000	1000	0	Citrate cycle (TCA cycle)	GENE_LIST: AT2G18450 AT3G27380 AT5G40650 AT5G65165 AT5G66760 Gene Name: Enzyme Name: succinate dehydrogenase [ubiquinone] flavoprotein subunit, mitochondrial, putative / flavoprotein subunit of complex II, putative EC: 1.3.5.1	0
R02166_c	NADH-ubiquinone oxidoreductase chain 3, putative	S_Ubiquinol_c[C_c] <=> 2 S_H_43__c[C_c] + S_Ubiquinone_c[C_c]	( ARTHCP025 or ARTHCP026 or ARTHCP027 or ARTHCP068 or ARTHCP071 or ARTHCP074 or ARTHCP076 or ARTHCP077 or ARTHCP078 or ARTHCP079 or ARTHCP080 or ARTHMP006 or ARTHMP007 or ARTHMP024 or ARTHMP026 or ARTHMP043 or ARTHMP051 or ARTHMP058 or ARTHMP086 or AT1G16700 or AT1G49140 or AT1G65290 or AT1G79010 or AT2G02050 or AT2G07751 or AT2G07785 or AT2G20360 or AT2G29990 or AT2G33220 or AT2G44620 or AT2G476…	-1000	1000	0	Ubiquinone biosynthesis	GENE_LIST: ARTHCP025 ARTHCP026 ARTHCP027 ARTHCP068 ARTHCP071 ARTHCP074 ARTHCP076 ARTHCP077 ARTHCP078 ARTHCP079 ARTHCP080 ARTHMP006 ARTHMP007 ARTHMP024 ARTHMP026 ARTHMP043 ARTHMP051 ARTHMP058 ARTHMP086 AT1G16700 AT1G49140 AT1G65290 AT1G79010 AT2G02050 AT2G07751 AT2G07785 AT2G20360 AT2G29990 AT2G33220 AT2G44620 AT2G47690 AT3G03070 AT3G06310 AT3G08610 AT3G12260 AT3G18410 AT3G62790 AT4G02580 AT4G0502…	0
R02173_c	copper amine oxidase, putative	S_H2O_c[C_c] + S_Oxygen_c[C_c] + S_Tryptamine_c[C_c] -> S_H2O2_c[C_c] + S_Indole_45_3_45_acetaldehyde_c[C_c] + S_NH3_c[C_c]		0	1000	0	Tryptophan metabolism	GENE_LIST: Gene Name: Enzyme Name: copper amine oxidase, putative EC: 1.4.3.22 1.4.3.4	0
R02175_c	hexaprenyldihydroxybenzoate methyltransferase	S_2_45_Hexaprenyl_45_3_45_methyl_45_5_45_hydroxy_45_6_45_methoxy_45_1_44_4_45_benzoquinone_c[C_c] + S_S_45_Adenosyl_45_L_45_methionine_c[C_c] -> S_S_45_Adenosyl_45_L_45_homocysteine_c[C_c] + S_Ubiquinone_c[C_c]		0	1000	0	Ubiquinone biosynthesis	GENE_LIST: Gene Name: Enzyme Name: hexaprenyldihydroxybenzoate methyltransferase EC: 2.1.1.114	0
R02198_c	branched-chain amino acid aminotransferase	S_2_45_Oxoglutarate_c[C_c] + S_L_45_Isoleucine_c[C_c] -> S_3_45_Methyl_45_2_45_oxopentanoate_c[C_c] + S_L_45_Glutamate_c[C_c]	( AT1G10070 or AT1G50090 or AT1G50110 or AT3G19710 or AT3G49680 or AT5G57850 )	0	1000	0	Valine, leucine and isoleucine degradation	GENE_LIST: AT1G10070 AT1G50090 AT1G50110 AT3G19710 AT3G49680 AT5G57850 Gene Name: MPA24.13 Enzyme Name: branched-chain amino acid aminotransferase EC: 2.6.1.42	0
R02199_c	branched-chain amino acid aminotransferase 1 / branched-chain amino acid transaminase 1 (BCAT1)	S__40_S_41__45_3_45_Methyl_45_2_45_oxopentanoic_32_acid_c[C_c] + S_L_45_Glutamate_c[C_c] -> S_2_45_Oxoglutarate_c[C_c] + S_L_45_Isoleucine_c[C_c]	( AT1G10070 or AT1G50090 or AT1G50110 or AT3G19710 or AT3G49680 or AT5G57850 )	0	1000	0	Valine, leucine and isoleucine biosynthesis	GENE_LIST: AT1G10070 AT1G50090 AT1G50110 AT3G19710 AT3G49680 AT5G57850 Gene Name: Enzyme Name: branched-chain amino acid aminotransferase 1 / branched-chain amino acid transaminase 1 (BCAT1) EC: 2.6.1.42	7.47903
R02221_c	4-coumarate--CoA ligase 1 / 4-coumaroyl-CoA synthase 1 (4CL1)	S_ATP_c[C_c] + S_CoA_c[C_c] + S_Sinapate_c[C_c] -> S_AMP_c[C_c] + S_Pyrophosphate_c[C_c] + S_Sinapoyl_45_CoA_c[C_c]	( AT1G20480 or AT1G51680 or AT1G62940 or AT1G65060 or AT3G21230 or AT3G21240 or AT4G05160 )	0	1000	0	Stilbene, coumarine and lignin biosynthesis	GENE_LIST: AT1G20480 AT1G51680 AT1G62940 AT1G65060 AT3G21230 AT3G21240 AT4G05160 Gene Name: Enzyme Name: 4-coumarate--CoA ligase 1 / 4-coumaroyl-CoA synthase 1 (4CL1) EC: 6.2.1.12	6.98043
R02237_c	folylpolyglutamate synthase (fpgs2)	S_ATP_c[C_c] + S_Dihydropteroate_c[C_c] + S_L_45_Glutamate_c[C_c] -> S_ADP_c[C_c] + S_Dihydrofolate_c[C_c] + S_Orthophosphate_c[C_c]		0	1000	0	Folate biosynthesis	GENE_LIST: Gene Name: Enzyme Name: folylpolyglutamate synthase (fpgs2) EC: 6.3.2.12	0
R02241_c	phospholipid/glycerol acyltransferase family protein	S_1_45_Acyl_45_sn_45_glycerol_32_3_45_phosphate_c[C_c] + S_Acyl_45_CoA_c[C_c] -> S_CoA_c[C_c] + S_Phosphatidate_c[C_c]	AT4G30580	0	1000	0	Glycerophospholipid metabolism;Glycerolipid metabolism	GENE_LIST: AT4G30580 Gene Name: Enzyme Name: phospholipid/glycerol acyltransferase family protein EC: 2.3.1.51	0
R02253_c	trans-cinnamate 4-monooxygenase / cinnamic acid 4-hydroxylase (C4H) (CA4H) / cytochrome P450 73 (CYP73) (CYP73A5)	S_H_43__c[C_c] + S_NADPH_c[C_c] + S_Oxygen_c[C_c] + S_trans_45_Cinnamate_c[C_c] -> S_4_45_Coumarate_c[C_c] + S_H2O_c[C_c] + S_NADP_43__c[C_c]	AT2G30490	0	1000	0	Stilbene, coumarine and lignin biosynthesis;Phenylalanine metabolism	GENE_LIST: AT2G30490 Gene Name: Enzyme Name: trans-cinnamate 4-monooxygenase / cinnamic acid 4-hydroxylase (C4H) (CA4H) / cytochrome P450 73 (CYP73) (CYP73A5) EC: 1.14.13.11	0
R02269_c	dihydropyrimidinase	S_5_44_6_45_Dihydrouracil_c[C_c] + S_H2O_c[C_c] <=> S_3_45_Ureidopropionate_c[C_c]	AT5G12200	-1000	1000	0	Pyrimidine metabolism; beta-Alanine metabolism;Pantothenate and CoA biosynthesis	GENE_LIST: AT5G12200 Gene Name: Enzyme Name: dihydropyrimidinase EC: 3.5.2.2	-1.35869
R02272_c	glutamate-1-semialdehyde 2,1-aminomutase 2 (GSA 2) / glutamate-1-semialdehyde aminotransferase 2 (GSA-AT 2)	S__40_S_41__45_4_45_Amino_45_5_45_oxopentanoate_c[C_c] -> S_5_45_Aminolevulinate_c[C_c]	( AT3G48730 or AT5G63570 )	0	1000	0	Porphyrin and chlorophyll metabolism	GENE_LIST: AT3G48730 AT5G63570 Gene Name: Enzyme Name: glutamate-1-semialdehyde 2,1-aminomutase 2 (GSA 2) / glutamate-1-semialdehyde aminotransferase 2 (GSA-AT 2) EC: 5.4.3.8	0
R02283_c	acetylornithine aminotransferase, mitochondrial, putative / acetylornithine transaminase, putative / AOTA, putative / ACOAT, putative	S_2_45_Oxoglutarate_c[C_c] + S_N_45_Acetylornithine_c[C_c] <=> S_L_45_Glutamate_c[C_c] + S_N_45_Acetyl_45_L_45_glutamate_32_5_45_semialdehyde_c[C_c]		-1000	1000	0	Urea cycle and metabolism of amino groups	GENE_LIST: Gene Name: Enzyme Name: acetylornithine aminotransferase, mitochondrial, putative / acetylornithine transaminase, putative / AOTA, putative / ACOAT, putative EC: 2.6.1.11	0
R02291_c	semialdehyde dehydrogenase family protein	S_L_45_Aspartate_32_4_45_semialdehyde_c[C_c] + S_NADP_43__c[C_c] + S_Orthophosphate_c[C_c] <=> S_4_45_Phospho_45_L_45_aspartate_c[C_c] + S_H_43__c[C_c] + S_NADPH_c[C_c]	AT1G14810	-1000	1000	0	Lysine biosynthesis;Glycine, serine and threonine metabolism	GENE_LIST: AT1G14810 Gene Name: Enzyme Name: semialdehyde dehydrogenase family protein EC: 1.2.1.11	-18.5729
R02292_c	dihydrodipicolinate synthase 2 (DHDPS2)	S_L_45_Aspartate_32_4_45_semialdehyde_c[C_c] + S_Pyruvate_c[C_c] -> 2 S_H2O_c[C_c] + S_L_45_2_44_3_45_Dihydrodipicolinate_c[C_c]	AT2G45440	0	1000	0	Lysine biosynthesis	GENE_LIST: AT2G45440 Gene Name: Enzyme Name: dihydrodipicolinate synthase 2 (DHDPS2) EC: 4.2.1.52	0.124651
R02300_c	aminomethyltransferase, putative	S_5_44_10_45_Methenyltetrahydrofolate_c[C_c] + S_H2O_c[C_c] -> S_5_45_Formyltetrahydrofolate_c[C_c]	AT1G11860	0	1000	0	One carbon pool by folate	GENE_LIST: AT1G11860 Gene Name: Enzyme Name: aminomethyltransferase, putative EC: 2.1.2.10	0
R02301_c	5-formyltetrahydrofolate cyclo-ligase (5,10-methenyltetrahydrofolate synthetase) (5-FCL)	S_5_45_Formyltetrahydrofolate_c[C_c] + S_ATP_c[C_c] -> S_5_44_10_45_Methenyltetrahydrofolate_c[C_c] + S_ADP_c[C_c] + S_Orthophosphate_c[C_c]	AT1G76730	0	1000	0	One carbon pool by folate	GENE_LIST: AT1G76730 Gene Name: Enzyme Name: 5-formyltetrahydrofolate cyclo-ligase (5,10-methenyltetrahydrofolate synthetase) (5-FCL) EC: 6.3.3.2	0
R02320_c	pyruvate kinase, putative	S_NDP_c[C_c] + S_Phosphoenolpyruvate_c[C_c] -> S_Nucleoside_32_triphosphate_c[C_c] + S_Pyruvate_c[C_c]	( AT1G32440 or AT3G04050 or AT3G25960 or AT3G49160 or AT3G52990 or AT3G55650 or AT3G55810 or AT4G26390 or AT5G08570 or AT5G52920 or AT5G56350 or AT5G63680 )	0	1000	0	Pyruvate metabolism;Carbon fixation	GENE_LIST: AT1G32440 AT3G04050 AT3G25960 AT3G49160 AT3G52990 AT3G55650 AT3G55810 AT4G26390 AT5G08570 AT5G52920 AT5G56350 AT5G63680 Gene Name: Enzyme Name: pyruvate kinase, putative EC: 2.7.1.40	0
R02326_c	nucleoside diphosphate kinase 1 (NDK1)	S_ATP_c[C_c] + S_dCDP_c[C_c] <=> S_ADP_c[C_c] + S_dCTP_c[C_c]	( AT4G23900 or AT5G63310 )	-1000	1000	0	Pyrimidine metabolism	GENE_LIST: AT4G23900 AT5G63310 Gene Name: Enzyme Name: nucleoside diphosphate kinase 1 (NDK1) EC: 2.7.4.6	0.236836
R02340_c	tryptophan synthase, alpha subunit, putative	S_Indoleglycerol_32_phosphate_c[C_c] <=> S__40_2R_41__45_2_45_Hydroxy_45_3_45__40_phosphonooxy_41__45_propanal_c[C_c] + S_Indole_c[C_c]		-1000	1000	0	Phenylalanine, tyrosine and tryptophan biosynthesis	GENE_LIST: Gene Name: Enzyme Name: tryptophan synthase, alpha subunit, putative EC: 4.1.2.8	0
R02351_c	omega-3 fatty acid desaturase, chloroplast (FAD7) (FADD)	S_19_45_Oxoandrost_45_4_45_ene_45_3_44_17_45_dione_c[C_c] + S_H_43__c[C_c] + S_NADPH_c[C_c] + S_Oxygen_c[C_c] -> S_Estrone_c[C_c] + S_Formate_c[C_c] + S_H2O_c[C_c] + S_NADP_43__c[C_c]		0	1000	0	Androgen and estrogen metabolism	GENE_LIST: Gene Name: Enzyme Name: omega-3 fatty acid desaturase, chloroplast (FAD7) (FADD) EC: 1.14.14.1	0
R02361_c	pectate lyase family protein	S_H2O_c[C_c] -> S_4_45__40_4_45_Deoxy_45_alpha_45_D_45_gluc_45_4_45_enuronosyl_41__45_D_45_galacturonate_c[C_c] + S_Pectate_c[C_c]	( AT1G30350 or AT3G09540 or AT3G24670 or AT3G27400 or AT3G55140 or AT4G13710 or AT5G09280 or AT5G55720 )	0	1000	0	Pentose and glucuronate interconversions	GENE_LIST: AT1G30350 AT3G09540 AT3G24670 AT3G27400 AT3G55140 AT4G13710 AT5G09280 AT5G55720 Gene Name: Enzyme Name: pectate lyase family protein EC: 4.2.2.2	0
R02408_c	cystathionine beta-lyase, chloroplast / beta-cystathionase / cysteine lyase (CBL)	S_H2O_c[C_c] + S_L_45_Cystine_c[C_c] -> S_NH3_c[C_c] + S_Pyruvate_c[C_c] + S_Thiocysteine_c[C_c]		0	1000	0	Cysteine metabolism	GENE_LIST: Gene Name: Enzyme Name: cystathionine beta-lyase, chloroplast / beta-cystathionase / cysteine lyase (CBL) EC: 4.4.1.1	0
R02411_c	galactinol-raffinose galactosyltransferase, putative	S_1_45_alpha_45_D_45_Galactosyl_45_myo_45_inositol_c[C_c] + S_Sucrose_c[C_c] -> S_Raffinose_c[C_c] + S_myo_45_Inositol_c[C_c]		0	1000	0	Galactose metabolism	GENE_LIST: Gene Name: Enzyme Name: galactinol-raffinose galactosyltransferase, putative EC: 2.4.1.82	0
R02412_c	shikimate kinase, putative	S_ATP_c[C_c] + S_Shikimate_c[C_c] -> S_ADP_c[C_c] + S_Shikimate_32_3_45_phosphate_c[C_c]	( AT2G21940 or AT4G39540 )	0	1000	0	Phenylalanine, tyrosine and tryptophan biosynthesis	GENE_LIST: AT2G21940 AT4G39540 Gene Name: Enzyme Name: shikimate kinase, putative EC: 2.7.1.71	36.6473
R02433_c	aspartate aminotransferase, cytoplasmic isozyme 2 / transaminase A (ASP4)	S_2_45_Oxoglutarate_c[C_c] + S_L_45_Cysteate_c[C_c] <=> S_3_45_Sulfopyruvate_c[C_c] + S_Glutamate_c[C_c]	( AT1G62800 or AT2G30970 or AT4G31990 or AT5G11520 or AT5G19550 )	-1000	1000	0	Cysteine metabolism	GENE_LIST: AT1G62800 AT2G30970 AT4G31990 AT5G11520 AT5G19550 Gene Name: Enzyme Name: aspartate aminotransferase, cytoplasmic isozyme 2 / transaminase A (ASP4) EC: 2.6.1.1	0
R02442_c	cytochrome P450 75A5 / flavonoid 3'-monooxygenase / flavonoid 3'-hydroxylase (F3'H) (F3'5'H) (TT7)	S_H_43__c[C_c] + S_NADPH_c[C_c] + S_Naringenin_c[C_c] + S_Oxygen_c[C_c] -> S_Eriodictyol_c[C_c] + S_H2O_c[C_c] + S_NADP_43__c[C_c]		0	1000	0	Flavonoid biosynthesis	GENE_LIST: Gene Name: Enzyme Name: cytochrome P450 75A5 / flavonoid 3&apos;-monooxygenase / flavonoid 3&apos;-hydroxylase (F3&apos;H) (F3&apos;5&apos;H) (TT7) EC: 1.14.13.88	0
R02444_c	naringenin 3-dioxygenase / flavanone 3-hydroxylase (F3H)	S_2_45_Oxoglutarate_c[C_c] + S_Naringenin_c[C_c] + S_Oxygen_c[C_c] -> S_CO2_c[C_c] + S_Dihydrokaempferol_c[C_c] + S_Succinate_c[C_c]	AT3G51240	0	1000	0	Flavonoid biosynthesis	GENE_LIST: AT3G51240 Gene Name: Enzyme Name: naringenin 3-dioxygenase / flavanone 3-hydroxylase (F3H) EC: 1.14.11.9	0
R02446_c	chalcone-flavanone isomerase / chalcone isomerase (CHI)	S_Naringenin_c[C_c] -> S_Isosalipurpol_c[C_c]	( AT3G55120 or AT5G66220 )	0	1000	0	Flavonoid biosynthesis	GENE_LIST: AT3G55120 AT5G66220 Gene Name: Enzyme Name: chalcone-flavanone isomerase / chalcone isomerase (CHI) EC: 5.5.1.6	0
R02466_c	glutamate decarboxylase 2 (GAD 2)	S_3_45_Sulfino_45_L_45_alanine_c[C_c] -> S_CO2_c[C_c] + S_Hypotaurine_c[C_c]		0	1000	0	Taurine and hypotaurine metabolism	GENE_LIST: Gene Name: Enzyme Name: glutamate decarboxylase 2 (GAD 2) EC: 4.1.1.29	0
R02473_c	pantoate-beta-alanine ligase	S__40_R_41__45_Pantoate_c[C_c] + S_ATP_c[C_c] + S_beta_45_Alanine_c[C_c] -> S_AMP_c[C_c] + S_Pantothenate_c[C_c] + S_Pyrophosphate_c[C_c]	AT5G48840	0	1000	0	beta-Alanine metabolism;Pantothenate and CoA biosynthesis	GENE_LIST: AT5G48840 Gene Name: Enzyme Name: pantoate-beta-alanine ligase EC: 6.3.2.1	0
R02485_c	cytidine deaminase (CDD) / cytidine aminohydrolase	S_Deoxycytidine_c[C_c] + S_H2O_c[C_c] -> S_Deoxyuridine_c[C_c] + S_NH3_c[C_c]		0	1000	0	Pyrimidine metabolism	GENE_LIST: Gene Name: Enzyme Name: cytidine deaminase (CDD) / cytidine aminohydrolase EC: 3.5.4.14 3.5.4.5	0
R02487_c	short-chain acyl-CoA oxidase	S_FAD_c[C_c] + S_Glutaryl_45_CoA_c[C_c] -> S_CO2_c[C_c] + S_Crotonoyl_45_CoA_c[C_c] + S_FADH2_c[C_c]		0	1000	0	Fatty acid metabolism	GENE_LIST: Gene Name: Enzyme Name: short-chain acyl-CoA oxidase EC: 1.3.99.7	0
R02488_c	short-chain acyl-CoA oxidase	S_Acceptor_c[C_c] + S_Glutaryl_45_CoA_c[C_c] -> S_CO2_c[C_c] + S_Crotonoyl_45_CoA_c[C_c] + S_Reduced_32_acceptor_c[C_c]		0	1000	0	Tryptophan metabolism;Lysine degradation	GENE_LIST: Gene Name: Enzyme Name: short-chain acyl-CoA oxidase EC: 1.3.99.7	0
R02519_c	homogentisate 1,2-dioxygenase	S_Homogentisate_c[C_c] + S_Oxygen_c[C_c] -> S_4_45_Maleylacetoacetate_c[C_c]		0	1000	0	Tyrosine metabolism;Styrene degradation	GENE_LIST: Gene Name: Enzyme Name: homogentisate 1,2-dioxygenase EC: 1.13.11.5	0
R02521_c	4-hydroxyphenylpyruvate dioxygenase (HPD)	S_3_45__40_4_45_Hydroxyphenyl_41_pyruvate_c[C_c] + S_Oxygen_c[C_c] -> S_CO2_c[C_c] + S_Homogentisate_c[C_c]	AT1G06570	0	1000	0	Tyrosine metabolism	GENE_LIST: AT1G06570 Gene Name: Enzyme Name: 4-hydroxyphenylpyruvate dioxygenase (HPD) EC: 1.13.11.27	0
R02530_c	lactoylglutathione lyase, putative / glyoxalase I, putative	S__40_R_41__45_S_45_Lactoylglutathione_c[C_c] <=> S_Glutathione_c[C_c] + S_Methylglyoxal_c[C_c]		-1000	1000	0	Pyruvate metabolism	GENE_LIST: Gene Name: Enzyme Name: lactoylglutathione lyase, putative / glyoxalase I, putative EC: 4.4.1.5	0
R02565_c	betaine-aldehyde dehydrogenase, putative	S_Betaine_32_aldehyde_c[C_c] + S_H2O_c[C_c] + S_NAD_43__c[C_c] -> S_Betaine_c[C_c] + S_H_43__c[C_c] + S_NADH_c[C_c]	( AT1G74920 or AT3G48170 )	0	1000	0	Glycine, serine and threonine metabolism	GENE_LIST: AT1G74920 AT3G48170 Gene Name: Enzyme Name: betaine-aldehyde dehydrogenase, putative EC: 1.2.1.8	0
R02566_c	betaine-aldehyde dehydrogenase, putative	S_Betaine_32_aldehyde_c[C_c] + S_H2O_c[C_c] + S_NADP_43__c[C_c] -> S_Betaine_c[C_c] + S_NADPH_c[C_c]	( AT1G74920 or AT3G48170 )	0	1000	0	Glycine, serine and threonine metabolism	GENE_LIST: AT1G74920 AT3G48170 Gene Name: Enzyme Name: betaine-aldehyde dehydrogenase, putative EC: 1.2.1.8	0
R02568_c	fructose-bisphosphate aldolase, putative	S_D_45_Fructose_32_1_45_phosphate_c[C_c] <=> S_D_45_Glyceraldehyde_c[C_c] + S_Glycerone_32_phosphate_c[C_c]	( AT2G01140 or AT2G21330 or AT2G36460 or AT3G52930 or AT4G26520 or AT4G26530 or AT4G38970 or AT5G03690 )	-1000	1000	0	Fructose and mannose metabolism	GENE_LIST: AT2G01140 AT2G21330 AT2G36460 AT3G52930 AT4G26520 AT4G26530 AT4G38970 AT5G03690 Gene Name: Enzyme Name: fructose-bisphosphate aldolase, putative EC: 4.1.2.13	0
R02570N_m	2-oxoacid dehydrogenase family protein	S_Succinyl_45_CoA_m[C_m] <=> S_CoA_m[C_m] + S__91_Dihydrolipoyllysine_45_residue_32_succinyltransferase_93_S_45_succinyldihydrolipoyllysine_m[C_m]	( AT4G26910 or AT5G55070 )	-1000	1000	0	Citrate cycle (TCA cycle)	GENE_LIST: AT4G26910 AT5G55070 Gene Name: Enzyme Name: 2-oxoacid dehydrogenase family protein 2-oxoglutarate dehydrogenase E2 subunit EC: 2.3.1.61	-160.603
R02571_c	2-oxoacid dehydrogenase family protein	S_Dihydrolipoamide_c[C_c] + S_Glutaryl_45_CoA_c[C_c] <=> S_CoA_c[C_c] + S_S_45_Glutaryldihydrolipoamide_c[C_c]	( AT4G26910 or AT5G55070 )	-1000	1000	0	Lysine degradation	GENE_LIST: AT4G26910 AT5G55070 Gene Name: Enzyme Name: 2-oxoacid dehydrogenase family protein EC: 2.3.1.61	0
R02581_c	short-chain dehydrogenase/reductase (SDR) family protein	S_H_43__c[C_c] + S_NADPH_c[C_c] + S_Prostaglandin_32_E2_c[C_c] -> S_NADP_43__c[C_c] + S_Prostaglandin_32_F2alpha_c[C_c]		0	1000	0	Arachidonic acid metabolism	GENE_LIST: Gene Name: Enzyme Name: short-chain dehydrogenase/reductase (SDR) family protein EC: 1.1.1.189	0
R02593_c	cinnamyl-alcohol dehydrogenase (CAD)	S_Coniferyl_32_alcohol_c[C_c] + S_NADP_43__c[C_c] <=> S_Coniferyl_32_aldehyde_c[C_c] + S_H_43__c[C_c] + S_NADPH_c[C_c]		-1000	1000	0	Stilbene, coumarine and lignin biosynthesis	GENE_LIST: Gene Name: Enzyme Name: cinnamyl-alcohol dehydrogenase (CAD) EC: 1.1.1.194	-5.98323
R02596_c	peroxidase, putative	S_Coniferyl_32_alcohol_c[C_c] -> S_Lignin_c[C_c]	( AT1G05260 or AT1G14540 or AT1G14550 or AT1G24110 or AT1G30870 or AT1G34510 or AT1G44970 or AT1G49570 or AT1G68850 or AT1G71695 or AT2G18140 or AT2G18150 or AT2G18980 or AT2G22420 or AT2G24800 or AT2G34060 or AT2G37130 or AT2G38380 or AT2G38390 or AT2G39040 or AT2G41480 or AT2G43480 or AT3G01190 or AT3G03670 or AT3G17070 or AT3G21770 or AT3G28200 or AT3G49110 or AT3G49120 or AT3G49960 or AT4G087…	0	1000	0	Stilbene, coumarine and lignin biosynthesis	GENE_LIST: AT1G05260 AT1G14540 AT1G14550 AT1G24110 AT1G30870 AT1G34510 AT1G44970 AT1G49570 AT1G68850 AT1G71695 AT2G18140 AT2G18150 AT2G18980 AT2G22420 AT2G24800 AT2G34060 AT2G37130 AT2G38380 AT2G38390 AT2G39040 AT2G41480 AT2G43480 AT3G01190 AT3G03670 AT3G17070 AT3G21770 AT3G28200 AT3G49110 AT3G49120 AT3G49960 AT4G08770 AT4G08780 AT4G11290 AT4G16270 AT4G17690 AT4G21960 AT4G26010 AT4G30170 AT4G3176…	0
R02619_c	aspartate aminotransferase, cytoplasmic isozyme 2 / transaminase A (ASP4)	S_2_45_Oxoglutarate_c[C_c] + S_3_45_Sulfino_45_L_45_alanine_c[C_c] -> S_3_45_Sulfinylpyruvate_c[C_c] + S_Glutamate_c[C_c]	( AT1G62800 or AT2G30970 or AT4G31990 or AT5G11520 or AT5G19550 )	0	1000	0	Cysteine metabolism	GENE_LIST: AT1G62800 AT2G30970 AT4G31990 AT5G11520 AT5G19550 Gene Name: Enzyme Name: aspartate aminotransferase, cytoplasmic isozyme 2 / transaminase A (ASP4) EC: 2.6.1.1	0
R02661_c	acyl-CoA dehydrogenase-related	S_2_45_Methylpropanoyl_45_CoA_c[C_c] + S_FAD_c[C_c] -> S_2_45_Methylprop_45_2_45_enoyl_45_CoA_c[C_c] + S_FADH2_c[C_c]		0	1000	0	Valine, leucine and isoleucine degradation	GENE_LIST: Gene Name: Enzyme Name: acyl-CoA dehydrogenase-related EC: 1.3.99.12 1.3.99.2	0
R02670_c	catalase 3 (SEN2)	2 S_3_45_Hydroxyanthranilate_c[C_c] + 2 S_Oxygen_c[C_c] -> S_Cinnavalininate_c[C_c] + 2 S_H2O2_c[C_c]	( AT1G20620 or AT1G20630 or AT4G35090 )	0	1000	0	Tryptophan metabolism	GENE_LIST: AT1G20620 AT1G20630 AT4G35090 Gene Name: Enzyme Name: catalase 3 (SEN2) EC: 1.11.1.6	0
R02671_c	protein arginine N-methyltransferase family protein	S_3_45_Hydroxyanthranilate_c[C_c] + S_Activated_32_methyl_32_group_c[C_c] -> S_3_45_Methoxyanthranilate_c[C_c]	( AT1G50000 or AT2G19670 or AT2G47420 or AT3G13180 or AT3G20020 or AT3G27180 or AT4G16570 or AT4G29510 or AT5G57300 or AT5G66360 )	0	1000	0	Tryptophan metabolism	GENE_LIST: AT1G50000 AT2G19670 AT2G47420 AT3G13180 AT3G20020 AT3G27180 AT4G16570 AT4G29510 AT5G57300 AT5G66360 Gene Name: Enzyme Name: protein arginine N-methyltransferase family protein EC: 2.1.1.-	0
R02678_c	aldehyde dehydrogenase, mitochondrial (ALDH3)	S_H2O_c[C_c] + S_Indole_45_3_45_acetaldehyde_c[C_c] + S_NAD_43__c[C_c] -> S_H_43__c[C_c] + S_Indole_45_3_45_acetate_c[C_c] + S_NADH_c[C_c]	( AT1G23800 or AT1G54100 or AT3G48000 or AT4G34240 )	0	1000	0	Tryptophan metabolism	GENE_LIST: AT1G23800 AT1G54100 AT3G48000 AT4G34240 Gene Name: Enzyme Name: aldehyde dehydrogenase, mitochondrial (ALDH3) EC: 1.2.1.3	0
R02691_c	1,2-diacylglycerol 3-beta-galactosyltransferase, putative / monogalactosyldiacylglycerol synthase, putative / MGDG synthase, putative	S_1_44_2_45_Diacyl_45_sn_45_glycerol_c[C_c] + S_UDP_45_D_45_galactose_c[C_c] -> S_1_44_2_45_Diacyl_45_3_45_beta_45_D_45_galactosyl_45_sn_45_glycerol_c[C_c] + S_UDP_c[C_c]	( AT2G11810 or AT4G31780 or AT5G20410 )	0	1000	0	Glycerolipid metabolism	GENE_LIST: AT2G11810 AT4G31780 AT5G20410 Gene Name: Enzyme Name: 1,2-diacylglycerol 3-beta-galactosyltransferase, putative / monogalactosyldiacylglycerol synthase, putative / MGDG synthase, putative EC: 2.4.1.46	0
R02722_c	tryptophan synthase, alpha subunit, putative	S_Indoleglycerol_32_phosphate_c[C_c] + S_L_45_Serine_c[C_c] <=> S__40_2R_41__45_2_45_Hydroxy_45_3_45__40_phosphonooxy_41__45_propanal_c[C_c] + S_H2O_c[C_c] + S_L_45_Tryptophan_c[C_c]	( AT3G54640 or AT4G02610 or AT4G27070 or AT5G38530 or AT5G54810 )	-1000	1000	0	Phenylalanine, tyrosine and tryptophan biosynthesis	GENE_LIST: AT3G54640 AT4G02610 AT4G27070 AT5G38530 AT5G54810 Gene Name: Enzyme Name: tryptophan synthase, alpha subunit, putative EC: 4.2.1.20	4.98602
R02735_c	diaminopimelate epimerase family protein	S_LL_45_2_44_6_45_Diaminoheptanedioate_c[C_c] <=> S_meso_45_2_44_6_45_Diaminoheptanedioate_c[C_c]	AT3G53580	-1000	1000	0	Lysine biosynthesis	GENE_LIST: AT3G53580 Gene Name: Enzyme Name: diaminopimelate epimerase family protein EC: 5.1.1.7	0.124651
R02736_c	glucose-6-phosphate 1-dehydrogenase, putative / G6PD, putative	S_NADP_43__c[C_c] + S_beta_45_D_45_Glucose_32_6_45_phosphate_c[C_c] -> S_D_45_Glucono_45_1_44_5_45_lactone_32_6_45_phosphate_c[C_c] + S_H_43__c[C_c] + S_NADPH_c[C_c]	( AT1G09420 or AT1G24280 or AT3G27300 or AT5G13110 or AT5G35790 or AT5G40760 )	0	1000	0	Pentose phosphate pathway;Glutathione metabolism	GENE_LIST: AT1G09420 AT1G24280 AT3G27300 AT5G13110 AT5G35790 AT5G40760 Gene Name: Enzyme Name: glucose-6-phosphate 1-dehydrogenase, putative / G6PD, putative EC: 1.1.1.49	0
R02736_p	glucose-6-phosphate 1-dehydrogenase, putative / G6PD, putative	S_NADP_43__p[C_p] + S_beta_45_D_45_Glucose_32_6_45_phosphate_p[C_p] -> S_D_45_Glucono_45_1_44_5_45_lactone_32_6_45_phosphate_p[C_p] + S_H_43__p[C_p] + S_NADPH_p[C_p]	( AT1G09420 or AT1G24280 or AT3G27300 or AT5G13110 or AT5G35790 or AT5G40760 )	0	1000	0	Pentose phosphate pathway;Glutathione metabolism	GENE_LIST: AT1G09420 AT1G24280 AT3G27300 AT5G13110 AT5G35790 AT5G40760 Gene Name: Enzyme Name: glucose-6-phosphate 1-dehydrogenase, putative / G6PD, putative EC: 1.1.1.49	0
R02739_p	glucose-6-phosphate isomerase, putative	S_alpha_45_D_45_Glucose_32_6_45_phosphate_p[C_p] <=> S_beta_45_D_45_Glucose_32_6_45_phosphate_p[C_p]		-1000	1000	0	Pentose phosphate pathway;Glycolysis / Gluconeogenesis	GENE_LIST: Gene Name: Enzyme Name: glucose-6-phosphate isomerase, putative EC: 5.1.3.15	0
R02739_c	glucose-6-phosphate isomerase, cytosolic (GPI) (phosphoglucose isomerase) (PGI) (phosphohexose isomerase) (PHI) (sp|P34795)	S_alpha_45_D_45_Glucose_32_6_45_phosphate_c[C_c] <=> S_beta_45_D_45_Glucose_32_6_45_phosphate_c[C_c]		-1000	1000	0	Pentose phosphate pathway;Glycolysis / Gluconeogenesis	GENE_LIST: Gene Name: Enzyme Name: glucose-6-phosphate isomerase, cytosolic (GPI) (phosphoglucose isomerase) (PGI) (phosphohexose isomerase) (PHI) (sp|P34795) EC: 5.1.3.15	40.8106
R02740_p	glucose-6-phosphate isomerase, putative	S_alpha_45_D_45_Glucose_32_6_45_phosphate_p[C_p] <=> S_beta_45_D_45_Fructose_32_6_45_phosphate_p[C_p]	( AT4G24620 or AT5G42740 )	-1000	1000	0	Pentose phosphate pathway; Starch and sucrose metabolism;Glycolysis / Gluconeogenesis	GENE_LIST: AT4G24620 AT5G42740 Gene Name: Enzyme Name: glucose-6-phosphate isomerase, putative EC: 5.3.1.9	-182.04
R02832_c	tropinone reductase, putative / tropine dehydrogenase, putative	S_H_43__c[C_c] + S_NADPH_c[C_c] + S_Tropinone_c[C_c] -> S_NADP_43__c[C_c] + S_Tropine_c[C_c]	( AT1G07450 or AT2G29150 or AT2G29260 or AT2G29290 or AT2G29300 or AT2G29310 or AT2G29320 or AT2G29330 or AT2G29340 or AT2G29360 or AT2G29370 or AT2G30670 or AT5G06060 )	0	1000	0	Alkaloid biosynthesis II	GENE_LIST: AT1G07450 AT2G29150 AT2G29260 AT2G29290 AT2G29300 AT2G29310 AT2G29320 AT2G29330 AT2G29340 AT2G29360 AT2G29370 AT2G30670 AT5G06060 Gene Name: Enzyme Name: tropinone reductase, putative / tropine dehydrogenase, putative EC: 1.1.1.206	0
R02869_c	spermidine synthase 1 (SPDSYN1) / putrescine aminopropyltransferase 1	S_S_45_Adenosylmethioninamine_c[C_c] + S_Spermidine_c[C_c] <=> S_5_39__45_Methylthioadenosine_c[C_c] + S_Spermine_c[C_c]		-1000	1000	0	beta-Alanine metabolism	GENE_LIST: Gene Name: Enzyme Name: spermidine synthase 1 (SPDSYN1) / putrescine aminopropyltransferase 1 EC: 2.5.1.22	0
R02872_c	farnesyl-diphosphate farnesyltransferase 1 / squalene synthase 1 (SQS1)	S_H_43__c[C_c] + S_NADPH_c[C_c] + S_Presqualene_32_diphosphate_c[C_c] -> S_NADP_43__c[C_c] + S_Pyrophosphate_c[C_c] + S_Squalene_c[C_c]	( AT4G34640 or AT4G34650 )	0	1000	0	Biosynthesis of steroids	GENE_LIST: AT4G34640 AT4G34650 Gene Name: Enzyme Name: farnesyl-diphosphate farnesyltransferase 1 / squalene synthase 1 (SQS1) EC: 2.5.1.21	0
R02886_c	glycosyl hydrolase family 9 protein	2 S_Cellulose_c[C_c] + S_H2O_c[C_c] -> S_Cellobiose_c[C_c]		0	1000	0	Starch and sucrose metabolism	GENE_LIST: Gene Name: Enzyme Name: glycosyl hydrolase family 9 protein EC: 3.2.1.91	9.28646
R02887_c	glycosyl hydrolase family 3 protein	S_Cellulose_c[C_c] + S_H2O_c[C_c] -> S_beta_45_D_45_Glucose_c[C_c]	( AT1G02640 or AT1G26560 or AT2G44450 or AT2G44480 or AT3G18080 or AT3G47000 or AT3G47050 or AT5G42260 or AT5G44640 )	0	1000	0	Starch and sucrose metabolism	GENE_LIST: AT1G02640 AT1G26560 AT2G44450 AT2G44480 AT3G18080 AT3G47000 AT3G47050 AT5G42260 AT5G44640 Gene Name: Enzyme Name: glycosyl hydrolase family 3 protein EC: 3.2.1.21	0
R02912_c	protein arginine N-methyltransferase family protein	S_3_45__40_2_45_Aminoethyl_41__45_1H_45_indol_45_5_45_ol_c[C_c] + S_Activated_32_methyl_32_group_c[C_c] -> S_5_45_Methoxytryptamine_c[C_c]	( AT1G50000 or AT2G19670 or AT2G47420 or AT3G13180 or AT3G20020 or AT3G27180 or AT4G16570 or AT4G29510 or AT5G57300 or AT5G66360 )	0	1000	0	Tryptophan metabolism	GENE_LIST: AT1G50000 AT2G19670 AT2G47420 AT3G13180 AT3G20020 AT3G27180 AT4G16570 AT4G29510 AT5G57300 AT5G66360 Gene Name: Enzyme Name: protein arginine N-methyltransferase family protein EC: 2.1.1.-	0
R02918_c	tRNA synthetase class I (W and Y) family protein	S_ATP_c[C_c] + S_L_45_Tyrosine_c[C_c] + S_tRNA_40_Tyr_41__c[C_c] -> S_AMP_c[C_c] + S_L_45_Tyrosyl_45_tRNA_40_Tyr_41__c[C_c] + S_Pyrophosphate_c[C_c]	( AT2G33840 or AT3G02660 )	0	1000	0	Phenylalanine, tyrosine and tryptophan biosynthesis;Aminoacyl-tRNA biosynthesis	GENE_LIST: AT2G33840 AT3G02660 Gene Name: Enzyme Name: tRNA synthetase class I (W and Y) family protein EC: 6.1.1.1	3.73952
R02926_c	alpha-galactosidase, putative / melibiase, putative / alpha-D-galactoside galactohydrolase, putative	S_H2O_c[C_c] + S_Melibiitol_c[C_c] <=> S_D_45_Galactose_c[C_c] + S_D_45_Sorbitol_c[C_c]	AT3G56310	-1000	1000	0	Galactose metabolism	GENE_LIST: AT3G56310 Gene Name: Enzyme Name: alpha-galactosidase, putative / melibiase, putative / alpha-D-galactoside galactohydrolase, putative EC: 3.2.1.22	0
R02940_c	aldehyde dehydrogenase, mitochondrial (ALDH3)	S_2_45_Propyn_45_1_45_al_c[C_c] + S_H2O_c[C_c] + S_NAD_43__c[C_c] -> S_NADH_c[C_c] + S_Propynoate_c[C_c]	( AT1G23800 or AT1G54100 or AT3G48000 or AT4G34240 )	0	1000	0	Propanoate metabolism	GENE_LIST: AT1G23800 AT1G54100 AT3G48000 AT4G34240 Gene Name: Enzyme Name: aldehyde dehydrogenase, mitochondrial (ALDH3) EC: 1.2.1.3	0
R02957_c	aldehyde dehydrogenase, mitochondrial (ALDH3)	S_D_45_Glucuronolactone_c[C_c] + 2 S_H2O_c[C_c] + S_NAD_43__c[C_c] <=> S_D_45_Glucarate_c[C_c] + S_H_43__c[C_c] + S_NADH_c[C_c]	( AT1G23800 or AT1G54100 or AT3G48000 or AT4G34240 )	-1000	1000	0	Ascorbate and aldarate metabolism	GENE_LIST: AT1G23800 AT1G54100 AT3G48000 AT4G34240 Gene Name: Enzyme Name: aldehyde dehydrogenase, mitochondrial (ALDH3) EC: 1.2.1.3	0
R02984_c	UDP-glucose 4-epimerase / UDP-galactose 4-epimerase / Galactowaldenase	S_dTDP_45_glucose_c[C_c] <=> S_dTDP_45_galactose_c[C_c]	( AT1G12780 or AT1G30620 or AT1G63180 or AT1G64440 or AT2G34850 or AT4G23920 )	-1000	1000	0	Nucleotide sugars metabolism	GENE_LIST: AT1G12780 AT1G30620 AT1G63180 AT1G64440 AT2G34850 AT4G23920 Gene Name: Enzyme Name: UDP-glucose 4-epimerase / UDP-galactose 4-epimerase / Galactowaldenase EC: 5.1.3.2	0
R03024_c	purple acid phosphatase, putative	S_4_45_Nitrophenyl_32_phosphate_c[C_c] + S_H2O_c[C_c] -> S_4_45_Nitrophenol_c[C_c] + S_Orthophosphate_c[C_c]		0	1000	0	gamma-Hexachlorocyclohexane degradation	GENE_LIST: Gene Name: Enzyme Name: purple acid phosphatase, putative EC: 3.1.3.1	0
R03026_x	enoyl-CoA hydratase/isomerase family protein	S_Crotonoyl_45_CoA_x[C_x] + S_H2O_x[C_x] <=> S__40_S_41__45_3_45_Hydroxybutanoyl_45_CoA_x[C_x]	( AT3G06860 or AT4G16210 or AT4G16800 or AT4G29010 )	-1000	1000	0	Fatty acid metabolism; Lysine degradation; Tryptophan metabolism;Butanoate metabolism	GENE_LIST: AT3G06860 AT4G16210 AT4G16800 AT4G29010 Gene Name: Enzyme Name: enoyl-CoA hydratase/isomerase family protein EC: 4.2.1.17	0
R03038_c	aminoacyl-tRNA synthetase family protein	S_ATP_c[C_c] + S_L_45_Alanine_c[C_c] + S_tRNA_40_Ala_41__c[C_c] <=> S_AMP_c[C_c] + S_L_45_Alanyl_45_tRNA_c[C_c] + S_Pyrophosphate_c[C_c]	AT1G50200	-1000	1000	0	Aminoacyl-tRNA biosynthesis;Alanine and aspartate metabolism	GENE_LIST: AT1G50200 Gene Name: Enzyme Name: aminoacyl-tRNA synthetase family protein EC: 6.1.1.7	13.3376
R03045_c	enoyl-CoA hydratase/isomerase family protein	S_3_45_Hydroxypropionyl_45_CoA_c[C_c] <=> S_H2O_c[C_c] + S_Propenoyl_45_CoA_c[C_c]	( AT3G06860 or AT4G16210 or AT4G16800 or AT4G29010 )	-1000	1000	0	beta-Alanine metabolism;Propanoate metabolism	GENE_LIST: AT3G06860 AT4G16210 AT4G16800 AT4G29010 Gene Name: Enzyme Name: enoyl-CoA hydratase/isomerase family protein EC: 4.2.1.17	0
R03050_c	acetolactate synthase, chloroplast / acetohydroxy-acid synthase (ALS)	S_2_45__40_alpha_45_Hydroxyethyl_41_thiamine_32_diphosphate_c[C_c] + S_Pyruvate_c[C_c] -> S_2_45_Acetolactate_c[C_c] + S_Thiamin_32_diphosphate_c[C_c]	AT3G48560	0	1000	0	Butanoate metabolism	GENE_LIST: AT3G48560 Gene Name: Enzyme Name: acetolactate synthase, chloroplast / acetohydroxy-acid synthase (ALS) EC: 2.2.1.6	29.9161
R03051_c	ketol-acid reductoisomerase	S_2_45_Acetolactate_c[C_c] + S_H_43__c[C_c] + S_NADPH_c[C_c] -> S_2_44_3_45_Dihydroxy_45_3_45_methylbutanoate_c[C_c] + S_NADP_43__c[C_c]	AT3G58610	0	1000	0	Pantothenate and CoA biosynthesis	GENE_LIST: AT3G58610 Gene Name: Enzyme Name: ketol-acid reductoisomerase EC: 1.1.1.86	29.9161
R03083_c	3-dehydroquinate synthase, putative	S_2_45_Dehydro_45_3_45_deoxy_45_D_45_arabino_45_heptonate_32_7_45_phosphate_c[C_c] -> S_3_45_Dehydroquinate_c[C_c] + S_Orthophosphate_c[C_c]	AT5G66120	0	1000	0	Phenylalanine, tyrosine and tryptophan biosynthesis	GENE_LIST: AT5G66120 Gene Name: Enzyme Name: 3-dehydroquinate synthase, putative EC: 4.2.3.4	36.6473
R03084_c	enolase, putative	S_3_45_Dehydroquinate_c[C_c] <=> S_3_45_Dehydroshikimate_c[C_c] + S_H2O_c[C_c]	( AT1G74030 or AT2G36530 or AT3G06350 )	-1000	1000	0	Phenylalanine, tyrosine and tryptophan biosynthesis Phenylalanine, tyrosine and tryptophan biosynthesis (phenylalanine)	GENE_LIST: AT1G74030 AT2G36530 AT3G06350 Gene Name: Enzyme Name: 3-Dehydroquinate hydro-lyase enolase, putative EC: 4.2.1.10 4.2.1.11	36.6473
R03087_c	omega-3 fatty acid desaturase, chloroplast (FAD7) (FADD)	S_19_45_Oxotestosterone_c[C_c] -> S_Estradiol_45_17beta_c[C_c] + S_Formate_c[C_c]		0	1000	0	Androgen and estrogen metabolism	GENE_LIST: Gene Name: Enzyme Name: omega-3 fatty acid desaturase, chloroplast (FAD7) (FADD) EC: 1.14.14.1	0
R03123_c	dihydroflavonol 4-reductase (dihydrokaempferol 4-reductase) (DFR)	S_Dihydrokaempferol_c[C_c] + S_H_43__c[C_c] + S_NADPH_c[C_c] -> S_NADP_43__c[C_c] + S_cis_45_3_44_4_45_Leucopelargonidin_c[C_c]	AT5G42800	0	1000	0	Flavonoid biosynthesis	GENE_LIST: AT5G42800 Gene Name: Enzyme Name: dihydroflavonol 4-reductase (dihydrokaempferol 4-reductase) (DFR) EC: 1.1.1.219	0
R03124_c	cytochrome P450 75A5 / flavonoid 3'-monooxygenase / flavonoid 3'-hydroxylase (F3'H) (F3'5'H) (TT7)	S_Dihydrokaempferol_c[C_c] + S_NADPH_c[C_c] + S_Oxygen_c[C_c] -> S_H2O_c[C_c] + S_NADP_43__c[C_c] + S_Taxifolin_c[C_c]		0	1000	0	Flavonoid biosynthesis	GENE_LIST: Gene Name: Enzyme Name: cytochrome P450 75A5 / flavonoid 3&apos;-monooxygenase / flavonoid 3&apos;-hydroxylase (F3&apos;H) (F3&apos;5&apos;H) (TT7) EC: 1.14.13.88	0
R03126_c	flavonol synthase 1 (FLS1)	S_2_45_Oxoglutarate_c[C_c] + S_Dihydrokaempferol_c[C_c] + S_Oxygen_c[C_c] -> S_CO2_c[C_c] + S_H2O_c[C_c] + S_Kaempferol_c[C_c] + S_Succinate_c[C_c]	( AT5G08640 or AT5G63590 )	0	1000	0	Flavonoid biosynthesis	GENE_LIST: AT5G08640 AT5G63590 Gene Name: Enzyme Name: flavonol synthase 1 (FLS1) EC: 1.14.11.23	0
R03132_c	pyridoxal-5'-phosphate-dependent enzyme, beta family protein	S_O_45_Acetyl_45_L_45_serine_c[C_c] + S_Thiosulfate_c[C_c] -> S_Acetate_c[C_c] + S_S_45_Sulfo_45_L_45_cysteine_c[C_c]	( AT1G55880 or AT2G43750 or AT3G01120 or AT3G03630 or AT3G04940 or AT3G22460 or AT3G61440 or AT5G28030 )	0	1000	0	Cysteine metabolism	GENE_LIST: AT1G55880 AT2G43750 AT3G01120 AT3G03630 AT3G04940 AT3G22460 AT3G61440 AT5G28030 Gene Name: Enzyme Name: cystathionine gamma-synthase, chloroplast / O-succinylhomoserine (Thiol)-lyase (CGS) pyridoxal-5&apos;-phosphate-dependent enzyme, beta family protein EC: 2.5.1.47 2.5.1.48	0
R03140_p	ribulose bisphosphate carboxylase small chain 1A / RuBisCO small subunit 1A (RBCS-1A) (ATS1A)	S_D_45_Ribulose_32_1_44_5_45_bisphosphate_p[C_p] + S_Oxygen_p[C_p] -> S_2_45_Phosphoglycolate_p[C_p] + S_3_45_Phospho_45_D_45_glycerate_p[C_p]	( ARTHCP030 or AT1G67090 or AT5G38410 or AT5G38420 or AT5G38430 )	0	1000	0	Glyoxylate and dicarboxylate metabolism	GENE_LIST: ARTHCP030 AT1G67090 AT5G38410 AT5G38420 AT5G38430 Gene Name: Enzyme Name: ribulose bisphosphate carboxylase small chain 1A / RuBisCO small subunit 1A (RBCS-1A) (ATS1A) ribulose bisphosphate carboxylase small chain 3b precursor (RuBisCO small subunit 3b) (sp|P10798) EC: 4.1.1.39	0
R03172_c	acyl-CoA dehydrogenase-related	S_2_45_Methylbutanoyl_45_CoA_c[C_c] + S_FAD_c[C_c] -> S_2_45_Methylbut_45_2_45_enoyl_45_CoA_c[C_c] + S_FADH2_c[C_c]		0	1000	0	Valine, leucine and isoleucine degradation	GENE_LIST: Gene Name: Enzyme Name: acyl-CoA dehydrogenase-related EC: 1.3.99.12 1.3.99.2	0
R03182_c	dethiobiotin synthetase	S_7_44_8_45_Diaminononanoate_c[C_c] + S_ATP_c[C_c] + S_CO2_c[C_c] -> S_ADP_c[C_c] + S_Dethiobiotin_c[C_c] + S_Orthophosphate_c[C_c]		0	1000	0	Biotin metabolism	GENE_LIST: Gene Name: Enzyme Name: dethiobiotin synthetase EC: 6.3.3.3	0
R03197_c	uroporphyrinogen decarboxylase, putative / UPD, putative	S_Uroporphyrinogen_32_III_c[C_c] -> 4 S_CO2_c[C_c] + S_Coproporphyrinogen_32_III_c[C_c]		0	1000	0	Porphyrin and chlorophyll metabolism	GENE_LIST: Gene Name: Enzyme Name: uroporphyrinogen decarboxylase, putative / UPD, putative EC: 4.1.1.37	0
R03199_c	lupeol synthase (LUP1) / 2,3-oxidosqualene-triterpenoid cyclase	S__40_S_41__45_2_44_3_45_Epoxysqualene_c[C_c] -> S_Lanosterol_c[C_c]		0	1000	0	Biosynthesis of steroids	GENE_LIST: Gene Name: Enzyme Name: lupeol synthase (LUP1) / 2,3-oxidosqualene-triterpenoid cyclase EC: 5.4.99.7	0
R03217_c	cystathionine gamma-synthase, chloroplast / O-succinylhomoserine (Thiol)-lyase (CGS)	S_L_45_Cysteine_c[C_c] + S_O_45_Acetyl_45_L_45_homoserine_c[C_c] <=> S_Acetate_c[C_c] + S_L_45_Cystathionine_c[C_c]		-1000	1000	0	Methionine metabolism	GENE_LIST: Gene Name: Enzyme Name: cystathionine gamma-synthase, chloroplast / O-succinylhomoserine (Thiol)-lyase (CGS) EC: 2.5.1.49	-3.24091
R03220_c	coproporphyrinogen III oxidase, putative / coproporphyrinogenase, putative / coprogen oxidase, putative	S_Coproporphyrinogen_32_III_c[C_c] + S_Oxygen_c[C_c] -> 2 S_CO2_c[C_c] + 2 S_H2O_c[C_c] + S_Protoporphyrinogen_32_IX_c[C_c]	AT1G03475	0	1000	0	Porphyrin and chlorophyll metabolism	GENE_LIST: AT1G03475 Gene Name: Enzyme Name: coproporphyrinogen III oxidase, putative / coproporphyrinogenase, putative / coprogen oxidase, putative EC: 1.3.3.3	0
R03222_c	protoporphyrinogen oxidase (PPOX)	3 S_Oxygen_c[C_c] + 2 S_Protoporphyrinogen_32_IX_c[C_c] -> 6 S_H2O_c[C_c] + 2 S_Protoporphyrin_c[C_c]	( AT4G01690 or AT5G14220 )	0	1000	0	Porphyrin and chlorophyll metabolism	GENE_LIST: AT4G01690 AT5G14220 Gene Name: Enzyme Name: protoporphyrinogen oxidase (PPOX) EC: 1.3.3.4	0
R03245_c	GHMP kinase family protein	S__40_R_41__45_5_45_Phosphomevalonate_c[C_c] + S_ATP_c[C_c] -> S__40_R_41__45_5_45_Diphosphomevalonate_c[C_c] + S_ADP_c[C_c]	AT1G31910	0	1000	0	Biosynthesis of steroids	GENE_LIST: AT1G31910 Gene Name: Enzyme Name: GHMP kinase family protein EC: 2.7.4.2	0
R03260_c	cystathionine gamma-synthase, chloroplast / O-succinylhomoserine (Thiol)-lyase (CGS)	S_L_45_Cysteine_c[C_c] + S_O_45_Succinyl_45_L_45_homoserine_c[C_c] -> S_L_45_Cystathionine_c[C_c] + S_Succinate_c[C_c]	AT3G01120	0	1000	0	Methionine metabolism	GENE_LIST: AT3G01120 Gene Name: Enzyme Name: cystathionine gamma-synthase, chloroplast / O-succinylhomoserine (Thiol)-lyase (CGS) EC: 2.5.1.48	0
R03270_c	pyruvate dehydrogenase E1 component alpha subunit, chloroplast	S_2_45__40_alpha_45_Hydroxyethyl_41_thiamine_32_diphosphate_c[C_c] + S_Lipoamide_c[C_c] -> S_S_45_Acetyldihydrolipoamide_c[C_c] + S_Thiamin_32_diphosphate_c[C_c]	( AT1G01090 or AT1G24180 or AT1G30120 or AT1G59900 or AT2G34590 or AT5G50850 )	0	1000	0	Glycolysis / Gluconeogenesis	GENE_LIST: AT1G01090 AT1G24180 AT1G30120 AT1G59900 AT2G34590 AT5G50850 Gene Name: Enzyme Name: pyruvate dehydrogenase E1 component alpha subunit, chloroplast EC: 1.2.4.1	0
R03283_c	aldehyde dehydrogenase, mitochondrial (ALDH3)	S_4_45_Trimethylammoniobutanal_c[C_c] + S_H2O_c[C_c] + S_NAD_43__c[C_c] -> S_4_45_Trimethylammoniobutanoate_c[C_c] + S_H_43__c[C_c] + S_NADH_c[C_c]		0	1000	0	Lysine degradation	GENE_LIST: Gene Name: Enzyme Name: aldehyde dehydrogenase, mitochondrial (ALDH3) EC: 1.2.1.47	0
R03284_c	glycine hydroxymethyltransferase, putative / serine hydroxymethyltransferase, putative / serine/threonine aldolase, putative	S_3_45_Hydroxy_45_N6_44_N6_44_N6_45_trimethyl_45_L_45_lysine_c[C_c] -> S_4_45_Trimethylammoniobutanal_c[C_c] + S_Glycine_c[C_c]	( AT3G04520 or AT4G15440 )	0	1000	0	Lysine degradation	GENE_LIST: AT3G04520 AT4G15440 Gene Name: Enzyme Name: glycine hydroxymethyltransferase, putative / serine hydroxymethyltransferase, putative / serine/threonine aldolase, putative EC: 4.1.2.-	0
R03313_c	delta 1-pyrroline-5-carboxylate synthetase A / P5CS A (P5CS1)	S_L_45_Glutamate_32_5_45_semialdehyde_c[C_c] + S_NADP_43__c[C_c] + S_Orthophosphate_c[C_c] <=> S_H_43__c[C_c] + S_L_45_Glutamyl_32_5_45_phosphate_c[C_c] + S_NADPH_c[C_c]	AT3G55610	-1000	1000	0	Urea cycle and metabolism of amino groups	GENE_LIST: AT3G55610 Gene Name: Enzyme Name: delta 1-pyrroline-5-carboxylate synthetase A / P5CS A (P5CS1) EC: 1.2.1.41	0
R03316N_m	2-oxoglutarate dehydrogenase E1 component, putative / oxoglutarate decarboxylase, putative / alpha-ketoglutaric dehydrogenase, putative	S_3_45_Carboxy_45_1_45_hydroxypropyl_45_ThPP_m[C_m] + S_Enzyme_32_N6_45__40_lipoyl_41_lysine_m[C_m] -> S_Thiamin_32_diphosphate_m[C_m] + S__91_Dihydrolipoyllysine_45_residue_32_succinyltransferase_93_S_45_succinyldihydrolipoyllysine_m[C_m]	( AT3G55410 or AT5G65750 )	0	1000	0	Citrate cycle (TCA cycle)	GENE_LIST: AT3G55410 AT5G65750 Gene Name: Enzyme Name: 2-oxoglutarate dehydrogenase E1 component, putative / oxoglutarate decarboxylase, putative / alpha-ketoglutaric dehydrogenase, putative EC: 1.2.4.2	160.603
R03321_c	glucose-6-phosphate isomerase, putative	S_beta_45_D_45_Glucose_32_6_45_phosphate_c[C_c] <=> S_beta_45_D_45_Fructose_32_6_45_phosphate_c[C_c]	( AT4G24620 or AT5G42740 )	-1000	1000	0	Glycolysis / Gluconeogenesis	GENE_LIST: AT4G24620 AT5G42740 Gene Name: Enzyme Name: glucose-6-phosphate isomerase, putative EC: 5.3.1.9	40.8106
R03341_c	2,3-biphosphoglycerate-independent phosphoglycerate mutase family protein / phosphoglyceromutase family protein	S_3_45__40_4_45_Hydroxyphenyl_41_pyruvate_c[C_c] -> S_4_45_Hydroxyphenylacetaldehyde_c[C_c] + S_CO2_c[C_c]		0	1000	0	Alkaloid biosynthesis I	GENE_LIST: Gene Name: Enzyme Name: 2,3-biphosphoglycerate-independent phosphoglycerate mutase family protein / phosphoglyceromutase family protein EC: 4.1.1.80	0
R03347_c	protein kinase (ADK1)	S_ATP_c[C_c] + S_Nicotinate_32_D_45_ribonucleoside_c[C_c] -> S_ADP_c[C_c] + S_Nicotinate_32_D_45_ribonucleotide_c[C_c]	( AT1G04440 or AT1G14370 or AT1G20930 or AT1G24650 or AT1G28440 or AT1G30270 or AT1G35670 or AT1G57870 or AT1G66150 or AT1G74740 or AT1G75820 or AT1G76540 or AT2G01450 or AT2G17290 or AT2G30980 or AT2G38910 or AT3G49370 or AT3G50500 or AT3G50530 or AT3G51850 or AT3G53030 or AT3G55450 or AT3G56760 or AT3G57530 or AT3G59420 or AT4G00720 or AT4G04710 or AT4G04720 or AT4G04740 or AT4G08800 or AT4G095…	0	1000	0	Nicotinate and nicotinamide metabolism	GENE_LIST: AT1G04440 AT1G14370 AT1G20930 AT1G24650 AT1G28440 AT1G30270 AT1G35670 AT1G57870 AT1G66150 AT1G74740 AT1G75820 AT1G76540 AT2G01450 AT2G17290 AT2G30980 AT2G38910 AT3G49370 AT3G50500 AT3G50530 AT3G51850 AT3G53030 AT3G55450 AT3G56760 AT3G57530 AT3G59420 AT4G00720 AT4G04710 AT4G04720 AT4G04740 AT4G08800 AT4G09570 AT4G14340 AT4G17660 AT4G18710 AT4G23650 AT4G28540 AT4G28860 AT4G28880 AT4G3395…	0
R03348_c	quinolinate phosphoribosyl transferase family protein	S_5_45_Phospho_45_alpha_45_D_45_ribose_32_1_45_diphosphate_c[C_c] + S_Pyridine_45_2_44_3_45_dicarboxylate_c[C_c] -> S_CO2_c[C_c] + S_Nicotinate_32_D_45_ribonucleotide_c[C_c] + S_Pyrophosphate_c[C_c]	AT2G01350	0	1000	0	Nicotinate and nicotinamide metabolism	GENE_LIST: AT2G01350 Gene Name: Enzyme Name: quinolinate phosphoribosyl transferase family protein EC: 2.4.2.19	0
R03355_c	glycosyl hydrolase family 35 protein	S_H2O_c[C_c] + S_beta_45_D_45_Galactosyl_45_1_44_4_45_beta_45_D_45_glucosylceramide_c[C_c] -> S_Glucosylceramide_c[C_c] + S_beta_45_D_45_Galactose_c[C_c]	( AT3G52840 or AT3G54440 )	0	1000	0	Sphingolipid metabolism	GENE_LIST: AT3G52840 AT3G54440 Gene Name: Enzyme Name: glycosyl hydrolase family 35 protein EC: 3.2.1.23	0
R03418_c	glycosyl hydrolase family 36	S_1_45_alpha_45_D_45_Galactosyl_45_myo_45_inositol_c[C_c] + S_Raffinose_c[C_c] -> S_Stachyose_c[C_c] + S_myo_45_Inositol_c[C_c]	AT5G40390	0	1000	0	Galactose metabolism	GENE_LIST: AT5G40390 Gene Name: Enzyme Name: glycosyl hydrolase family 36 EC: 2.4.1.67	0
R03425_m	glycine dehydrogenase [decarboxylating], putative / glycine decarboxylase, putative / glycine cleavage system P-protein, putative	S_Glycine_m[C_m] + S_Lipoylprotein_m[C_m] -> S_CO2_m[C_m] + S_S_45_Aminomethyldihydrolipoylprotein_m[C_m]	( AT2G26080 or AT4G33010 )	0	1000	0	Glycine, serine and threonine metabolism	GENE_LIST: AT2G26080 AT4G33010 Gene Name: Enzyme Name: glycine dehydrogenase [decarboxylating], putative / glycine decarboxylase, putative / glycine cleavage system P-protein, putative EC: 1.4.4.2	0
R03443_c	semialdehyde dehydrogenase family protein	S_N_45_Acetyl_45_L_45_glutamate_32_5_45_semialdehyde_c[C_c] + S_NADP_43__c[C_c] + S_Orthophosphate_c[C_c] <=> S_H_43__c[C_c] + S_N_45_Acetyl_45_L_45_glutamate_32_5_45_phosphate_c[C_c] + S_NADPH_c[C_c]		-1000	1000	0	Urea cycle and metabolism of amino groups	GENE_LIST: Gene Name: Enzyme Name: semialdehyde dehydrogenase family protein EC: 1.2.1.38	0
R03458_c	cytidine/deoxycytidylate deaminase family protein	S_5_45_Amino_45_6_45__40_5_39__45_phosphoribosylamino_41_uracil_c[C_c] + S_H_43__c[C_c] + S_NADPH_c[C_c] -> S_5_45_Amino_45_6_45__40_5_39__45_phosphoribitylamino_41_uracil_c[C_c] + S_NADP_43__c[C_c]	( AT3G47390 or AT4G20960 )	0	1000	0	Riboflavin metabolism	GENE_LIST: AT3G47390 AT4G20960 Gene Name: Enzyme Name: cytidine/deoxycytidylate deaminase family protein EC: 1.1.1.193	0
R03459_c	cytidine/deoxycytidylate deaminase family protein	S_2_44_5_45_Diamino_45_6_45_hydroxy_45_4_45__40_5_39__45_phosphoribosylamino_41_pyrimidine_c[C_c] + S_H2O_c[C_c] -> S_5_45_Amino_45_6_45__40_5_39__45_phosphoribosylamino_41_uracil_c[C_c] + S_NH3_c[C_c]	( AT3G47390 or AT4G20960 )	0	1000	0	Riboflavin metabolism	GENE_LIST: AT3G47390 AT4G20960 Gene Name: Enzyme Name: cytidine/deoxycytidylate deaminase family protein EC: 1.1.1.193	0
R03460_c	3-phosphoshikimate 1-carboxyvinyltransferase, putative / 5-enolpyruvylshikimate-3-phosphate, putative / EPSP synthase, putative	S_Phosphoenolpyruvate_c[C_c] + S_Shikimate_32_3_45_phosphate_c[C_c] <=> S_5_45_O_45__40_1_45_Carboxyvinyl_41__45_3_45_phosphoshikimate_c[C_c] + S_Orthophosphate_c[C_c]	( AT1G48860 or AT2G45300 )	-1000	1000	0	Phenylalanine, tyrosine and tryptophan biosynthesis	GENE_LIST: AT1G48860 AT2G45300 Gene Name: Enzyme Name: 3-phosphoshikimate 1-carboxyvinyltransferase, putative / 5-enolpyruvylshikimate-3-phosphate, putative / EPSP synthase, putative EC: 2.5.1.19	36.6473
R03469_c	phosphatidylinositol-4-phosphate 5-kinase family protein	S_1_45_Phosphatidyl_45_1D_45_myo_45_inositol_32_4_45_phosphate_c[C_c] + S_ATP_c[C_c] -> S_1_45_Phosphatidyl_45_D_45_myo_45_inositol_32_4_44_5_45_bisphosphate_c[C_c] + S_ADP_c[C_c]	( AT1G10900 or AT1G21980 or AT1G60890 or AT1G71010 or AT1G77740 or AT2G26420 or AT2G41210 or AT3G07960 or AT3G09920 or AT3G14270 or AT3G56960 or AT4G33240 )	0	1000	0	Phosphatidylinositol signaling system;Inositol phosphate metabolism	GENE_LIST: AT1G10900 AT1G21980 AT1G60890 AT1G71010 AT1G77740 AT2G26420 AT2G41210 AT3G07960 AT3G09920 AT3G14270 AT3G56960 AT4G33240 Gene Name: Enzyme Name: phosphatidylinositol-4-phosphate 5-kinase family protein EC: 2.7.1.68	0
R03472_c	thiamine biosynthesis family protein / thiC family protein	S_Aminoimidazole_32_ribotide_c[C_c] -> S_4_45_Amino_45_5_45_hydroxymethyl_45_2_45_methylpyrimidine_c[C_c]		0	1000	0	Thiamine metabolism	GENE_LIST: Gene Name: Enzyme Name: thiamine biosynthesis family protein / thiC family protein EC:	0
R03508_c	indole-3-glycerol phosphate synthase (IGPS)	S_1_45__40_2_45_Carboxyphenylamino_41__45_1_39__45_deoxy_45_D_45_ribulose_32_5_39__45_phosphate_c[C_c] -> S_CO2_c[C_c] + S_H2O_c[C_c] + S_Indoleglycerol_32_phosphate_c[C_c]	( AT2G04400 or AT5G48220 )	0	1000	0	Phenylalanine, tyrosine and tryptophan biosynthesis	GENE_LIST: AT2G04400 AT5G48220 Gene Name: Enzyme Name: indole-3-glycerol phosphate synthase (IGPS) EC: 4.1.1.48	4.98602
R03522_c	glutathione S-transferase, putative	S_Glutathione_c[C_c] + S_RX_c[C_c] -> S_HX_c[C_c] + S_R_45_S_45_Glutathione_c[C_c]	( AT1G02920 or AT1G02940 or AT1G02950 or AT1G65820 or AT2G02930 or AT2G29440 or AT2G29460 or AT2G29480 or AT2G29490 or AT2G30860 or AT2G47730 or AT3G03190 or AT3G43800 )	0	1000	0	Glutathione metabolism	GENE_LIST: AT1G02920 AT1G02940 AT1G02950 AT1G65820 AT2G02930 AT2G29440 AT2G29460 AT2G29480 AT2G29490 AT2G30860 AT2G47730 AT3G03190 AT3G43800 Gene Name: Enzyme Name: glutathione S-transferase zeta 1 (GSTZ1) (GST18) glutathione S-transferase, putative EC: 2.5.1.18 5.2.1.-	0
R03527_c	glycosyl hydrolase family 3 protein	S_D_45_Glucoside_c[C_c] + S_H2O_c[C_c] -> S_ROH_c[C_c] + S_alpha_45_D_45_Glucose_c[C_c]	( AT1G02640 or AT1G26560 or AT2G44450 or AT2G44480 or AT3G18080 or AT3G47000 or AT3G47050 or AT5G42260 or AT5G44640 )	0	1000	0	Starch and sucrose metabolism	GENE_LIST: AT1G02640 AT1G26560 AT2G44450 AT2G44480 AT3G18080 AT3G47000 AT3G47050 AT5G42260 AT5G44640 Gene Name: Enzyme Name: glycosyl hydrolase family 3 protein EC: 3.2.1.21	0
R03601_c	pyridoxal-5'-phosphate-dependent enzyme, beta family protein	S_O_45_Acetyl_45_L_45_serine_c[C_c] + S_Selenide_c[C_c] -> S_Acetate_c[C_c] + S_Selenocysteine_c[C_c]	( AT1G55880 or AT2G43750 or AT3G03630 or AT3G04940 or AT3G22460 or AT3G61440 or AT5G28030 )	0	1000	0	Selenoamino acid metabolism	GENE_LIST: AT1G55880 AT2G43750 AT3G03630 AT3G04940 AT3G22460 AT3G61440 AT5G28030 Gene Name: Enzyme Name: pyridoxal-5&apos;-phosphate-dependent enzyme, beta family protein EC: 2.5.1.47	0
R03616_c	glycosyl hydrolase family 35 protein	S_3_45_beta_45_D_45_Galactosyl_45_sn_45_glycerol_c[C_c] + S_H2O_c[C_c] -> S_Galactose_c[C_c] + S_Glycerol_c[C_c]	( AT3G52840 or AT3G54440 )	0	1000	0	Glycerolipid metabolism	GENE_LIST: AT3G52840 AT3G54440 Gene Name: Enzyme Name: glycosyl hydrolase family 35 protein EC: 3.2.1.23	0
R03634_c	alpha-galactosidase, putative / melibiase, putative / alpha-D-galactoside galactohydrolase, putative	S_H2O_c[C_c] + S_Stachyose_c[C_c] -> S_D_45_Galactose_c[C_c] + S_Raffinose_c[C_c]	AT3G56310	0	1000	0	Galactose metabolism	GENE_LIST: AT3G56310 Gene Name: Enzyme Name: alpha-galactosidase, putative / melibiase, putative / alpha-D-galactoside galactohydrolase, putative EC: 3.2.1.22	0
R03636_c	dihydroflavonol 4-reductase (dihydrokaempferol 4-reductase) (DFR)	S_NADPH_c[C_c] + S_Taxifolin_c[C_c] -> S_Leucocyanidin_c[C_c] + S_NADP_43__c[C_c]	AT5G42800	0	1000	0	Flavonoid biosynthesis	GENE_LIST: AT5G42800 Gene Name: Enzyme Name: dihydroflavonol 4-reductase (dihydrokaempferol 4-reductase) (DFR) EC: 1.1.1.219	0
R03640_c	naringenin 3-dioxygenase / flavanone 3-hydroxylase (F3H)	S_2_45_Oxoglutarate_c[C_c] + S_Eriodictyol_c[C_c] + S_Oxygen_c[C_c] -> S_CO2_c[C_c] + S_Succinate_c[C_c] + S_Taxifolin_c[C_c]	AT3G51240	0	1000	0	Flavonoid biosynthesis	GENE_LIST: AT3G51240 Gene Name: Enzyme Name: naringenin 3-dioxygenase / flavanone 3-hydroxylase (F3H) EC: 1.14.11.9	0
R03646_c	arginyl-tRNA synthetase, putative / arginine--tRNA ligase, putative	S_ATP_c[C_c] + S_L_45_Arginine_c[C_c] + S_tRNA_40_Arg_41__c[C_c] <=> S_AMP_c[C_c] + S_L_45_Arginyl_45_tRNA_40_Arg_41__c[C_c] + S_Pyrophosphate_c[C_c]		-1000	1000	0	Arginine and proline metabolism;Aminoacyl-tRNA biosynthesis	GENE_LIST: Gene Name: Enzyme Name: arginyl-tRNA synthetase, putative / arginine--tRNA ligase, putative EC: 6.1.1.19	0
R03647_c	aspartyl-tRNA synthetase, putative / aspartate--tRNA ligase, putative	S_ATP_c[C_c] + S_L_45_Aspartate_c[C_c] + S_tRNA_40_Asn_41__c[C_c] -> S_AMP_c[C_c] + S_L_45_Aspartyl_45_tRNA_40_Asn_41__c[C_c] + S_Pyrophosphate_c[C_c]		0	1000	0	Alanine and aspartate metabolism	GENE_LIST: Gene Name: Enzyme Name: aspartyl-tRNA synthetase, putative / aspartate--tRNA ligase, putative EC: 6.1.1.23	20.1934
R03648_c	asparaginyl-tRNA synthetase, cytoplasmic, putative / asparagine-tRNA ligase, putative	S_ATP_c[C_c] + S_L_45_Asparagine_c[C_c] + S_tRNA_40_Asn_41__c[C_c] -> S_AMP_c[C_c] + S_L_45_Asparaginyl_45_tRNA_40_Asn_41__c[C_c] + S_Pyrophosphate_c[C_c]	( AT1G70980 or AT3G07420 or AT4G17300 or AT5G56680 )	0	1000	0	Aminoacyl-tRNA biosynthesis;Alanine and aspartate metabolism	GENE_LIST: AT1G70980 AT3G07420 AT4G17300 AT5G56680 Gene Name: Enzyme Name: asparaginyl-tRNA synthetase, cytoplasmic, putative / asparagine-tRNA ligase, putative EC: 6.1.1.22	48.6137
R03650_c	tRNA synthetase class I (C) family protein	S_ATP_c[C_c] + S_L_45_Cysteine_c[C_c] + S_tRNA_40_Cys_41__c[C_c] -> S_AMP_c[C_c] + S_L_45_Cysteinyl_45_tRNA_40_Cys_41__c[C_c] + S_Pyrophosphate_c[C_c]	( AT2G31170 or AT3G56300 or AT5G38830 )	0	1000	0	Cysteine metabolism;Aminoacyl-tRNA biosynthesis	GENE_LIST: AT2G31170 AT3G56300 AT5G38830 Gene Name: Enzyme Name: tRNA synthetase class I (C) family protein EC: 6.1.1.16	2.99161
R03651N_m	glutamate-tRNA ligase (glutamyl-tRNA synthetase) (GluRS), putative	S_ATP_m[C_m] + S_L_45_Glutamate_m[C_m] + S_tRNA_40_Gln_41__m[C_m] -> S_AMP_m[C_m] + S_L_45_Glutamyl_45_tRNA_40_Gln_41__m[C_m] + S_Pyrophosphate_m[C_m]		0	1000	0	Glutamate metabolism	GENE_LIST: Gene Name: Enzyme Name: glutamate-tRNA ligase (glutamyl-tRNA synthetase) (GluRS), putative EC: 6.1.1.24	0
R03652N_c	glutamine-tRNA ligase, putative / glutaminyl-tRNA synthetase, putative / GlnRS, putative	S_ATP_c[C_c] + S_L_45_Glutamine_c[C_c] + S_tRNA_40_Gln_41__c[C_c] -> S_AMP_c[C_c] + S_Glutaminyl_45_tRNA_40_Gln_41__c[C_c] + S_Pyrophosphate_c[C_c]	AT1G25350	0	1000	0	Glutamate metabolism;Aminoacyl-tRNA biosynthesis	GENE_LIST: AT1G25350 Gene Name: Enzyme Name: glutamine-tRNA ligase, putative / glutaminyl-tRNA synthetase, putative / GlnRS, putative EC: 6.1.1.18	43.6277
R03654_c	tRNA synthetase class II (G, H, P and S) family protein	S_ATP_c[C_c] + S_Glycine_c[C_c] + S_tRNA_40_Gly_41__c[C_c] -> S_AMP_c[C_c] + S_Glycyl_45_tRNA_40_Gly_41__c[C_c] + S_Pyrophosphate_c[C_c]	( AT1G29870 or AT1G29880 )	0	1000	0	Glycine, serine and threonine metabolism;Aminoacyl-tRNA biosynthesis	GENE_LIST: AT1G29870 AT1G29880 Gene Name: Enzyme Name: tRNA synthetase class II (G, H, P and S) family protein EC: 6.1.1.14	17.4511
R03656_c	isoleucyl-tRNA synthetase, putative / isoleucine--tRNA ligase, putative	S_ATP_c[C_c] + S_L_45_Isoleucine_c[C_c] + S_tRNA_40_Ile_41__c[C_c] -> S_AMP_c[C_c] + S_L_45_Isoleucyl_45_tRNA_40_Ile_41__c[C_c] + S_Pyrophosphate_c[C_c]	AT4G10320	0	1000	0	Valine, leucine and isoleucine biosynthesis;Aminoacyl-tRNA biosynthesis	GENE_LIST: AT4G10320 Gene Name: Enzyme Name: isoleucyl-tRNA synthetase, putative / isoleucine--tRNA ligase, putative EC: 6.1.1.5	7.47903
R03657N_c	tRNA synthetase class I (I, L, M and V) family protein	S_ATP_c[C_c] + S_L_45_Leucine_c[C_c] + S_tRNA_40_Leu_41__c[C_c] -> S_AMP_c[C_c] + S_L_45_Leucyl_45_tRNA_40_Leu_41__c[C_c] + S_Pyrophosphate_c[C_c]	AT4G04350	0	1000	0	Valine, leucine and isoleucine biosynthesis;Aminoacyl-tRNA biosynthesis	GENE_LIST: AT4G04350 Gene Name: Enzyme Name: tRNA synthetase class I (I, L, M and V) family protein EC: 6.1.1.4	17.4511
R03658N_c	lysyl-tRNA synthetase, putative / lysine--tRNA ligase, putative	S_ATP_c[C_c] + S_L_45_Lysine_c[C_c] + S_tRNA_40_Lys_41__c[C_c] -> S_AMP_c[C_c] + S_L_45_Lysyl_45_tRNA_40_Lys_41__c[C_c] + S_Pyrophosphate_c[C_c]	( AT3G11710 or AT3G13490 )	0	1000	0	Lysine biosynthesis;Aminoacyl-tRNA biosynthesis	GENE_LIST: AT3G11710 AT3G13490 Gene Name: Enzyme Name: lysyl-tRNA synthetase, putative / lysine--tRNA ligase, putative EC: 6.1.1.6	0.124651
R03659N_c	methionyl-tRNA synthetase / methionine--tRNA ligase / MetRS (cpMetRS)	S_ATP_c[C_c] + S_L_45_Methionine_c[C_c] + S_tRNA_40_Met_41__c[C_c] -> S_AMP_c[C_c] + S_L_45_Methionyl_45_tRNA_40_Met_41__c[C_c] + S_Pyrophosphate_c[C_c]	( AT3G55400 or AT4G13780 )	0	1000	0	Methionine metabolism;Aminoacyl-tRNA biosynthesis	GENE_LIST: AT3G55400 AT4G13780 Gene Name: Enzyme Name: methionyl-tRNA synthetase / methionine--tRNA ligase / MetRS (cpMetRS) EC: 6.1.1.10	0.249301
R03660_c	tRNA synthetase beta subunit family protein	S_ATP_c[C_c] + S_L_45_Phenylalanine_c[C_c] + S_tRNA_40_Phe_41__c[C_c] -> S_AMP_c[C_c] + S_L_45_Phenylalanyl_45_tRNA_40_Phe_41__c[C_c] + S_Pyrophosphate_c[C_c]	( AT1G72550 or AT3G58140 or AT4G39280 )	0	1000	0	Phenylalanine, tyrosine and tryptophan biosynthesis;Aminoacyl-tRNA biosynthesis	GENE_LIST: AT1G72550 AT3G58140 AT4G39280 Gene Name: Enzyme Name: tRNA synthetase beta subunit family protein EC: 6.1.1.20	9.97204
R03661_c	tRNA synthetase class II (G, H, P and S) family protein	S_ATP_c[C_c] + S_L_45_Proline_c[C_c] + S_tRNA_40_Pro_41__c[C_c] -> S_AMP_c[C_c] + S_L_45_Prolyl_45_tRNA_40_Pro_41__c[C_c] + S_Pyrophosphate_c[C_c]	AT5G52520	0	1000	0	Arginine and proline metabolism;Aminoacyl-tRNA biosynthesis	GENE_LIST: AT5G52520 Gene Name: Enzyme Name: tRNA synthetase class II (G, H, P and S) family protein EC: 6.1.1.15	1.24651
R03662_c	seryl-tRNA synthetase, putative / serine--tRNA ligase, putative	S_ATP_c[C_c] + S_L_45_Serine_c[C_c] + S_tRNA_40_Ser_41__c[C_c] -> S_AMP_c[C_c] + S_L_45_Seryl_45_tRNA_40_Ser_41__c[C_c] + S_Pyrophosphate_c[C_c]	AT5G27470	0	1000	0	Glycine, serine and threonine metabolism;Aminoacyl-tRNA biosynthesis	GENE_LIST: AT5G27470 Gene Name: Enzyme Name: seryl-tRNA synthetase, putative / serine--tRNA ligase, putative EC: 6.1.1.11	26.1766
R03663_c	threonyl-tRNA synthetase	S_ATP_c[C_c] + S_L_45_Threonine_c[C_c] + S_tRNA_40_Thr_41__c[C_c] -> S_AMP_c[C_c] + S_L_45_Threonyl_45_tRNA_40_Thr_41__c[C_c] + S_Pyrophosphate_c[C_c]	AT5G26830	0	1000	0	Glycine, serine and threonine metabolism;Aminoacyl-tRNA biosynthesis	GENE_LIST: AT5G26830 Gene Name: Enzyme Name: threonyl-tRNA synthetase EC: 6.1.1.3	10.7199
R03664_c	tRNA synthetase class I (W and Y) family protein	S_ATP_c[C_c] + S_L_45_Tryptophan_c[C_c] + S_tRNA_40_Trp_41__c[C_c] -> S_AMP_c[C_c] + S_L_45_Tryptophanyl_45_tRNA_40_Trp_41__c[C_c] + S_Pyrophosphate_c[C_c]	AT3G04600	0	1000	0	Tryptophan metabolism;Aminoacyl-tRNA biosynthesis	GENE_LIST: AT3G04600 Gene Name: Enzyme Name: tRNA synthetase class I (W and Y) family protein EC: 6.1.1.2	4.98602
R03665_c	valyl-tRNA synthetase / valine--tRNA ligase (VALRS)	S_ATP_c[C_c] + S_L_45_Valine_c[C_c] + S_tRNA_40_Val_41__c[C_c] -> S_AMP_c[C_c] + S_L_45_Valyl_45_tRNA_40_Val_41__c[C_c] + S_Pyrophosphate_c[C_c]	( AT1G14610 or AT5G16710 )	0	1000	0	Valine, leucine and isoleucine biosynthesis;Aminoacyl-tRNA biosynthesis	GENE_LIST: AT1G14610 AT5G16710 Gene Name: Enzyme Name: valyl-tRNA synthetase / valine--tRNA ligase (VALRS) EC: 6.1.1.9	12.4651
R03674_c	2,3-biphosphoglycerate-independent phosphoglycerate mutase family protein / phosphoglyceromutase family protein	S_L_45_Dopachrome_c[C_c] -> S_5_44_6_45_Dihydroxyindole_c[C_c] + S_CO2_c[C_c]		0	1000	0	Tyrosine metabolism	GENE_LIST: Gene Name: Enzyme Name: 2,3-biphosphoglycerate-independent phosphoglycerate mutase family protein / phosphoglyceromutase family protein EC: 1.14.18.1	0
R03678_c	phytochromobilin:ferredoxin oxidoreductase, chloroplast / phytochromobilin synthase (HY2)	S_Biliverdin_c[C_c] + S_Reduced_32_ferredoxin_c[C_c] -> S__40_3Z_41__45_Phytochromobilin_c[C_c] + S_Oxidized_32_ferredoxin_c[C_c]	AT3G09150	0	1000	0	Porphyrin and chlorophyll metabolism	GENE_LIST: AT3G09150 Gene Name: Enzyme Name: phytochromobilin:ferredoxin oxidoreductase, chloroplast / phytochromobilin synthase (HY2) EC: 1.3.7.4	0
R03719_c	acetyl-CoA C-acyltransferase, putative / 3-ketoacyl-CoA thiolase, putative	S_3alpha_44_7alpha_44_12alpha_45_Trihydroxy_45_5beta_45_24_45_oxocholestanoyl_45_CoA_c[C_c] + S_CoA_c[C_c] -> S_Choloyl_45_CoA_c[C_c] + S_Propanoyl_45_CoA_c[C_c]	( AT1G04710 or AT2G33150 or AT5G48880 )	0	1000	0	Bile acid biosynthesis	GENE_LIST: AT1G04710 AT2G33150 AT5G48880 Gene Name: Enzyme Name: acetyl-CoA C-acyltransferase, putative / 3-ketoacyl-CoA thiolase, putative EC: 2.3.1.16	0
R03777N_x	acyl-CoA oxidase, putative	S_Octanoyl_45_CoA_x[C_x] + S_Oxygen_x[C_x] -> S_H2O2_x[C_x] + S_trans_45_Oct_45_2_45_enoyl_45_CoA_x[C_x]	( AT1G06290 or AT1G06310 or AT2G35690 or AT3G06810 or AT3G51840 or AT4G16760 or AT5G65110 )	0	1000	0	Fatty acid metabolism	GENE_LIST: AT1G06290 AT1G06310 AT2G35690 AT3G06810 AT3G51840 AT4G16760 AT5G65110 Gene Name: Enzyme Name: acyl-CoA dehydrogenase-related acyl-CoA oxidase, putative EC: 1.3.3.6 1.3.99.3	0
R03778_x	acetyl-CoA C-acyltransferase, putative / 3-ketoacyl-CoA thiolase, putative	S_Acetyl_45_CoA_x[C_x] + S_Octanoyl_45_CoA_x[C_x] <=> S_3_45_Oxodecanoyl_45_CoA_x[C_x] + S_CoA_x[C_x]	( AT1G04710 or AT2G33150 or AT5G48880 )	-1000	1000	0	Fatty acid metabolism	GENE_LIST: AT1G04710 AT2G33150 AT5G48880 Gene Name: Enzyme Name: acetyl-CoA C-acyltransferase, putative / 3-ketoacyl-CoA thiolase, putative EC: 2.3.1.16	0
R03815_c	dihydrolipoamide dehydrogenase 1, mitochondrial / lipoamide dehydrogenase 1 (MTLPD1)	S_Dihydrolipoylprotein_c[C_c] + S_NAD_43__c[C_c] -> S_H_43__c[C_c] + S_Lipoylprotein_c[C_c] + S_NADH_c[C_c]	( AT1G48030 or AT3G16950 or AT3G17240 or AT4G16155 )	0	1000	0	Glycine, serine and threonine metabolism	GENE_LIST: AT1G48030 AT3G16950 AT3G17240 AT4G16155 Gene Name: Enzyme Name: dihydrolipoamide dehydrogenase 1, mitochondrial / lipoamide dehydrogenase 1 (MTLPD1) EC: 1.8.1.4	0
R03824_c	lycopene beta cyclase (LYC)	S_H_43__c[C_c] + S_Reduced_32_acceptor_c[C_c] + S_gamma_45_Carotene_c[C_c] -> S_Acceptor_c[C_c] + S_beta_45_Carotene_c[C_c]	( AT1G01190 or AT1G01600 or AT1G11600 or AT1G11610 or AT1G13090 or AT1G13100 or AT1G13710 or AT2G30750 or AT2G30770 or AT3G10230 or AT3G13730 or AT3G26150 or AT3G26160 or AT3G26170 or AT3G26190 or AT3G26200 or AT3G26210 or AT3G26220 or AT3G26230 or AT3G26270 or AT3G26280 or AT3G26290 or AT3G26300 or AT3G26310 or AT3G26320 or AT3G26830 or AT3G30180 or AT3G44250 or AT3G48360 or AT3G52970 or AT3G532…	0	1000	0	Biosynthesis of steroids	GENE_LIST: AT1G01190 AT1G01600 AT1G11600 AT1G11610 AT1G13090 AT1G13100 AT1G13710 AT2G30750 AT2G30770 AT3G10230 AT3G13730 AT3G26150 AT3G26160 AT3G26170 AT3G26190 AT3G26200 AT3G26210 AT3G26220 AT3G26230 AT3G26270 AT3G26280 AT3G26290 AT3G26300 AT3G26310 AT3G26320 AT3G26830 AT3G30180 AT3G44250 AT3G48360 AT3G52970 AT3G53280 AT3G53290 AT3G53300 AT3G56630 AT4G04930 AT4G13290 AT4G13310 AT4G15350 AT4G1536…	0
R03845_c	protochlorophyllide reductase C, chloroplast / PCR C / NADPH-protochlorophyllide oxidoreductase C (PORC)	S_H_43__c[C_c] + S_NADPH_c[C_c] + S_Protochlorophyllide_c[C_c] -> S_Chlorophyllide_c[C_c] + S_NADP_43__c[C_c]		0	1000	0	Porphyrin and chlorophyll metabolism	GENE_LIST: Gene Name: Enzyme Name: protochlorophyllide reductase C, chloroplast / PCR C / NADPH-protochlorophyllide oxidoreductase C (PORC) EC: 1.3.1.33	0
R03857N_x	acyl-CoA oxidase, putative	S_Lauroyl_45_CoA_x[C_x] + S_Oxygen_x[C_x] -> S_2_45_trans_45_Dodecenoyl_45_CoA_x[C_x] + S_H2O2_x[C_x]	( AT1G06290 or AT1G06310 or AT2G35690 or AT3G06810 or AT3G51840 or AT4G16760 or AT5G65110 )	0	1000	0	Fatty acid metabolism	GENE_LIST: AT1G06290 AT1G06310 AT2G35690 AT3G06810 AT3G51840 AT4G16760 AT5G65110 Gene Name: Enzyme Name: acyl-CoA dehydrogenase-related acyl-CoA oxidase, putative EC: 1.3.3.6 1.3.99.3	0
R03858_x	acetyl-CoA C-acyltransferase, putative / 3-ketoacyl-CoA thiolase, putative	S_Acetyl_45_CoA_x[C_x] + S_Lauroyl_45_CoA_x[C_x] <=> S_3_45_Oxotetradecanoyl_45_CoA_x[C_x] + S_CoA_x[C_x]	( AT1G04710 or AT2G33150 or AT5G48880 )	-1000	1000	0	Fatty acid metabolism	GENE_LIST: AT1G04710 AT2G33150 AT5G48880 Gene Name: Enzyme Name: acetyl-CoA C-acyltransferase, putative / 3-ketoacyl-CoA thiolase, putative EC: 2.3.1.16	0
R03869_c	aldehyde dehydrogenase, mitochondrial (ALDH3)	S__40_S_41__45_Methylmalonate_32_semialdehyde_c[C_c] + S_H2O_c[C_c] + S_NAD_43__c[C_c] -> S_Methylmalonate_c[C_c] + S_NADH_c[C_c]	( AT1G23800 or AT1G54100 or AT3G48000 or AT4G34240 )	0	1000	0	Valine, leucine and isoleucine degradation	GENE_LIST: AT1G23800 AT1G54100 AT3G48000 AT4G34240 Gene Name: Enzyme Name: aldehyde dehydrogenase, mitochondrial (ALDH3) EC: 1.2.1.3	0
R03877_c	magnesium-chelatase subunit chlD, chloroplast, putative / Mg-protoporphyrin IX chelatase, putative (CHLD)	S_ATP_c[C_c] + S_H2O_c[C_c] + S_Magnesium_c[C_c] + S_Protoporphyrin_c[C_c] -> S_ADP_c[C_c] + 2 S_H_43__c[C_c] + S_Magnesium_32_protoporphyrin_c[C_c] + S_Orthophosphate_c[C_c]	( AT1G08520 or AT4G18480 or AT5G13630 )	0	1000	0	Porphyrin and chlorophyll metabolism	GENE_LIST: AT1G08520 AT4G18480 AT5G13630 Gene Name: Enzyme Name: magnesium-chelatase subunit chlD, chloroplast, putative / Mg-protoporphyrin IX chelatase, putative (CHLD) EC: 6.6.1.1	0
R03918_c	cinnamyl-alcohol dehydrogenase (CAD)	S_NADPH_c[C_c] + S_Sinapoyl_32_aldehyde_c[C_c] -> S_NADP_43__c[C_c] + S_Sinapyl_32_alcohol_c[C_c]	( AT3G19450 or AT4G34230 )	0	1000	0	Stilbene, coumarine and lignin biosynthesis	GENE_LIST: AT3G19450 AT4G34230 Gene Name: Enzyme Name: cinnamyl-alcohol dehydrogenase (CAD) EC: 1.1.1.195	6.98043
R03919_c	peroxidase, putative	S_Sinapyl_32_alcohol_c[C_c] -> S_Lignin_c[C_c]	( AT1G05260 or AT1G14540 or AT1G14550 or AT1G24110 or AT1G30870 or AT1G34510 or AT1G44970 or AT1G49570 or AT1G68850 or AT1G71695 or AT2G18140 or AT2G18150 or AT2G18980 or AT2G22420 or AT2G24800 or AT2G34060 or AT2G37130 or AT2G38380 or AT2G38390 or AT2G39040 or AT2G41480 or AT2G43480 or AT3G01190 or AT3G03670 or AT3G17070 or AT3G21770 or AT3G28200 or AT3G49110 or AT3G49120 or AT3G49960 or AT4G087…	0	1000	0	Stilbene, coumarine and lignin biosynthesis	GENE_LIST: AT1G05260 AT1G14540 AT1G14550 AT1G24110 AT1G30870 AT1G34510 AT1G44970 AT1G49570 AT1G68850 AT1G71695 AT2G18140 AT2G18150 AT2G18980 AT2G22420 AT2G24800 AT2G34060 AT2G37130 AT2G38380 AT2G38390 AT2G39040 AT2G41480 AT2G43480 AT3G01190 AT3G03670 AT3G17070 AT3G21770 AT3G28200 AT3G49110 AT3G49120 AT3G49960 AT4G08770 AT4G08780 AT4G11290 AT4G16270 AT4G17690 AT4G21960 AT4G26010 AT4G30170 AT4G3176…	0
R03920_c	pfkB-type carbohydrate kinase family protein	S_ATP_c[C_c] + S_beta_45_D_45_Fructose_c[C_c] -> S_ADP_c[C_c] + S_beta_45_D_45_Fructose_32_6_45_phosphate_c[C_c]	( AT1G06030 or AT1G47840 or AT1G66430 or AT2G19860 or AT2G31390 or AT3G59480 or AT4G10260 or AT4G29130 or AT4G37840 or AT5G51830 )	0	1000	0	Starch and sucrose metabolism	GENE_LIST: AT1G06030 AT1G47840 AT1G66430 AT2G19860 AT2G31390 AT3G59480 AT4G10260 AT4G29130 AT4G37840 AT5G51830 Gene Name: Enzyme Name: hexokinase, putative pfkB-type carbohydrate kinase family protein EC: 2.7.1.1 2.7.1.4	0
R03943_c	protein arginine N-methyltransferase family protein	S_N_45_Methyltyramine_c[C_c] + S_S_45_Adenosyl_45_L_45_methionine_c[C_c] -> S_Hordenine_c[C_c] + S_S_45_Adenosyl_45_L_45_homocysteine_c[C_c]	( AT1G50000 or AT2G19670 or AT2G47420 or AT3G13180 or AT3G20020 or AT3G27180 or AT4G16570 or AT4G29510 or AT5G57300 or AT5G66360 )	0	1000	0	Tyrosine metabolism	GENE_LIST: AT1G50000 AT2G19670 AT2G47420 AT3G13180 AT3G20020 AT3G27180 AT4G16570 AT4G29510 AT5G57300 AT5G66360 Gene Name: Enzyme Name: protein arginine N-methyltransferase family protein EC: 2.1.1.-	0
R03955_c	protein arginine N-methyltransferase family protein	S_Xanthurenic_32_acid_c[C_c] -> S_8_45_Methoxykynurenate_c[C_c]	( AT1G50000 or AT2G19670 or AT2G47420 or AT3G13180 or AT3G20020 or AT3G27180 or AT4G16570 or AT4G29510 or AT5G57300 or AT5G66360 )	0	1000	0	Tryptophan metabolism	GENE_LIST: AT1G50000 AT2G19670 AT2G47420 AT3G13180 AT3G20020 AT3G27180 AT4G16570 AT4G29510 AT5G57300 AT5G66360 Gene Name: Enzyme Name: protein arginine N-methyltransferase family protein EC: 2.1.1.-	0
R03966_c	enoyl-CoA hydratase/isomerase family	S_2_45_Hydroxymuconate_c[C_c] -> S__40_Z_41__45_5_45_Oxohex_45_2_45_enedioate_c[C_c]		0	1000	0	Fluorene degradation;Benzoate degradation via hydroxylation	GENE_LIST: Gene Name: Enzyme Name: enoyl-CoA hydratase/isomerase family EC: 5.3.2.-	0
R03990N_x	acyl-CoA oxidase, putative	S_Oxygen_x[C_x] + S_Tetradecanoyl_45_CoA_x[C_x] -> S_H2O2_x[C_x] + S_trans_45_Tetradec_45_2_45_enoyl_45_CoA_x[C_x]	( AT1G06290 or AT1G06310 or AT2G35690 or AT3G06810 or AT3G51840 or AT4G16760 or AT5G65110 )	0	1000	0	Fatty acid metabolism	GENE_LIST: AT1G06290 AT1G06310 AT2G35690 AT3G06810 AT3G51840 AT4G16760 AT5G65110 Gene Name: Enzyme Name: acyl-CoA dehydrogenase-related acyl-CoA oxidase, putative EC: 1.3.3.6 1.3.99.3	0
R03991_x	acetyl-CoA C-acyltransferase, putative / 3-ketoacyl-CoA thiolase, putative	S_Acetyl_45_CoA_x[C_x] + S_Tetradecanoyl_45_CoA_x[C_x] <=> S_3_45_Oxopalmitoyl_45_CoA_x[C_x] + S_CoA_x[C_x]		-1000	1000	0	Fatty acid metabolism	GENE_LIST: Gene Name: Enzyme Name: acetyl-CoA C-acyltransferase, putative / 3-ketoacyl-CoA thiolase, putative EC: 2.3.1.155	0
R04004_c	cinnamyl-alcohol dehydrogenase, putative	S_4_45_Coumaryl_32_alcohol_c[C_c] + S_NADP_43__c[C_c] <=> S_4_45_Hydroxycinnamyl_32_aldehyde_c[C_c] + S_NADPH_c[C_c]	( AT3G19450 or AT4G34230 )	-1000	1000	0	Stilbene, coumarine and lignin biosynthesis	GENE_LIST: AT3G19450 AT4G34230 Gene Name: F28A23.10 Enzyme Name: cinnamyl-alcohol dehydrogenase, putative EC: 1.1.1.195	995.014
R04007_c	peroxidase, putative	S_4_45_Coumaryl_32_alcohol_c[C_c] -> S_Lignin_c[C_c]	( AT1G05260 or AT1G14540 or AT1G14550 or AT1G24110 or AT1G30870 or AT1G34510 or AT1G44970 or AT1G49570 or AT1G68850 or AT1G71695 or AT2G18140 or AT2G18150 or AT2G18980 or AT2G22420 or AT2G24800 or AT2G34060 or AT2G37130 or AT2G38380 or AT2G38390 or AT2G39040 or AT2G41480 or AT2G43480 or AT3G01190 or AT3G03670 or AT3G17070 or AT3G21770 or AT3G28200 or AT3G49110 or AT3G49120 or AT3G49960 or AT4G087…	0	1000	0	Stilbene, coumarine and lignin biosynthesis	GENE_LIST: AT1G05260 AT1G14540 AT1G14550 AT1G24110 AT1G30870 AT1G34510 AT1G44970 AT1G49570 AT1G68850 AT1G71695 AT2G18140 AT2G18150 AT2G18980 AT2G22420 AT2G24800 AT2G34060 AT2G37130 AT2G38380 AT2G38390 AT2G39040 AT2G41480 AT2G43480 AT3G01190 AT3G03670 AT3G17070 AT3G21770 AT3G28200 AT3G49110 AT3G49120 AT3G49960 AT4G08770 AT4G08780 AT4G11290 AT4G16270 AT4G17690 AT4G21960 AT4G26010 AT4G30170 AT4G3176…	0
R04019_c	alpha-galactosidase, putative / melibiase, putative / alpha-D-galactoside galactohydrolase, putative	S_Digalactosylceramide_c[C_c] + S_H2O_c[C_c] -> S_Galactose_c[C_c] + S_Galactosylceramide_c[C_c]	AT3G56310	0	1000	0	Sphingolipid metabolism	GENE_LIST: AT3G56310 Gene Name: Enzyme Name: alpha-galactosidase, putative / melibiase, putative / alpha-D-galactoside galactohydrolase, putative EC: 3.2.1.22	0
R04053_c	2,3-biphosphoglycerate-independent phosphoglycerate mutase family protein / phosphoglyceromutase family protein	S_3_45_Phosphonopyruvate_c[C_c] -> S_CO2_c[C_c] + S_Phosphonoacetaldehyde_c[C_c]		0	1000	0	Aminophosphonate metabolism	GENE_LIST: Gene Name: Enzyme Name: 2,3-biphosphoglycerate-independent phosphoglycerate mutase family protein / phosphoglyceromutase family protein EC: 4.1.1.82	0
R04065_c	aldehyde dehydrogenase, mitochondrial (ALDH3)	S_H2O_c[C_c] + S_Imidazole_45_4_45_acetaldehyde_c[C_c] + S_NAD_43__c[C_c] -> S_H_43__c[C_c] + S_Imidazole_45_4_45_acetate_c[C_c] + S_NADH_c[C_c]	( AT1G23800 or AT1G54100 or AT3G48000 or AT4G34240 )	0	1000	0	Histidine metabolism	GENE_LIST: AT1G23800 AT1G54100 AT3G48000 AT4G34240 Gene Name: Enzyme Name: aldehyde dehydrogenase, mitochondrial (ALDH3) EC: 1.2.1.3	0
R04094_c	glycosyl hydrolase family 1 protein	S_Glucobrassicin_c[C_c] + S_H2O_c[C_c] -> S_3_45_Indoleacetonitrile_c[C_c] + S_D_45_Glucose_c[C_c] + S_Sulfate_c[C_c]	( AT2G44460 or AT2G44470 or AT2G44490 )	0	1000	0	Tryptophan metabolism	GENE_LIST: AT2G44460 AT2G44470 AT2G44490 Gene Name: Enzyme Name: glycosyl hydrolase family 1 protein EC: 3.2.1.147	0
R04109_c	glutamyl-tRNA reductase 2 / GluTR (HEMA2)	S_H_43__c[C_c] + S_L_45_Glutamyl_45_tRNA_40_Glu_41__c[C_c] + S_NADPH_c[C_c] -> S__40_S_41__45_4_45_Amino_45_5_45_oxopentanoate_c[C_c] + S_NADP_43__c[C_c] + S_tRNA_40_Glu_41__c[C_c]	( AT1G09940 or AT1G58290 or AT2G31250 )	0	1000	0	Porphyrin and chlorophyll metabolism	GENE_LIST: AT1G09940 AT1G58290 AT2G31250 Gene Name: Enzyme Name: glutamyl-tRNA reductase 2 / GluTR (HEMA2) EC: 1.2.1.70	0
R04125_c	aminomethyltransferase, putative	S_S_45_Aminomethyldihydrolipoylprotein_c[C_c] + S_Tetrahydrofolate_c[C_c] <=> S_5_44_10_45_Methylenetetrahydrofolate_c[C_c] + S_Dihydrolipoylprotein_c[C_c] + S_NH3_c[C_c]	AT1G11860	-1000	1000	0	One carbon pool by folate;Glycine, serine and threonine metabolism	GENE_LIST: AT1G11860 Gene Name: Enzyme Name: aminomethyltransferase, putative EC: 2.1.2.10	0
R04134_c	enoyl-CoA hydratase/isomerase family	S_2_45_Hydroxyhepta_45_2_44_4_45_dienedioate_c[C_c] -> S_2_45_Oxohept_45_3_45_enedioate_c[C_c]	AT5G43280	0	1000	0	Tyrosine metabolism	GENE_LIST: AT5G43280 Gene Name: Enzyme Name: enoyl-CoA hydratase/isomerase family EC: 5.3.3.-	0
R04137_c	enoyl-CoA hydratase/isomerase family protein	S_3_45_Hydroxyisovaleryl_45_CoA_c[C_c] <=> S_3_45_Methylcrotonyl_45_CoA_c[C_c] + S_H2O_c[C_c]	( AT3G06860 or AT4G16210 or AT4G16800 or AT4G29010 )	-1000	1000	0	Valine, leucine and isoleucine degradation	GENE_LIST: AT3G06860 AT4G16210 AT4G16800 AT4G29010 Gene Name: Enzyme Name: enoyl-CoA hydratase/isomerase family protein EC: 4.2.1.17	0
R04144_c	phosphoribosylamine--glycine ligase (PUR2)	S_5_45_Phosphoribosylamine_c[C_c] + S_ATP_c[C_c] + S_Glycine_c[C_c] -> S_5_39__45_Phosphoribosylglycinamide_c[C_c] + S_ADP_c[C_c] + S_Orthophosphate_c[C_c]	AT1G09830	0	1000	0	Purine metabolism	GENE_LIST: AT1G09830 Gene Name: Enzyme Name: phosphoribosylamine--glycine ligase (PUR2) EC: 6.3.4.13	1.39609
R04170_x	enoyl-CoA hydratase/isomerase family protein	S__40_S_41__45_3_45_Hydroxydodecanoyl_45_CoA_x[C_x] <=> S_2_45_trans_45_Dodecenoyl_45_CoA_x[C_x] + S_H2O_x[C_x]		-1000	1000	0	Fatty acid metabolism	GENE_LIST: Gene Name: Enzyme Name: enoyl-CoA hydratase/isomerase family protein EC: 4.2.1.74	0
R04198_c	dihydrodipicolinate reductase-related protein	S_H_43__c[C_c] + S_L_45_2_44_3_45_Dihydrodipicolinate_c[C_c] + S_NADH_c[C_c] -> S_2_44_3_44_4_44_5_45_Tetrahydrodipicolinate_c[C_c] + S_NAD_43__c[C_c]	AT5G52100	0	1000	0	Lysine biosynthesis	GENE_LIST: AT5G52100 Gene Name: Enzyme Name: dihydrodipicolinate reductase-related protein EC: 1.3.1.26	0.124651
R04204_c	enoyl-CoA hydratase/isomerase family protein	S_2_45_Methylbut_45_2_45_enoyl_45_CoA_c[C_c] + S_H2O_c[C_c] -> S__40_2S_44_3S_41__45_3_45_Hydroxy_45_2_45_methylbutanoyl_45_CoA_c[C_c]	( AT3G06860 or AT4G16210 or AT4G16800 or AT4G29010 )	0	1000	0	Valine, leucine and isoleucine degradation	GENE_LIST: AT3G06860 AT4G16210 AT4G16800 AT4G29010 Gene Name: Enzyme Name: enoyl-CoA hydratase/isomerase family protein EC: 4.2.1.17	0
R04208_c	phosphoribosylformylglycinamidine cyclo-ligase, chloroplast / phosphoribosyl-aminoimidazole synthetase / AIR synthase (PUR5)	S_2_45__40_Formamido_41__45_N1_45__40_5_39__45_phosphoribosyl_41_acetamidine_c[C_c] + S_ATP_c[C_c] -> S_ADP_c[C_c] + S_Aminoimidazole_32_ribotide_c[C_c] + S_Orthophosphate_c[C_c]		0	1000	0	Purine metabolism	GENE_LIST: Gene Name: Enzyme Name: phosphoribosylformylglycinamidine cyclo-ligase, chloroplast / phosphoribosyl-aminoimidazole synthetase / AIR synthase (PUR5) EC: 6.3.3.1	1.39609
R04209_c	phosphoribosylaminoimidazole carboxylase family protein / AIR carboxylase family protein	S_1_45__40_5_45_Phospho_45_D_45_ribosyl_41__45_5_45_amino_45_4_45_imidazolecarboxylate_c[C_c] <=> S_Aminoimidazole_32_ribotide_c[C_c] + S_CO2_c[C_c]	( AT2G05140 or AT2G37690 )	-1000	1000	0	Purine metabolism	GENE_LIST: AT2G05140 AT2G37690 Gene Name: Enzyme Name: phosphoribosylaminoimidazole carboxylase family protein / AIR carboxylase family protein EC: 4.1.1.21	-1.39609
R04224_c	enoyl-CoA hydratase/isomerase family protein	S_2_45_Methylprop_45_2_45_enoyl_45_CoA_c[C_c] + S_H2O_c[C_c] -> S__40_S_41__45_3_45_Hydroxyisobutyryl_45_CoA_c[C_c]	( AT3G06860 or AT4G16210 or AT4G16800 or AT4G29010 )	0	1000	0	Valine, leucine and isoleucine degradation	GENE_LIST: AT3G06860 AT4G16210 AT4G16800 AT4G29010 Gene Name: Enzyme Name: enoyl-CoA hydratase/isomerase family protein EC: 4.2.1.17	0
R04225_c	2-oxoisovalerate dehydrogenase, putative / 3-methyl-2-oxobutanoate dehydrogenase, putative / branched-chain alpha-keto acid dehydrogenase E1 alpha subunit, putative	S_3_45_Methyl_45_2_45_oxopentanoate_c[C_c] + S_Lipoamide_c[C_c] -> S_CO2_c[C_c] + S_S_45__40_2_45_Methylbutanoyl_41__45_dihydrolipoamide_c[C_c]	( AT1G21400 or AT1G55510 or AT3G13450 or AT5G09300 or AT5G34780 )	0	1000	0	Valine, leucine and isoleucine degradation	GENE_LIST: AT1G21400 AT1G55510 AT3G13450 AT5G09300 AT5G34780 Gene Name: Enzyme Name: 2-oxoisovalerate dehydrogenase, putative / 3-methyl-2-oxobutanoate dehydrogenase, putative / branched-chain alpha-keto acid dehydrogenase E1 alpha subunit, putative EC: 1.2.4.4	0
R04237_c	magnesium-protoporphyrin O-methyltransferase, putative / magnesium-protoporphyrin IX methyltransferase, putative	S_Magnesium_32_protoporphyrin_c[C_c] + S_S_45_Adenosyl_45_L_45_methionine_c[C_c] -> S_Magnesium_32_protoporphyrin_32_monomethyl_32_ester_c[C_c] + S_S_45_Adenosyl_45_L_45_homocysteine_c[C_c]		0	1000	0	Porphyrin and chlorophyll metabolism	GENE_LIST: Gene Name: Enzyme Name: magnesium-protoporphyrin O-methyltransferase, putative / magnesium-protoporphyrin IX methyltransferase, putative EC: 2.1.1.11	0
R04241_c	folylpolyglutamate synthase (fpgs2)	S_ATP_c[C_c] + S_L_45_Glutamate_c[C_c] <=> S_ADP_c[C_c] + S_Orthophosphate_c[C_c] + S_Tetrahydrofolyl_45__91_Glu_93__40_n_41__c[C_c]	AT5G41480	-1000	1000	0	Folate biosynthesis	GENE_LIST: AT5G41480 Gene Name: Enzyme Name: folylpolyglutamate synthase (fpgs2) EC: 6.3.2.17	0
R04242_c	gamma-glutamyl hydrolase, putative / gamma-Glu-X carboxypeptidase, putative / conjugase, putative	S_Tetrahydrofolyl_45__91_Glu_93__40_n_41__c[C_c] -> S_Poly_45_L_45_glutamate_c[C_c] + S_Tetrahydrofolate_c[C_c]	( AT1G78670 or AT1G78680 )	0	1000	0	Folate biosynthesis	GENE_LIST: AT1G78670 AT1G78680 Gene Name: Enzyme Name: gamma-glutamyl hydrolase, putative / gamma-Glu-X carboxypeptidase, putative / conjugase, putative EC: 3.4.19.9	0
R04247_c	ethanolamine-phosphate cytidylyltransferase, putative / phosphorylethanolamine transferase, putative / CTP:phosphoethanolamine cytidylyltransferase, putative	S__40_2_45_Aminoethyl_41_phosphonate_c[C_c] + S_CTP_c[C_c] -> S_CMP_45_2_45_aminoethylphosphonate_c[C_c] + S_Pyrophosphate_c[C_c]	AT2G38670	0	1000	0	Aminophosphonate metabolism	GENE_LIST: AT2G38670 Gene Name: Enzyme Name: ethanolamine-phosphate cytidylyltransferase, putative / phosphorylethanolamine transferase, putative / CTP:phosphoethanolamine cytidylyltransferase, putative EC: 2.7.7.14	0
R04257_c	cytochrome P450, putative	S_3_44_4_39__44_5_45_Trihydroxystilbene_c[C_c] -> S_3_44_3_39__44_4_39_5_45_Tetrahydroxystilbene_c[C_c]	( AT1G01190 or AT1G01600 or AT1G11600 or AT1G11610 or AT1G13090 or AT1G13100 or AT1G13710 or AT2G30750 or AT2G30770 or AT3G10230 or AT3G13730 or AT3G26150 or AT3G26160 or AT3G26170 or AT3G26190 or AT3G26200 or AT3G26210 or AT3G26220 or AT3G26230 or AT3G26270 or AT3G26280 or AT3G26290 or AT3G26300 or AT3G26310 or AT3G26320 or AT3G26830 or AT3G30180 or AT3G44250 or AT3G48360 or AT3G52970 or AT3G532…	0	1000	0	Stilbene, coumarine and lignin biosynthesis	GENE_LIST: AT1G01190 AT1G01600 AT1G11600 AT1G11610 AT1G13090 AT1G13100 AT1G13710 AT2G30750 AT2G30770 AT3G10230 AT3G13730 AT3G26150 AT3G26160 AT3G26170 AT3G26190 AT3G26200 AT3G26210 AT3G26220 AT3G26230 AT3G26270 AT3G26280 AT3G26290 AT3G26300 AT3G26310 AT3G26320 AT3G26830 AT3G30180 AT3G44250 AT3G48360 AT3G52970 AT3G53280 AT3G53290 AT3G53300 AT3G56630 AT4G04930 AT4G13290 AT4G13310 AT4G15350 AT4G1536…	0
R04276_c	leucoanthocyanidin dioxygenase, putative / anthocyanidin synthase, putative	S_2_45_Oxoglutarate_c[C_c] + S_Oxygen_c[C_c] + S_cis_45_3_44_4_45_Leucopelargonidin_c[C_c] -> S_CO2_c[C_c] + 2 S_H2O_c[C_c] + S_Pelargonidin_c[C_c] + S_Succinate_c[C_c]	( AT4G22870 or AT4G22880 )	0	1000	0	Flavonoid biosynthesis	GENE_LIST: AT4G22870 AT4G22880 Gene Name: Enzyme Name: leucoanthocyanidin dioxygenase, putative / anthocyanidin synthase, putative EC: 1.14.11.19	0
R04313_c	ubiquitin thiolesterase otubain-like protein	S_H2O_c[C_c] + S_Protein_32_N6_44_N6_44_N6_45_trimethyl_45_L_45_lysine_c[C_c] -> S_N6_44_N6_44_N6_45_Trimethyl_45_L_45_lysine_c[C_c] + S_Protein_c[C_c]	( AT1G28120 or AT1G71230 or AT5G27430 )	0	1000	0	Lysine degradation	GENE_LIST: AT1G28120 AT1G71230 AT5G27430 Gene Name: Enzyme Name: ubiquitin thiolesterase otubain-like protein EC: 3.4.-.-	0
R04326_c	phosphoribosylglycinamide formyltransferase	S_5_39__45_Phosphoribosylglycinamide_c[C_c] + S_5_44_10_45_Methenyltetrahydrofolate_c[C_c] + S_H2O_c[C_c] <=> S_5_39__45_Phosphoribosyl_45_N_45_formylglycinamide_c[C_c] + S_Tetrahydrofolate_c[C_c]	AT1G31220	-1000	1000	0	One carbon pool by folate	GENE_LIST: AT1G31220 Gene Name: Enzyme Name: phosphoribosylglycinamide formyltransferase EC: 2.1.2.2	1.39609
R04355_p	3-oxoacyl-[acyl-carrier-protein] synthase III, chloroplast / beta-ketoacyl-ACP synthase III / 3-ketoacyl-acyl carrier protein synthase III (KAS III)	S_Acetyl_45__91_acyl_45_carrier_32_protein_93__p[C_p] + S_Malonyl_45__91_acyl_45_carrier_32_protein_93__p[C_p] -> S_Acetoacetyl_45__91_acp_93__p[C_p] + S_CO2_p[C_p]	( AT1G62640 or AT2G04540 )	0	1000	0	Fatty acid biosynthesis	GENE_LIST: AT1G62640 AT2G04540 Gene Name: Enzyme Name: 3-ketoacyl-ACP synthase, putative 3-oxoacyl-[acyl-carrier-protein] synthase III, chloroplast / beta-ketoacyl-ACP synthase III / 3-ketoacyl-acyl carrier protein synthase III (KAS III) EC: 2.3.1.179 2.3.1.180 2.3.1.85 2.3.1.86	3.24091
R04361_c	phospholipid/glycerol acyltransferase family protein	S_1_45_Alkyl_45_sn_45_glycero_45_3_45_phosphate_c[C_c] + S_Acyl_45_CoA_c[C_c] -> S_2_45_Acyl_45_1_45_alkyl_45_sn_45_glycero_45_3_45_phosphate_c[C_c] + S_CoA_c[C_c]	AT4G30580	0	1000	0	Ether lipid metabolism New!	GENE_LIST: AT4G30580 Gene Name: Enzyme Name: phospholipid/glycerol acyltransferase family protein EC: 2.3.1.51	0
R04377_c	xyloglucan fucosyltransferase, putative (FUT7)	S_3_45_D_45_Glucosyl_45_1_44_2_45_diacylglycerol_c[C_c] + S_UDP_45_glucose_c[C_c] -> S_Diglucosyl_45_diacylglycerol_c[C_c] + S_UDP_c[C_c]	( AT1G05570 or AT1G11880 or AT1G14070 or AT1G14080 or AT1G16900 or AT1G71220 or AT1G71990 or AT1G78800 or AT2G03210 or AT2G13680 or AT2G15350 or AT2G15370 or AT2G40190 or AT2G44660 or AT3G02350 or AT3G25140 or AT5G01220 or AT5G02410 or AT5G14850 or AT5G22130 or AT5G38460 )	0	1000	0	Glycerolipid metabolism	GENE_LIST: AT1G05570 AT1G11880 AT1G14070 AT1G14080 AT1G16900 AT1G71220 AT1G71990 AT1G78800 AT2G03210 AT2G13680 AT2G15350 AT2G15370 AT2G40190 AT2G44660 AT3G02350 AT3G25140 AT5G01220 AT5G02410 AT5G14850 AT5G22130 AT5G38460 Gene Name: Enzyme Name: xyloglucan fucosyltransferase, putative (FUT7) EC: 2.4.1.-	0
R04378_c	adenine phosphoribosyltransferase 1 (APT1)	S_1_45__40_5_39__45_Phosphoribosyl_41__45_5_45_amino_45_4_45_imidazolecarboxamide_c[C_c] + S_Pyrophosphate_c[C_c] <=> S_5_45_Amino_45_4_45_imidazolecarboxyamide_c[C_c] + S_5_45_Phospho_45_alpha_45_D_45_ribose_32_1_45_diphosphate_c[C_c]	( AT1G27450 or AT1G80050 or AT4G12440 or AT4G22570 or AT5G11160 )	-1000	1000	0	Purine metabolism	GENE_LIST: AT1G27450 AT1G80050 AT4G12440 AT4G22570 AT5G11160 Gene Name: Enzyme Name: adenine phosphoribosyltransferase 1 (APT1) EC: 2.4.2.7	0
R04426_c	3-isopropylmalate dehydrogenase, chloroplast, putative	S__40_2R_44_3S_41__45_3_45_Isopropylmalate_c[C_c] + S_NAD_43__c[C_c] <=> S__40_2S_41__45_2_45_Isopropyl_45_3_45_oxosuccinate_c[C_c] + S_H_43__c[C_c] + S_NADH_c[C_c]	( AT1G31180 or AT1G80560 )	-1000	1000	0	Valine, leucine and isoleucine biosynthesis	GENE_LIST: AT1G31180 AT1G80560 Gene Name: Enzyme Name: 3-isopropylmalate dehydrogenase, chloroplast, putative EC: 1.1.1.85	17.4511
R04429_c	enoyl-[acyl-carrier protein] reductase [NADH], chloroplast, putative / NADH-dependent enoyl-ACP reductase, putative	S_Butyryl_45__91_acp_93__c[C_c] + S_NAD_43__c[C_c] <=> S_But_45_2_45_enoyl_45__91_acyl_45_carrier_32_protein_93__c[C_c] + S_NADH_c[C_c]		-1000	1000	0	Fatty acid biosynthesis	GENE_LIST: Gene Name: Enzyme Name: enoyl-[acyl-carrier protein] reductase [NADH], chloroplast, putative / NADH-dependent enoyl-ACP reductase, putative EC: 2.3.1.86	0
R04429_p	enoyl-[acyl-carrier protein] reductase [NADH], chloroplast, putative / NADH-dependent enoyl-ACP reductase, putative	S_Butyryl_45__91_acp_93__p[C_p] + S_NAD_43__p[C_p] <=> S_But_45_2_45_enoyl_45__91_acyl_45_carrier_32_protein_93__p[C_p] + S_NADH_p[C_p]		-1000	1000	0	Fatty acid biosynthesis	GENE_LIST: Gene Name: Enzyme Name: enoyl-[acyl-carrier protein] reductase [NADH], chloroplast, putative / NADH-dependent enoyl-ACP reductase, putative EC: 2.3.1.86	-3.24091
R04440_c	ketol-acid reductoisomerase	S__40_R_41__45_2_44_3_45_Dihydroxy_45_3_45_methylbutanoate_c[C_c] + S_NADP_43__c[C_c] <=> S_3_45_Hydroxy_45_3_45_methyl_45_2_45_oxobutanoic_32_acid_c[C_c] + S_NADPH_c[C_c]	AT3G58610	-1000	1000	0	Valine, leucine and isoleucine biosynthesis	GENE_LIST: AT3G58610 Gene Name: Enzyme Name: ketol-acid reductoisomerase EC: 1.1.1.86	0
R04463_c	AIR synthase-related family protein	S_5_39__45_Phosphoribosyl_45_N_45_formylglycinamide_c[C_c] + S_ATP_c[C_c] + S_H2O_c[C_c] + S_L_45_Glutamine_c[C_c] -> S_2_45__40_Formamido_41__45_N1_45__40_5_39__45_phosphoribosyl_41_acetamidine_c[C_c] + S_ADP_c[C_c] + S_L_45_Glutamate_c[C_c] + S_Orthophosphate_c[C_c]	AT1G74260	0	1000	0	Purine metabolism	GENE_LIST: AT1G74260 Gene Name: Enzyme Name: AIR synthase-related family protein EC: 6.3.5.3	1.39609
R04470_c	alpha-galactosidase, putative / melibiase, putative / alpha-D-galactoside galactohydrolase, putative	S_Digalactosyl_45_diacylglycerol_c[C_c] + S_H2O_c[C_c] -> S_1_44_2_45_Diacyl_45_3_45_beta_45_D_45_galactosyl_45_sn_45_glycerol_c[C_c] + S_Galactose_c[C_c]	AT3G56310	0	1000	0	Glycerolipid metabolism	GENE_LIST: AT3G56310 Gene Name: Enzyme Name: alpha-galactosidase, putative / melibiase, putative / alpha-D-galactoside galactohydrolase, putative EC: 3.2.1.22	0
R04506_c	aldehyde dehydrogenase, mitochondrial (ALDH3)	S_3alpha_44_7alpha_45_Dihydroxy_45_5beta_45_cholestan_45_26_45_al_c[C_c] + S_H2O_c[C_c] + S_NAD_43__c[C_c] -> S_3alpha_44_7alpha_45_Dihydroxy_45_5beta_45_cholestanate_c[C_c] + S_H_43__c[C_c] + S_NADH_c[C_c]	( AT1G23800 or AT1G54100 or AT3G48000 or AT4G34240 )	0	1000	0	Bile acid biosynthesis	GENE_LIST: AT1G23800 AT1G54100 AT3G48000 AT4G34240 Gene Name: Enzyme Name: aldehyde dehydrogenase, mitochondrial (ALDH3) EC: 1.2.1.3	0
R04513_c	expressed protein	S_H2O_c[C_c] + S_Phosphatidylinositol_45_3_44_4_44_5_45_trisphosphate_c[C_c] -> S_1_45_Phosphatidyl_45_D_45_myo_45_inositol_32_4_44_5_45_bisphosphate_c[C_c] + S_Orthophosphate_c[C_c]	( AT3G19420 or AT3G50110 )	0	1000	0	Phosphatidylinositol signaling system;Inositol phosphate metabolism	GENE_LIST: AT3G19420 AT3G50110 Gene Name: Enzyme Name: expressed protein EC: 3.1.3.67	0
R04533_c	3-oxoacyl-[acyl-carrier protein] reductase, chloroplast / 3-ketoacyl-acyl carrier protein reductase	S__40_3R_41__45_3_45_Hydroxybutanoyl_45__91_acyl_45_carrier_32_protein_93__c[C_c] + S_NADP_43__c[C_c] <=> S_Acetoacetyl_45__91_acp_93__c[C_c] + S_NADPH_c[C_c]		-1000	1000	0	Fatty acid biosynthesis	GENE_LIST: Gene Name: Enzyme Name: 3-oxoacyl-[acyl-carrier protein] reductase, chloroplast / 3-ketoacyl-acyl carrier protein reductase short-chain dehydrogenase/reductase (SDR) family protein EC: 2.3.1.85 2.3.1.86	0
R04533_p	3-oxoacyl-[acyl-carrier protein] reductase, chloroplast / 3-ketoacyl-acyl carrier protein reductase	S__40_3R_41__45_3_45_Hydroxybutanoyl_45__91_acyl_45_carrier_32_protein_93__p[C_p] + S_NADP_43__p[C_p] <=> S_Acetoacetyl_45__91_acp_93__p[C_p] + S_NADPH_p[C_p]		-1000	1000	0	Fatty acid biosynthesis	GENE_LIST: Gene Name: Enzyme Name: 3-oxoacyl-[acyl-carrier protein] reductase, chloroplast / 3-ketoacyl-acyl carrier protein reductase short-chain dehydrogenase/reductase (SDR) family protein EC: 2.3.1.85 2.3.1.86	-3.24091
R04534_c	3-oxoacyl-[acyl-carrier protein] reductase, chloroplast / 3-ketoacyl-acyl carrier protein reductase	S__40_3R_41__45_3_45_Hydroxydecanoyl_45__91_acyl_45_carrier_32_protein_93__c[C_c] + S_NADP_43__c[C_c] <=> S_3_45_Oxodecanoyl_45__91_acp_93__c[C_c] + S_NADPH_c[C_c]		-1000	1000	0	Fatty acid biosynthesis	GENE_LIST: Gene Name: Enzyme Name: 3-oxoacyl-[acyl-carrier protein] reductase, chloroplast / 3-ketoacyl-acyl carrier protein reductase short-chain dehydrogenase/reductase (SDR) family protein EC: 2.3.1.85 2.3.1.86	0
R04534_p	3-oxoacyl-[acyl-carrier protein] reductase, chloroplast / 3-ketoacyl-acyl carrier protein reductase	S__40_3R_41__45_3_45_Hydroxydecanoyl_45__91_acyl_45_carrier_32_protein_93__p[C_p] + S_NADP_43__p[C_p] <=> S_3_45_Oxodecanoyl_45__91_acp_93__p[C_p] + S_NADPH_p[C_p]		-1000	1000	0	Fatty acid biosynthesis	GENE_LIST: Gene Name: Enzyme Name: 3-oxoacyl-[acyl-carrier protein] reductase, chloroplast / 3-ketoacyl-acyl carrier protein reductase short-chain dehydrogenase/reductase (SDR) family protein EC: 2.3.1.85 2.3.1.86	-3.24091
R04536_c	3-oxoacyl-[acyl-carrier protein] reductase, chloroplast / 3-ketoacyl-acyl carrier protein reductase	S__40_3R_41__45_3_45_Hydroxyoctanoyl_45__91_acyl_45_carrier_32_protein_93__c[C_c] + S_NADP_43__c[C_c] <=> S_3_45_Oxooctanoyl_45__91_acp_93__c[C_c] + S_NADPH_c[C_c]		-1000	1000	0	Fatty acid biosynthesis	GENE_LIST: Gene Name: Enzyme Name: 3-oxoacyl-[acyl-carrier protein] reductase, chloroplast / 3-ketoacyl-acyl carrier protein reductase short-chain dehydrogenase/reductase (SDR) family protein EC: 2.3.1.85 2.3.1.86	0
R04536_p	3-oxoacyl-[acyl-carrier protein] reductase, chloroplast / 3-ketoacyl-acyl carrier protein reductase	S__40_3R_41__45_3_45_Hydroxyoctanoyl_45__91_acyl_45_carrier_32_protein_93__p[C_p] + S_NADP_43__p[C_p] <=> S_3_45_Oxooctanoyl_45__91_acp_93__p[C_p] + S_NADPH_p[C_p]		-1000	1000	0	Fatty acid biosynthesis	GENE_LIST: Gene Name: Enzyme Name: 3-oxoacyl-[acyl-carrier protein] reductase, chloroplast / 3-ketoacyl-acyl carrier protein reductase short-chain dehydrogenase/reductase (SDR) family protein EC: 2.3.1.85 2.3.1.86	-3.24091
R04543_c	3-oxoacyl-[acyl-carrier protein] reductase, chloroplast / 3-ketoacyl-acyl carrier protein reductase	S__40_3R_41__45_3_45_Hydroxypalmitoyl_45__91_acyl_45_carrier_32_protein_93__c[C_c] + S_NADP_43__c[C_c] <=> S_3_45_Oxohexadecanoyl_45__91_acp_93__c[C_c] + S_NADPH_c[C_c]		-1000	1000	0	Fatty acid biosynthesis	GENE_LIST: Gene Name: Enzyme Name: 3-oxoacyl-[acyl-carrier protein] reductase, chloroplast / 3-ketoacyl-acyl carrier protein reductase short-chain dehydrogenase/reductase (SDR) family protein EC: 2.3.1.85 2.3.1.86	0
R04543_p	3-oxoacyl-[acyl-carrier protein] reductase, chloroplast / 3-ketoacyl-acyl carrier protein reductase	S__40_3R_41__45_3_45_Hydroxypalmitoyl_45__91_acyl_45_carrier_32_protein_93__p[C_p] + S_NADP_43__p[C_p] <=> S_3_45_Oxohexadecanoyl_45__91_acp_93__p[C_p] + S_NADPH_p[C_p]		-1000	1000	0	Fatty acid biosynthesis	GENE_LIST: Gene Name: Enzyme Name: 3-oxoacyl-[acyl-carrier protein] reductase, chloroplast / 3-ketoacyl-acyl carrier protein reductase short-chain dehydrogenase/reductase (SDR) family protein EC: 2.3.1.85 2.3.1.86	-3.24091
R04546_c	acetyl-CoA C-acyltransferase, putative / 3-ketoacyl-CoA thiolase, putative	S_3alpha_44_7alpha_45_Dihydroxy_45_5beta_45_cholestanoyl_45_CoA_c[C_c] + S_CoA_c[C_c] -> S_Chenodeoxycholoyl_45_CoA_c[C_c] + S_Propanoyl_45_CoA_c[C_c]	( AT1G04710 or AT2G33150 or AT5G48880 )	0	1000	0	Bile acid biosynthesis	GENE_LIST: AT1G04710 AT2G33150 AT5G48880 Gene Name: Enzyme Name: acetyl-CoA C-acyltransferase, putative / 3-ketoacyl-CoA thiolase, putative EC: 2.3.1.16	0
R04558_c	imidazole glycerol phosphate synthase hisHF, chloroplast / IGP synthase / ImGPP synthase / IGPS	S_L_45_Glutamine_c[C_c] + S_N_45__40_5_39__45_Phospho_45_D_45_1_39__45_ribulosylformimino_41__45_5_45_amino_45_1_45__40_5_39'45_phospho_45_D_45_ribosyl_41__45_4_45_imidazolecarboxamide_c[C_c] -> S_1_45__40_5_39__45_Phosphoribosyl_41__45_5_45_amino_45_4_45_imidazolecarboxamide_c[C_c] + S_D_45_erythro_45_1_45__40_Imidazol_45_4_45_yl_41_glycerol_32_3_45_phosphate_c[C_c] + S_L_45_Glutamate_c[C_c]		0	1000	0	Histidine metabolism	GENE_LIST: Gene Name: Enzyme Name: imidazole glycerol phosphate synthase hisHF, chloroplast / IGP synthase / ImGPP synthase / IGPS EC: 4.1.3.-	0
R04559_c	adenylosuccinate lyase, putative / adenylosuccinase, putative	S_1_45__40_5_39__45_Phosphoribosyl_41__45_5_45_amino_45_4_45__40_N_45_succinocarboxamide_41__45_imidazole_c[C_c] <=> S_1_45__40_5_39__45_Phosphoribosyl_41__45_5_45_amino_45_4_45_imidazolecarboxamide_c[C_c] + S_Fumarate_c[C_c]	( AT1G36280 or AT4G18440 )	-1000	1000	0	Purine metabolism	GENE_LIST: AT1G36280 AT4G18440 Gene Name: Enzyme Name: adenylosuccinate lyase, putative / adenylosuccinase, putative EC: 4.3.2.2	1.39609
R04566_c	3-oxoacyl-[acyl-carrier protein] reductase, chloroplast / 3-ketoacyl-acyl carrier protein reductase	S__40_3R_41__45_3_45_Hydroxytetradecanoyl_45__91_acyl_45_carrier_32_protein_93__c[C_c] + S_NADP_43__c[C_c] <=> S_3_45_Oxotetradecanoyl_45__91_acp_93__c[C_c] + S_NADPH_c[C_c]		-1000	1000	0	Fatty acid biosynthesis	GENE_LIST: Gene Name: Enzyme Name: 3-oxoacyl-[acyl-carrier protein] reductase, chloroplast / 3-ketoacyl-acyl carrier protein reductase short-chain dehydrogenase/reductase (SDR) family protein EC: 2.3.1.85 2.3.1.86	0
R04566_p	3-oxoacyl-[acyl-carrier protein] reductase, chloroplast / 3-ketoacyl-acyl carrier protein reductase	S__40_3R_41__45_3_45_Hydroxytetradecanoyl_45__91_acyl_45_carrier_32_protein_93__p[C_p] + S_NADP_43__p[C_p] <=> S_3_45_Oxotetradecanoyl_45__91_acp_93__p[C_p] + S_NADPH_p[C_p]		-1000	1000	0	Fatty acid biosynthesis	GENE_LIST: Gene Name: Enzyme Name: 3-oxoacyl-[acyl-carrier protein] reductase, chloroplast / 3-ketoacyl-acyl carrier protein reductase short-chain dehydrogenase/reductase (SDR) family protein EC: 2.3.1.85 2.3.1.86	-3.24091
R04567_c	bacterial transferase hexapeptide repeat-containing protein	S__40_3R_41__45_3_45_Hydroxytetradecanoyl_45__91_acyl_45_carrier_32_protein_93__c[C_c] + S_UDP_45_N_45_acetyl_45_D_45_glucosamine_c[C_c] -> S_UDP_45_3_45_O_45__40_3_45_hydroxytetradecanoyl_41__45_N_45_acetylglucosamine_c[C_c]		0	1000	0	Lipopolysaccharide biosynthesis	GENE_LIST: Gene Name: Enzyme Name: bacterial transferase hexapeptide repeat-containing protein EC: 2.3.1.129	0
R04591_c	phosphoribosylamidoimidazole-succinocarboxamide synthase / SAICAR synthetase (PUR7)	S_1_45__40_5_45_Phospho_45_D_45_ribosyl_41__45_5_45_amino_45_4_45_imidazolecarboxylate_c[C_c] + S_ATP_c[C_c] + S_L_45_Aspartate_c[C_c] <=> S_1_45__40_5_39__45_Phosphoribosyl_41__45_5_45_amino_45_4_45__40_N_45_succinocarboxamide_41__45_imidazole_c[C_c] + S_ADP_c[C_c] + S_Orthophosphate_c[C_c]	AT3G21110	-1000	1000	0	Purine metabolism	GENE_LIST: AT3G21110 Gene Name: Enzyme Name: phosphoribosylamidoimidazole-succinocarboxamide synthase / SAICAR synthetase (PUR7) EC: 6.3.2.6	1.39609
R04621_c	DNA repair protein / transcription factor protein (UVH6)	S_Dihydroneopterin_32_phosphate_c[C_c] + S_H2O_c[C_c] -> S_2_45_Amino_45_4_45_hydroxy_45_6_45__40_D_45_erythro_45_1_44_2_44_3_45_trihydroxypropyl_41__45_7_44_8_45_dihydropteridine_c[C_c] + S_Orthophosphate_c[C_c]	( AT1G03190 or AT1G08840 or AT1G10930 or AT1G20960 or AT1G27880 or AT1G31360 or AT1G35530 or AT1G67440 or AT1G79890 or AT2G01440 or AT2G13370 or AT2G33730 or AT3G19210 or AT3G53110 or AT5G41360 or AT5G51280 or AT5G61140 or AT5G67630 )	0	1000	0	Folate biosynthesis	GENE_LIST: AT1G03190 AT1G08840 AT1G10930 AT1G20960 AT1G27880 AT1G31360 AT1G35530 AT1G67440 AT1G79890 AT2G01440 AT2G13370 AT2G33730 AT3G19210 AT3G53110 AT5G41360 AT5G51280 AT5G61140 AT5G67630 Gene Name: Enzyme Name: DNA repair protein / transcription factor protein (UVH6) EC: 3.6.1.-	0
R04638_c	DNA repair protein / transcription factor protein (UVH6)	S_2_45_Amino_45_4_45_hydroxy_45_6_45__40_erythro_45_1_44_2_44_3_45_trihydroxypropyl_41_dihydropteridine_32_triphosphate_c[C_c] + S_H2O_c[C_c] -> S_Dihydroneopterin_32_phosphate_c[C_c] + S_Pyrophosphate_c[C_c]	( AT1G03190 or AT1G08840 or AT1G10930 or AT1G20960 or AT1G27880 or AT1G31360 or AT1G35530 or AT1G67440 or AT1G79890 or AT2G01440 or AT2G13370 or AT2G33730 or AT3G19210 or AT3G53110 or AT5G41360 or AT5G51280 or AT5G61140 or AT5G67630 )	0	1000	0	Folate biosynthesis	GENE_LIST: AT1G03190 AT1G08840 AT1G10930 AT1G20960 AT1G27880 AT1G31360 AT1G35530 AT1G67440 AT1G79890 AT2G01440 AT2G13370 AT2G33730 AT3G19210 AT3G53110 AT5G41360 AT5G51280 AT5G61140 AT5G67630 Gene Name: Enzyme Name: DNA repair protein / transcription factor protein (UVH6) EC: 3.6.1.-	0
R04640_c	N'-5'-phosphoribosyl-formimino-5-aminoimidazole-4- carboxamide ribonucleotide isomerase	S_5_45__40_5_45_Phospho_45_D_45_ribosylaminoformimino_41__45_1_45__40_5_45_phosphoribosyl_41__45_imidazole_45_4_45_carboxamide_c[C_c] -> S_N_45__40_5_39__45_Phospho_45_D_45_1_39__45_ribulosylformimino_41__45_5_45_amino_45_1_45__40_5_39'45_phospho_45_D_45_ribosyl_41__45_4_45_imidazolecarboxamide_c[C_c]	AT2G36230	0	1000	0	Histidine metabolism	GENE_LIST: AT2G36230 Gene Name: Enzyme Name: N&apos;-5&apos;-phosphoribosyl-formimino-5-aminoimidazole-4- carboxamide ribonucleotide isomerase EC: 5.3.1.16	0
R04666_c	beta-ureidopropionase	S_3_45_Ureidoisobutyrate_c[C_c] + S_H2O_c[C_c] -> S_3_45_Aminoisobutanoate_c[C_c] + S_CO2_c[C_c] + S_NH3_c[C_c]	AT5G64370	0	1000	0	Pyrimidine metabolism	GENE_LIST: AT5G64370 Gene Name: Enzyme Name: beta-ureidopropionase EC: 3.5.1.6	0
R04673_c	acetolactate synthase, chloroplast / acetohydroxy-acid synthase (ALS)	S_2_45__40_alpha_45_Hydroxyethyl_41_thiamine_32_diphosphate_c[C_c] + S_2_45_Oxobutanoate_c[C_c] -> S__40_S_41__45_2_45_Aceto_45_2_45_hydroxybutanoate_c[C_c] + S_Thiamin_32_diphosphate_c[C_c]	AT3G48560	0	1000	0	Valine, leucine and isoleucine biosynthesis	GENE_LIST: AT3G48560 Gene Name: Enzyme Name: acetolactate synthase, chloroplast / acetohydroxy-acid synthase (ALS) EC: 2.2.1.6	7.47903
R04686_c	glutathione S-transferase zeta 1 (GSTZ1) (GST18)	S_trans_45_beta_45_D_45_Glucosyl_45_2_45_hydroxycinnamate_c[C_c] -> S_cis_45_beta_45_D_45_Glucosyl_45_2_45_hydroxycinnamate_c[C_c]		0	1000	0	Stilbene, coumarine and lignin biosynthesis	GENE_LIST: Gene Name: Enzyme Name: glutathione S-transferase zeta 1 (GSTZ1) (GST18) EC: 5.2.1.-	0
R04711_c	hexaprenyldihydroxybenzoate methyltransferase	S_3_45_Hexaprenyl_45_4_44_5_45_dihydroxybenzoate_c[C_c] + S_S_45_Adenosyl_45_L_45_methionine_c[C_c] -> S_3_45_Hexaprenyl_45_4_45_hydroxy_45_5_45_methoxybenzoate_c[C_c] + S_S_45_Adenosyl_45_L_45_homocysteine_c[C_c]		0	1000	0	Ubiquinone biosynthesis	GENE_LIST: Gene Name: Enzyme Name: hexaprenyldihydroxybenzoate methyltransferase EC: 2.1.1.114	0
R04724_c	enoyl-[acyl-carrier protein] reductase [NADH], chloroplast, putative / NADH-dependent enoyl-ACP reductase, putative	S_Dodecanoyl_45__91_acyl_45_carrier_32_protein_93__c[C_c] + S_NAD_43__c[C_c] <=> S_NADH_c[C_c] + S_trans_45_Dodec_45_2_45_enoyl_45__91_acp_93__c[C_c]		-1000	1000	0	Fatty acid biosynthesis	GENE_LIST: Gene Name: Enzyme Name: enoyl-[acyl-carrier protein] reductase [NADH], chloroplast, putative / NADH-dependent enoyl-ACP reductase, putative EC: 2.3.1.86	0
R04724_p	enoyl-[acyl-carrier protein] reductase [NADH], chloroplast, putative / NADH-dependent enoyl-ACP reductase, putative	S_Dodecanoyl_45__91_acyl_45_carrier_32_protein_93__p[C_p] + S_NAD_43__p[C_p] <=> S_NADH_p[C_p] + S_trans_45_Dodec_45_2_45_enoyl_45__91_acp_93__p[C_p]		-1000	1000	0	Fatty acid biosynthesis	GENE_LIST: Gene Name: Enzyme Name: enoyl-[acyl-carrier protein] reductase [NADH], chloroplast, putative / NADH-dependent enoyl-ACP reductase, putative EC: 2.3.1.86	-3.24091
R04726_p	3-oxoacyl-[acyl-carrier-protein] synthase III, chloroplast / beta-ketoacyl-ACP synthase III / 3-ketoacyl-acyl carrier protein synthase III (KAS III)	S_Dodecanoyl_45__91_acyl_45_carrier_32_protein_93__p[C_p] + S_Malonyl_45__91_acyl_45_carrier_32_protein_93__p[C_p] -> S_3_45_Oxotetradecanoyl_45__91_acp_93__p[C_p] + S_CO2_p[C_p]	( AT1G62640 or AT2G04540 )	0	1000	0	Fatty acid biosynthesis	GENE_LIST: AT1G62640 AT2G04540 Gene Name: Enzyme Name: 3-ketoacyl-ACP synthase, putative 3-oxoacyl-[acyl-carrier-protein] synthase III, chloroplast / beta-ketoacyl-ACP synthase III / 3-ketoacyl-acyl carrier protein synthase III (KAS III) EC: 2.3.1.179 2.3.1.180 2.3.1.85 2.3.1.86	3.24091
R04738_x	enoyl-CoA hydratase/isomerase family protein	S__40_S_41__45_3_45_Hydroxyhexadecanoyl_45_CoA_x[C_x] <=> S_H2O_x[C_x] + S_trans_45_Hexadec_45_2_45_enoyl_45_CoA_x[C_x]		-1000	1000	0	Fatty acid metabolism	GENE_LIST: Gene Name: Enzyme Name: enoyl-CoA hydratase/isomerase family protein EC: 4.2.1.74	0
R04740_x	enoyl-CoA hydratase/isomerase family protein	S__40_S_41__45_3_45_Hydroxytetradecanoyl_45_CoA_x[C_x] <=> S_H2O_x[C_x] + S_trans_45_Tetradec_45_2_45_enoyl_45_CoA_x[C_x]		-1000	1000	0	Fatty acid metabolism	GENE_LIST: Gene Name: Enzyme Name: enoyl-CoA hydratase/isomerase family protein EC: 4.2.1.74	0
R04742_x	acetyl-CoA C-acyltransferase, putative / 3-ketoacyl-CoA thiolase, putative	S_Acetyl_45_CoA_x[C_x] + S_Decanoyl_45_CoA_x[C_x] <=> S_3_45_Oxododecanoyl_45_CoA_x[C_x] + S_CoA_x[C_x]	( AT1G04710 or AT2G33150 or AT5G48880 )	-1000	1000	0	Fatty acid metabolism	GENE_LIST: AT1G04710 AT2G33150 AT5G48880 Gene Name: Enzyme Name: acetyl-CoA C-acyltransferase, putative / 3-ketoacyl-CoA thiolase, putative EC: 2.3.1.16	0
R04744_x	enoyl-CoA hydratase/isomerase family protein	S__40_S_41__45_Hydroxydecanoyl_45_CoA_x[C_x] <=> S_H2O_x[C_x] + S_trans_45_Dec_45_2_45_enoyl_45_CoA_x[C_x]		-1000	1000	0	Fatty acid metabolism	GENE_LIST: Gene Name: Enzyme Name: enoyl-CoA hydratase/isomerase family protein EC: 4.2.1.74	0
R04746_x	enoyl-CoA hydratase/isomerase family protein	S__40_S_41__45_Hydroxyoctanoyl_45_CoA_x[C_x] <=> S_H2O_x[C_x] + S_trans_45_Oct_45_2_45_enoyl_45_CoA_x[C_x]		-1000	1000	0	Fatty acid metabolism	GENE_LIST: Gene Name: Enzyme Name: enoyl-CoA hydratase/isomerase family protein EC: 4.2.1.74	0
R04747_x	acetyl-CoA C-acyltransferase, putative / 3-ketoacyl-CoA thiolase, putative	S_Acetyl_45_CoA_x[C_x] + S_Hexanoyl_45_CoA_x[C_x] <=> S_3_45_Oxooctanoyl_45_CoA_x[C_x] + S_CoA_x[C_x]	( AT1G04710 or AT2G33150 or AT5G48880 )	-1000	1000	0	Fatty acid metabolism	GENE_LIST: AT1G04710 AT2G33150 AT5G48880 Gene Name: Enzyme Name: acetyl-CoA C-acyltransferase, putative / 3-ketoacyl-CoA thiolase, putative EC: 2.3.1.16	0
R04749_x	enoyl-CoA hydratase/isomerase family protein	S__40_S_41__45_Hydroxyhexanoyl_45_CoA_x[C_x] <=> S_H2O_x[C_x] + S_trans_45_Hex_45_2_45_enoyl_45_CoA_x[C_x]		-1000	1000	0	Fatty acid metabolism	GENE_LIST: Gene Name: Enzyme Name: enoyl-CoA hydratase/isomerase family protein EC: 4.2.1.74	0
R04751N_x	acyl-CoA oxidase, putative	S_Hexanoyl_45_CoA_x[C_x] + S_Oxygen_x[C_x] -> S_H2O2_x[C_x] + S_trans_45_Hex_45_2_45_enoyl_45_CoA_x[C_x]	( AT1G06290 or AT1G06310 or AT2G35690 or AT3G06810 or AT3G51840 or AT4G16760 or AT5G65110 )	0	1000	0	Fatty acid metabolism	GENE_LIST: AT1G06290 AT1G06310 AT2G35690 AT3G06810 AT3G51840 AT4G16760 AT5G65110 Gene Name: Enzyme Name: acyl-CoA dehydrogenase-related acyl-CoA oxidase, putative EC: 1.3.3.6 1.3.99.3	0
R04754N_x	acyl-CoA oxidase, putative	S_Decanoyl_45_CoA_x[C_x] + S_Oxygen_x[C_x] -> S_H2O2_x[C_x] + S_trans_45_Dec_45_2_45_enoyl_45_CoA_x[C_x]	( AT1G06290 or AT1G06310 or AT2G35690 or AT3G06810 or AT3G51840 or AT4G16760 or AT5G65110 )	0	1000	0	Fatty acid metabolism	GENE_LIST: AT1G06290 AT1G06310 AT2G35690 AT3G06810 AT3G51840 AT4G16760 AT5G65110 Gene Name: Enzyme Name: acyl-CoA dehydrogenase-related acyl-CoA oxidase, putative EC: 1.3.3.6 1.3.99.3	0
R04764_c	protein arginine N-methyltransferase family protein	S_2_45_Hydroxyestradiol_45_17beta_c[C_c] + S_S_45_Adenosyl_45_L_45_methionine_c[C_c] -> S_2_45_Methoxyestradiol_45_17beta_c[C_c] + S_S_45_Adenosyl_45_L_45_homocysteine_c[C_c]	( AT1G50000 or AT2G19670 or AT2G47420 or AT3G13180 or AT3G20020 or AT3G27180 or AT4G16570 or AT4G29510 or AT5G57300 or AT5G66360 )	0	1000	0	Androgen and estrogen metabolism	GENE_LIST: AT1G50000 AT2G19670 AT2G47420 AT3G13180 AT3G20020 AT3G27180 AT4G16570 AT4G29510 AT5G57300 AT5G66360 Gene Name: Enzyme Name: protein arginine N-methyltransferase family protein EC: 2.1.1.-	0
R04771_c	S-adenosylmethionine synthetase 1 (SAM1)	S_ATP_c[C_c] + S_H2O_c[C_c] + S_Selenomethionine_c[C_c] -> S_Orthophosphate_c[C_c] + S_Pyrophosphate_c[C_c] + S_Se_45_Adenosylselenomethionine_c[C_c]	( AT2G36880 or AT3G17390 )	0	1000	0	Selenoamino acid metabolism	GENE_LIST: AT2G36880 AT3G17390 Gene Name: Enzyme Name: S-adenosylmethionine synthetase 1 (SAM1) EC: 2.5.1.6	0
R04772_c	methionine S-methyltransferase (gb|AAD49574.1)	S_S_45_Adenosyl_45_L_45_methionine_c[C_c] + S_Selenomethionine_c[C_c] -> S_S_45_Adenosyl_45_L_45_homocysteine_c[C_c] + S_Se_45_Methylselenomethionine_c[C_c]	AT5G49810	0	1000	0	Selenoamino acid metabolism	GENE_LIST: AT5G49810 Gene Name: Enzyme Name: methionine S-methyltransferase (gb|AAD49574.1) EC: 2.1.1.12	0
R04773_c	methionyl-tRNA synthetase / methionine--tRNA ligase / MetRS (cpMetRS)	S_ATP_c[C_c] + S_Selenomethionine_c[C_c] + S_tRNA_40_Met_41__c[C_c] -> S_AMP_c[C_c] + S_Pyrophosphate_c[C_c] + S_Selenomethionyl_45_tRNA_40_Met_41__c[C_c]	( AT3G55400 or AT4G13780 )	0	1000	0	Selenoamino acid metabolism	GENE_LIST: AT3G55400 AT4G13780 Gene Name: Enzyme Name: methionyl-tRNA synthetase / methionine--tRNA ligase / MetRS (cpMetRS) EC: 6.1.1.10	0
R04780_c	fructose-1,6-bisphosphatase, putative / D-fructose-1,6-bisphosphate 1-phosphohydrolase, putative / FBPase, putative	S_H2O_c[C_c] + S_beta_45_D_45_Fructose_32_1_44_6_45_bisphosphate_c[C_c] -> S_Orthophosphate_c[C_c] + S_beta_45_D_45_Fructose_32_6_45_phosphate_c[C_c]	( AT1G43670 or AT3G54050 )	0	1000	0	Glycolysis / Gluconeogenesis; Pentose phosphate pathway;Fructose and mannose metabolism	GENE_LIST: AT1G43670 AT3G54050 Gene Name: Enzyme Name: fructose-1,6-bisphosphatase, putative / D-fructose-1,6-bisphosphate 1-phosphohydrolase, putative / FBPase, putative EC: 3.1.3.11	0
R04780_p	fructose-1,6-bisphosphatase, putative / D-fructose-1,6-bisphosphate 1-phosphohydrolase, putative / FBPase, putative	S_H2O_p[C_p] + S_beta_45_D_45_Fructose_32_1_44_6_45_bisphosphate_p[C_p] -> S_Orthophosphate_p[C_p] + S_beta_45_D_45_Fructose_32_6_45_phosphate_p[C_p]	( AT1G43670 or AT3G54050 )	0	1000	0	Glycolysis / Gluconeogenesis; Pentose phosphate pathway;Fructose and mannose metabolism	GENE_LIST: AT1G43670 AT3G54050 Gene Name: Enzyme Name: fructose-1,6-bisphosphatase, putative / D-fructose-1,6-bisphosphate 1-phosphohydrolase, putative / FBPase, putative EC: 3.1.3.11	182.04
R04783_c	glycosyl hydrolase family 35 protein	S_3_45_Ketolactose_c[C_c] + S_H2O_c[C_c] <=> S_3_45_Keto_45_beta_45_D_45_galactose_c[C_c] + S_beta_45_D_45_Glucose_c[C_c]	( AT3G52840 or AT3G54440 )	-1000	1000	0	Galactose metabolism	GENE_LIST: AT3G52840 AT3G54440 Gene Name: Enzyme Name: glycosyl hydrolase family 35 protein EC: 3.2.1.23	0
R04798_c	zeta-carotene desaturase (ZDS1) / carotene 7,8-desaturase	S_zeta_45_Carotene_c[C_c] -> S_Hydrogen_c[C_c] + S_Neurosporene_c[C_c]	AT3G04870	0	1000	0	Biosynthesis of steroids	GENE_LIST: AT3G04870 Gene Name: Enzyme Name: zeta-carotene desaturase (ZDS1) / carotene 7,8-desaturase EC: 1.14.99.30	0
R04800_c	zeta-carotene desaturase (ZDS1) / carotene 7,8-desaturase	S_Neurosporene_c[C_c] + S_Oxygen_c[C_c] + S_Reduced_32_acceptor_c[C_c] -> S_Acceptor_c[C_c] + 2 S_H2O_c[C_c] + S_Lycopene_c[C_c]	AT3G04870	0	1000	0	Biosynthesis of steroids	GENE_LIST: AT3G04870 Gene Name: Enzyme Name: zeta-carotene desaturase (ZDS1) / carotene 7,8-desaturase EC: 1.14.99.30	0
R04801_c	lycopene beta cyclase (LYC)	S_Acceptor_c[C_c] + S_H_43__c[C_c] + S_Neurosporene_c[C_c] -> S_Reduced_32_acceptor_c[C_c] + S_beta_45_Zeacarotene_c[C_c]	( AT1G01190 or AT1G01600 or AT1G11600 or AT1G11610 or AT1G13090 or AT1G13100 or AT1G13710 or AT2G30750 or AT2G30770 or AT3G10230 or AT3G13730 or AT3G26150 or AT3G26160 or AT3G26170 or AT3G26190 or AT3G26200 or AT3G26210 or AT3G26220 or AT3G26230 or AT3G26270 or AT3G26280 or AT3G26290 or AT3G26300 or AT3G26310 or AT3G26320 or AT3G26830 or AT3G30180 or AT3G44250 or AT3G48360 or AT3G52970 or AT3G532…	0	1000	0	Biosynthesis of steroids	GENE_LIST: AT1G01190 AT1G01600 AT1G11600 AT1G11610 AT1G13090 AT1G13100 AT1G13710 AT2G30750 AT2G30770 AT3G10230 AT3G13730 AT3G26150 AT3G26160 AT3G26170 AT3G26190 AT3G26200 AT3G26210 AT3G26220 AT3G26230 AT3G26270 AT3G26280 AT3G26290 AT3G26300 AT3G26310 AT3G26320 AT3G26830 AT3G30180 AT3G44250 AT3G48360 AT3G52970 AT3G53280 AT3G53290 AT3G53300 AT3G56630 AT4G04930 AT4G13290 AT4G13310 AT4G15350 AT4G1536…	0
R04803_c	zeta-carotene desaturase (ZDS1) / carotene 7,8-desaturase	S_Acceptor_c[C_c] + S_beta_45_Zeacarotene_c[C_c] -> S_Hydrogen_c[C_c] + S_Reduced_32_acceptor_c[C_c] + S_gamma_45_Carotene_c[C_c]	AT3G04870	0	1000	0	Biosynthesis of steroids	GENE_LIST: AT3G04870 Gene Name: Enzyme Name: zeta-carotene desaturase (ZDS1) / carotene 7,8-desaturase EC: 1.14.99.30	0
R04805_c	alcohol dehydrogenase, putative	S_3alpha_44_7alpha_44_26_45_Trihydroxy_45_5beta_45_cholestane_c[C_c] + S_NAD_43__c[C_c] -> S_3alpha_44_7alpha_45_Dihydroxy_45_5beta_45_cholestan_45_26_45_al_c[C_c] + S_NADH_c[C_c]	( AT1G22430 or AT1G22440 or AT5G42250 or AT5G43940 )	0	1000	0	Bile acid biosynthesis	GENE_LIST: AT1G22430 AT1G22440 AT5G42250 AT5G43940 Gene Name: Enzyme Name: alcohol dehydrogenase, putative EC: 1.1.1.284	0
R04811_c	acetyl-CoA C-acyltransferase, putative / 3-ketoacyl-CoA thiolase, putative	S_3alpha_44_7alpha_45_Dihydroxy_45_5beta_45_24_45_oxocholestanoyl_45_CoA_c[C_c] + S_CoA_c[C_c] -> S_Chenodeoxyglycocholoyl_45_CoA_c[C_c] + S_Propanoyl_45_CoA_c[C_c]	( AT1G04710 or AT2G33150 or AT5G48880 )	0	1000	0	Bile acid biosynthesis	GENE_LIST: AT1G04710 AT2G33150 AT5G48880 Gene Name: Enzyme Name: acetyl-CoA C-acyltransferase, putative / 3-ketoacyl-CoA thiolase, putative EC: 2.3.1.16	0
R04859_c	pyridoxal-5'-phosphate-dependent enzyme, beta family protein	S_H_43__c[C_c] + S_O_45_Acetyl_45_L_45_serine_c[C_c] + S_Thioredoxin_c[C_c] + S_Thiosulfate_c[C_c] -> S_Acetate_c[C_c] + S_L_45_Cysteine_c[C_c] + S_Oxidized_32_thioredoxin_c[C_c] + S_Sulfite_c[C_c]		0	1000	0	Cysteine metabolism	GENE_LIST: Gene Name: Enzyme Name: pyridoxal-5&apos;-phosphate-dependent enzyme, beta family protein EC: 2.5.1.49	0
R04869_c	ubiquitin thiolesterase otubain-like protein	S_Holo_45__91_carboxylase_93__c[C_c] -> S_N6_45_D_45_Biotinyl_45_L_45_lysine_c[C_c] + S_Peptide_c[C_c]	( AT1G28120 or AT1G71230 or AT5G27430 )	0	1000	0	Biotin metabolism	GENE_LIST: AT1G28120 AT1G71230 AT5G27430 Gene Name: Enzyme Name: ubiquitin thiolesterase otubain-like protein EC: 3.4.-.-	0
R04880_c	alcohol dehydrogenase, putative	S_3_44_4_45_Dihydroxyphenylethyleneglycol_c[C_c] + S_NAD_43__c[C_c] <=> S_3_44_4_45_Dihydroxymandelaldehyde_c[C_c] + S_NADH_c[C_c]	( AT1G22430 or AT1G22440 or AT5G42250 or AT5G43940 )	-1000	1000	0	Tyrosine metabolism	GENE_LIST: AT1G22430 AT1G22440 AT5G42250 AT5G43940 Gene Name: Enzyme Name: alcohol dehydrogenase, putative EC: 1.1.1.284	0
R04901_c	dihydroflavonol 4-reductase (dihydrokaempferol 4-reductase) (DFR)	S_Eriodictyol_c[C_c] + S_H_43__c[C_c] + S_NADPH_c[C_c] -> S_NADP_43__c[C_c] + S_cis_45_3_44_4_45_leucopelargonidin_58_NADP_43__32_4_45_oxidoreductase_59__32_Luteoforol_c[C_c]		0	1000	0	Flavonoid biosynthesis	GENE_LIST: Gene Name: Enzyme Name: dihydroflavonol 4-reductase (dihydrokaempferol 4-reductase) (DFR) EC: 1.1.1.234	0
R04903_c	aldehyde dehydrogenase, mitochondrial (ALDH3)	S_5_45_Hydroxyindoleacetaldehyde_c[C_c] + S_H2O_c[C_c] + S_NAD_43__c[C_c] -> S_5_45_Hydroxyindoleacetate_c[C_c] + S_H_43__c[C_c] + S_NADH_c[C_c]	( AT1G23800 or AT1G54100 or AT3G48000 or AT4G34240 )	0	1000	0	Tryptophan metabolism	GENE_LIST: AT1G23800 AT1G54100 AT3G48000 AT4G34240 Gene Name: Enzyme Name: aldehyde dehydrogenase, mitochondrial (ALDH3) EC: 1.2.1.3	0
R04906_c	RUB1-conjugating enzyme, putative	S_5_45_Hydroxyindoleacetate_c[C_c] -> S_5_45_Hydroxyindoleacetylglycine_c[C_c]		0	1000	0	Tryptophan metabolism	GENE_LIST: Gene Name: Enzyme Name: RUB1-conjugating enzyme, putative EC: 6.3.2.-	0
R04910_c	isoflavone reductase, putative	S_5_45__40_3_39__45_Carboxy_45_3_39__45_oxopropenyl_41__45_4_44_6_45_dihydroxypicolinate_c[C_c] + S_NADPH_c[C_c] -> S_5_45__40_3_39__45_Carboxy_45_3_39__45_oxopropyl_41__45_4_44_6_45_dihydroxypicolinate_c[C_c] + S_NADP_43__c[C_c]	( AT1G74470 or AT1G75280 or AT3G55360 or AT4G13660 )	0	1000	0	Tryptophan metabolism	GENE_LIST: AT1G74470 AT1G75280 AT3G55360 AT4G13660 Gene Name: Enzyme Name: isoflavone reductase, putative EC: 1.3.1.-	0
R04920_c	aminoalcoholphosphotransferase (AAPT1)	S_CMP_45_2_45_aminoethylphosphonate_c[C_c] + S_Diacylglycerol_c[C_c] -> S_CMP_c[C_c] + S_Diacylglyceryl_45_2_45_aminoethylphosphonate_c[C_c]	AT1G13560	0	1000	0	Aminophosphonate metabolism	GENE_LIST: AT1G13560 Gene Name: Enzyme Name: aminoalcoholphosphotransferase (AAPT1) EC: 2.7.8.1	0
R04929_c	sulfate adenylyltransferase 3 / ATP-sulfurylase 3 (APS3)	S_ATP_c[C_c] + S_Selenate_c[C_c] <=> S_Adenylylselenate_c[C_c] + S_Pyrophosphate_c[C_c]	( AT4G14680 or AT5G43780 )	-1000	1000	0	Selenoamino acid metabolism	GENE_LIST: AT4G14680 AT5G43780 Gene Name: Enzyme Name: sulfate adenylyltransferase 3 / ATP-sulfurylase 3 (APS3) EC: 2.7.7.4	0
R04936_c	adenosylhomocysteinase, putative / S-adenosyl-L-homocysteine hydrolase, putative / AdoHcyase, putative	S_H2O_c[C_c] + S_Se_45_Adenosylselenohomocysteine_c[C_c] -> S_Adenosine_c[C_c] + S_Selenohomocysteine_c[C_c]	AT3G23810	0	1000	0	Selenoamino acid metabolism	GENE_LIST: AT3G23810 Gene Name: Enzyme Name: adenosylhomocysteinase, putative / S-adenosyl-L-homocysteine hydrolase, putative / AdoHcyase, putative EC: 3.3.1.1	0
R04939_c	protein arginine N-methyltransferase family protein	S_R_c[C_c] + S_Se_45_Adenosylselenomethionine_c[C_c] -> S_CH3_45_R_c[C_c] + S_Se_45_Adenosylselenohomocysteine_c[C_c]	( AT1G50000 or AT2G19670 or AT2G47420 or AT3G13180 or AT3G20020 or AT3G27180 or AT4G16570 or AT4G29510 or AT5G57300 or AT5G66360 )	0	1000	0	Selenoamino acid metabolism	GENE_LIST: AT1G50000 AT2G19670 AT2G47420 AT3G13180 AT3G20020 AT3G27180 AT4G16570 AT4G29510 AT5G57300 AT5G66360 Gene Name: Enzyme Name: protein arginine N-methyltransferase family protein EC: 2.1.1.-	0
R04941_c	cystathionine beta-lyase, chloroplast / beta-cystathionase / cysteine lyase (CBL)	S_H2O_c[C_c] + S_Selenocystathionine_c[C_c] -> S_NH3_c[C_c] + S_Pyruvate_c[C_c] + S_Selenohomocysteine_c[C_c]		0	1000	0	Selenoamino acid metabolism	GENE_LIST: Gene Name: Enzyme Name: cystathionine beta-lyase, chloroplast / beta-cystathionase / cysteine lyase (CBL) EC: 4.4.1.8	0
R04944_c	cystathionine gamma-synthase, chloroplast / O-succinylhomoserine (Thiol)-lyase (CGS)	S_O_45_Phosphorylhomoserine_c[C_c] + S_Selenocysteine_c[C_c] -> S_Orthophosphate_c[C_c] + S_Selenocystathionine_c[C_c]	AT3G01120	0	1000	0	Selenoamino acid metabolism	GENE_LIST: AT3G01120 Gene Name: Enzyme Name: cystathionine gamma-synthase, chloroplast / O-succinylhomoserine (Thiol)-lyase (CGS) EC: 2.5.1.48	0
R04945_c	cystathionine gamma-synthase, chloroplast / O-succinylhomoserine (Thiol)-lyase (CGS)	S_O_45_Acetylhomoserine_c[C_c] + S_Selenocysteine_c[C_c] -> S_Acetate_c[C_c] + S_Selenocystathionine_c[C_c]	AT3G01120	0	1000	0	Selenoamino acid metabolism	GENE_LIST: AT3G01120 Gene Name: Enzyme Name: cystathionine gamma-synthase, chloroplast / O-succinylhomoserine (Thiol)-lyase (CGS) EC: 2.5.1.48	0
R04946_c	cystathionine gamma-synthase, chloroplast / O-succinylhomoserine (Thiol)-lyase (CGS)	S_O_45_Succinylhomoserine_c[C_c] + S_Selenocysteine_c[C_c] -> S_Selenocystathionine_c[C_c] + S_Succinate_c[C_c]	AT3G01120	0	1000	0	Selenoamino acid metabolism	GENE_LIST: AT3G01120 Gene Name: Enzyme Name: cystathionine gamma-synthase, chloroplast / O-succinylhomoserine (Thiol)-lyase (CGS) EC: 2.5.1.48	0
R04949_c	glycosyl hydrolase family 3 protein	S_Cyanoglycoside_c[C_c] + S_H2O_c[C_c] -> S_Cyanohydrin_c[C_c] + S_Glucose_c[C_c]	( AT1G02640 or AT1G26560 or AT2G44450 or AT2G44480 or AT3G18080 or AT3G47000 or AT3G47050 or AT5G42260 or AT5G44640 )	0	1000	0	Cyanoamino acid metabolism	GENE_LIST: AT1G02640 AT1G26560 AT2G44450 AT2G44480 AT3G18080 AT3G47000 AT3G47050 AT5G42260 AT5G44640 Gene Name: Enzyme Name: glycosyl hydrolase family 3 protein EC: 3.2.1.21	0
R04951_c	peptidase M1 family protein	S_R_45_S_45_Alanylglycine_c[C_c] -> S_Glycine_c[C_c] + S_R_45_S_45_Alanine_c[C_c]	( AT2G24200 or AT4G30910 or AT4G30920 )	0	1000	0	Glutathione metabolism	GENE_LIST: AT2G24200 AT4G30910 AT4G30920 Gene Name: Enzyme Name: peptidase M1 family protein EC: 3.4.11.1 3.4.11.23 3.4.13.3	0
R04952_p	3-oxoacyl-[acyl-carrier-protein] synthase III, chloroplast / beta-ketoacyl-ACP synthase III / 3-ketoacyl-acyl carrier protein synthase III (KAS III)	S_Butyryl_45__91_acp_93__p[C_p] + S_Malonyl_45__91_acyl_45_carrier_32_protein_93__p[C_p] -> S_3_45_Oxohexanoyl_45__91_acp_93__p[C_p] + S_CO2_p[C_p]	( AT1G62640 or AT2G04540 )	0	1000	0	Fatty acid biosynthesis	GENE_LIST: AT1G62640 AT2G04540 Gene Name: Enzyme Name: 3-ketoacyl-ACP synthase, putative 3-oxoacyl-[acyl-carrier-protein] synthase III, chloroplast / beta-ketoacyl-ACP synthase III / 3-ketoacyl-acyl carrier protein synthase III (KAS III) EC: 2.3.1.179 2.3.1.180 2.3.1.85 2.3.1.86	3.24091
R04953_c	3-oxoacyl-[acyl-carrier protein] reductase, chloroplast / 3-ketoacyl-acyl carrier protein reductase	S__40_R_41__45_3_45_Hydroxyhexanoyl_45__91_acp_93__c[C_c] + S_NADP_43__c[C_c] <=> S_3_45_Oxohexanoyl_45__91_acp_93__c[C_c] + S_NADPH_c[C_c]		-1000	1000	0	Fatty acid biosynthesis	GENE_LIST: Gene Name: Enzyme Name: 3-oxoacyl-[acyl-carrier protein] reductase, chloroplast / 3-ketoacyl-acyl carrier protein reductase short-chain dehydrogenase/reductase (SDR) family protein EC: 2.3.1.85 2.3.1.86	0
R04953_p	3-oxoacyl-[acyl-carrier protein] reductase, chloroplast / 3-ketoacyl-acyl carrier protein reductase	S__40_R_41__45_3_45_Hydroxyhexanoyl_45__91_acp_93__p[C_p] + S_NADP_43__p[C_p] <=> S_3_45_Oxohexanoyl_45__91_acp_93__p[C_p] + S_NADPH_p[C_p]		-1000	1000	0	Fatty acid biosynthesis	GENE_LIST: Gene Name: Enzyme Name: 3-oxoacyl-[acyl-carrier protein] reductase, chloroplast / 3-ketoacyl-acyl carrier protein reductase short-chain dehydrogenase/reductase (SDR) family protein EC: 2.3.1.85 2.3.1.86	-3.24091
R04955_c	enoyl-[acyl-carrier protein] reductase [NADH], chloroplast, putative / NADH-dependent enoyl-ACP reductase, putative	S_Hexanoyl_45__91_acp_93__c[C_c] + S_NAD_43__c[C_c] <=> S_NADH_c[C_c] + S_trans_45_Hex_45_2_45_enoyl_45__91_acp_93__c[C_c]		-1000	1000	0	Fatty acid biosynthesis	GENE_LIST: Gene Name: Enzyme Name: enoyl-[acyl-carrier protein] reductase [NADH], chloroplast, putative / NADH-dependent enoyl-ACP reductase, putative EC: 2.3.1.86	0
R04955_p	enoyl-[acyl-carrier protein] reductase [NADH], chloroplast, putative / NADH-dependent enoyl-ACP reductase, putative	S_Hexanoyl_45__91_acp_93__p[C_p] + S_NAD_43__p[C_p] <=> S_NADH_p[C_p] + S_trans_45_Hex_45_2_45_enoyl_45__91_acp_93__p[C_p]		-1000	1000	0	Fatty acid biosynthesis	GENE_LIST: Gene Name: Enzyme Name: enoyl-[acyl-carrier protein] reductase [NADH], chloroplast, putative / NADH-dependent enoyl-ACP reductase, putative EC: 2.3.1.86	-3.24091
R04957_p	3-oxoacyl-[acyl-carrier-protein] synthase III, chloroplast / beta-ketoacyl-ACP synthase III / 3-ketoacyl-acyl carrier protein synthase III (KAS III)	S_Hexanoyl_45__91_acp_93__p[C_p] + S_Malonyl_45__91_acyl_45_carrier_32_protein_93__p[C_p] -> S_3_45_Oxooctanoyl_45__91_acp_93__p[C_p] + S_CO2_p[C_p]	( AT1G62640 or AT2G04540 )	0	1000	0	Fatty acid biosynthesis	GENE_LIST: AT1G62640 AT2G04540 Gene Name: Enzyme Name: 3-ketoacyl-ACP synthase, putative 3-oxoacyl-[acyl-carrier-protein] synthase III, chloroplast / beta-ketoacyl-ACP synthase III / 3-ketoacyl-acyl carrier protein synthase III (KAS III) EC: 2.3.1.179 2.3.1.180 2.3.1.85 2.3.1.86	3.24091
R04958_c	enoyl-[acyl-carrier protein] reductase [NADH], chloroplast, putative / NADH-dependent enoyl-ACP reductase, putative	S_NAD_43__c[C_c] + S_Octanoyl_45__91_acp_93__c[C_c] <=> S_NADH_c[C_c] + S_trans_45_Oct_45_2_45_enoyl_45__91_acp_93__c[C_c]		-1000	1000	0	Fatty acid biosynthesis	GENE_LIST: Gene Name: Enzyme Name: enoyl-[acyl-carrier protein] reductase [NADH], chloroplast, putative / NADH-dependent enoyl-ACP reductase, putative EC: 2.3.1.86	0
R04958_p	enoyl-[acyl-carrier protein] reductase [NADH], chloroplast, putative / NADH-dependent enoyl-ACP reductase, putative	S_NAD_43__p[C_p] + S_Octanoyl_45__91_acp_93__p[C_p] <=> S_NADH_p[C_p] + S_trans_45_Oct_45_2_45_enoyl_45__91_acp_93__p[C_p]		-1000	1000	0	Fatty acid biosynthesis	GENE_LIST: Gene Name: Enzyme Name: enoyl-[acyl-carrier protein] reductase [NADH], chloroplast, putative / NADH-dependent enoyl-ACP reductase, putative EC: 2.3.1.86	-3.24091
R04960_p	3-oxoacyl-[acyl-carrier-protein] synthase III, chloroplast / beta-ketoacyl-ACP synthase III / 3-ketoacyl-acyl carrier protein synthase III (KAS III)	S_Malonyl_45__91_acyl_45_carrier_32_protein_93__p[C_p] + S_Octanoyl_45__91_acp_93__p[C_p] -> S_3_45_Oxodecanoyl_45__91_acp_93__p[C_p] + S_CO2_p[C_p]	( AT1G62640 or AT2G04540 )	0	1000	0	Fatty acid biosynthesis	GENE_LIST: AT1G62640 AT2G04540 Gene Name: Enzyme Name: 3-ketoacyl-ACP synthase, putative 3-oxoacyl-[acyl-carrier-protein] synthase III, chloroplast / beta-ketoacyl-ACP synthase III / 3-ketoacyl-acyl carrier protein synthase III (KAS III) EC: 2.3.1.179 2.3.1.180 2.3.1.85 2.3.1.86	3.24091
R04961_c	enoyl-[acyl-carrier protein] reductase [NADH], chloroplast, putative / NADH-dependent enoyl-ACP reductase, putative	S_Decanoyl_45__91_acp_93__c[C_c] + S_NAD_43__c[C_c] <=> S_NADH_c[C_c] + S_trans_45_Dec_45_2_45_enoyl_45__91_acp_93__c[C_c]		-1000	1000	0	Fatty acid biosynthesis	GENE_LIST: Gene Name: Enzyme Name: enoyl-[acyl-carrier protein] reductase [NADH], chloroplast, putative / NADH-dependent enoyl-ACP reductase, putative EC: 2.3.1.86	0
R04961_p	enoyl-[acyl-carrier protein] reductase [NADH], chloroplast, putative / NADH-dependent enoyl-ACP reductase, putative	S_Decanoyl_45__91_acp_93__p[C_p] + S_NAD_43__p[C_p] <=> S_NADH_p[C_p] + S_trans_45_Dec_45_2_45_enoyl_45__91_acp_93__p[C_p]		-1000	1000	0	Fatty acid biosynthesis	GENE_LIST: Gene Name: Enzyme Name: enoyl-[acyl-carrier protein] reductase [NADH], chloroplast, putative / NADH-dependent enoyl-ACP reductase, putative EC: 2.3.1.86	-3.24091
R04963_p	3-oxoacyl-[acyl-carrier-protein] synthase III, chloroplast / beta-ketoacyl-ACP synthase III / 3-ketoacyl-acyl carrier protein synthase III (KAS III)	S_Decanoyl_45__91_acp_93__p[C_p] + S_Malonyl_45__91_acyl_45_carrier_32_protein_93__p[C_p] -> S_3_45_Oxododecanoyl_45__91_acp_93__p[C_p] + S_CO2_p[C_p]	( AT1G62640 or AT2G04540 )	0	1000	0	Fatty acid biosynthesis	GENE_LIST: AT1G62640 AT2G04540 Gene Name: Enzyme Name: 3-ketoacyl-ACP synthase, putative 3-oxoacyl-[acyl-carrier-protein] synthase III, chloroplast / beta-ketoacyl-ACP synthase III / 3-ketoacyl-acyl carrier protein synthase III (KAS III) EC: 2.3.1.179 2.3.1.180 2.3.1.85 2.3.1.86	3.24091
R04964_c	3-oxoacyl-[acyl-carrier protein] reductase, chloroplast / 3-ketoacyl-acyl carrier protein reductase	S__40_R_41__45_3_45_Hydroxydodecanoyl_45__91_acp_93__c[C_c] + S_NADP_43__c[C_c] <=> S_3_45_Oxododecanoyl_45__91_acp_93__c[C_c] + S_NADPH_c[C_c]		-1000	1000	0	Fatty acid biosynthesis	GENE_LIST: Gene Name: Enzyme Name: 3-oxoacyl-[acyl-carrier protein] reductase, chloroplast / 3-ketoacyl-acyl carrier protein reductase short-chain dehydrogenase/reductase (SDR) family protein EC: 2.3.1.85 2.3.1.86	0
R04964_p	3-oxoacyl-[acyl-carrier protein] reductase, chloroplast / 3-ketoacyl-acyl carrier protein reductase	S__40_R_41__45_3_45_Hydroxydodecanoyl_45__91_acp_93__p[C_p] + S_NADP_43__p[C_p] <=> S_3_45_Oxododecanoyl_45__91_acp_93__p[C_p] + S_NADPH_p[C_p]		-1000	1000	0	Fatty acid biosynthesis	GENE_LIST: Gene Name: Enzyme Name: 3-oxoacyl-[acyl-carrier protein] reductase, chloroplast / 3-ketoacyl-acyl carrier protein reductase short-chain dehydrogenase/reductase (SDR) family protein EC: 2.3.1.85 2.3.1.86	-3.24091
R04966_c	enoyl-[acyl-carrier protein] reductase [NADH], chloroplast, putative / NADH-dependent enoyl-ACP reductase, putative	S_NAD_43__c[C_c] + S_Tetradecanoyl_45__91_acp_93__c[C_c] <=> S_NADH_c[C_c] + S_trans_45_Tetradec_45_2_45_enoyl_45__91_acp_93__c[C_c]		-1000	1000	0	Fatty acid biosynthesis	GENE_LIST: Gene Name: Enzyme Name: enoyl-[acyl-carrier protein] reductase [NADH], chloroplast, putative / NADH-dependent enoyl-ACP reductase, putative EC: 2.3.1.86	0
R04966_p	enoyl-[acyl-carrier protein] reductase [NADH], chloroplast, putative / NADH-dependent enoyl-ACP reductase, putative	S_NAD_43__p[C_p] + S_Tetradecanoyl_45__91_acp_93__p[C_p] <=> S_NADH_p[C_p] + S_trans_45_Tetradec_45_2_45_enoyl_45__91_acp_93__p[C_p]		-1000	1000	0	Fatty acid biosynthesis	GENE_LIST: Gene Name: Enzyme Name: enoyl-[acyl-carrier protein] reductase [NADH], chloroplast, putative / NADH-dependent enoyl-ACP reductase, putative EC: 2.3.1.86	-3.24091
R04968_p	3-oxoacyl-[acyl-carrier-protein] synthase III, chloroplast / beta-ketoacyl-ACP synthase III / 3-ketoacyl-acyl carrier protein synthase III (KAS III)	S_Malonyl_45__91_acyl_45_carrier_32_protein_93__p[C_p] + S_Tetradecanoyl_45__91_acp_93__p[C_p] -> S_3_45_Oxohexadecanoyl_45__91_acp_93__p[C_p] + S_CO2_p[C_p]	( AT1G62640 or AT2G04540 )	0	1000	0	Fatty acid biosynthesis	GENE_LIST: AT1G62640 AT2G04540 Gene Name: Enzyme Name: 3-ketoacyl-ACP synthase, putative 3-oxoacyl-[acyl-carrier-protein] synthase III, chloroplast / beta-ketoacyl-ACP synthase III / 3-ketoacyl-acyl carrier protein synthase III (KAS III) EC: 2.3.1.179 2.3.1.180 2.3.1.85 2.3.1.86	3.24091
R04969_c	enoyl-[acyl-carrier protein] reductase [NADH], chloroplast, putative / NADH-dependent enoyl-ACP reductase, putative	S_Hexadecanoyl_45__91_acp_93__c[C_c] + S_NAD_43__c[C_c] <=> S_NADH_c[C_c] + S_trans_45_Hexadec_45_2_45_enoyl_45__91_acp_93__c[C_c]		-1000	1000	0	Fatty acid biosynthesis	GENE_LIST: Gene Name: Enzyme Name: enoyl-[acyl-carrier protein] reductase [NADH], chloroplast, putative / NADH-dependent enoyl-ACP reductase, putative EC: 2.3.1.86	0
R04969_p	enoyl-[acyl-carrier protein] reductase [NADH], chloroplast, putative / NADH-dependent enoyl-ACP reductase, putative	S_Hexadecanoyl_45__91_acp_93__p[C_p] + S_NAD_43__p[C_p] <=> S_NADH_p[C_p] + S_trans_45_Hexadec_45_2_45_enoyl_45__91_acp_93__p[C_p]		-1000	1000	0	Fatty acid biosynthesis	GENE_LIST: Gene Name: Enzyme Name: enoyl-[acyl-carrier protein] reductase [NADH], chloroplast, putative / NADH-dependent enoyl-ACP reductase, putative EC: 2.3.1.86	-3.24091
R04972_c	uroporphyrinogen decarboxylase, putative / UPD, putative	S_Uroporphyrinogen_32_I_c[C_c] -> 4 S_CO2_c[C_c] + S_Coproporphyrinogen_32_I_c[C_c]		0	1000	0	Porphyrin and chlorophyll metabolism	GENE_LIST: Gene Name: Enzyme Name: uroporphyrinogen decarboxylase, putative / UPD, putative EC: 4.1.1.37	0
R04982_c	monooxygenase family protein	S_2_45_Hexaprenyl_45_6_45_methoxyphenol_c[C_c] + S_Oxygen_c[C_c] -> S_2_45_Hexaprenyl_45_6_45_methoxy_45_1_44_4_45_benzoquinone_c[C_c] + S_H2O_c[C_c]	( AT1G74540 or AT1G74550 or AT2G40890 or AT3G24200 or AT3G50660 or AT4G25700 or AT5G52570 )	0	1000	0	Ubiquinone biosynthesis	GENE_LIST: AT1G74540 AT1G74550 AT2G40890 AT3G24200 AT3G50660 AT4G25700 AT5G52570 Gene Name: Enzyme Name: monooxygenase family protein EC: 1.14.13.-	0
R04983_c	UbiE/COQ5 methyltransferase family	S_2_45_Hexaprenyl_45_6_45_methoxy_45_1_44_4_45_benzoquinone_c[C_c] + S_S_45_Adenosyl_45_L_45_methionine_c[C_c] -> S_2_45_Hexaprenyl_45_3_45_methyl_45_6_45_methoxy_45_1_44_4_45_benzoquinone_c[C_c] + S_S_45_Adenosyl_45_L_45_homocysteine_c[C_c]	( AT1G50000 or AT2G19670 or AT2G47420 or AT3G13180 or AT3G20020 or AT3G27180 or AT4G16570 or AT4G29510 or AT5G57300 or AT5G66360 )	0	1000	0	Ubiquinone biosynthesis	GENE_LIST: AT1G50000 AT2G19670 AT2G47420 AT3G13180 AT3G20020 AT3G27180 AT4G16570 AT4G29510 AT5G57300 AT5G66360 Gene Name: Enzyme Name: UbiE/COQ5 methyltransferase family EC: 2.1.1.-	0
R04990_c	UbiE/COQ5 methyltransferase family protein	S_2_45_Octaprenyl_45_6_45_methoxy_45_1_44_4_45_benzoquinone_c[C_c] + S_S_45_Adenosyl_45_L_45_methionine_c[C_c] -> S_2_45_Octaprenyl_45_3_45_methyl_45_6_45_methoxy_45_1_44_4_45_benzoquinone_c[C_c] + S_S_45_Adenosyl_45_L_45_homocysteine_c[C_c]	( AT1G50000 or AT2G19670 or AT2G47420 or AT3G13180 or AT3G20020 or AT3G27180 or AT4G16570 or AT4G29510 or AT5G57300 or AT5G66360 )	0	1000	0	Ubiquinone biosynthesis	GENE_LIST: AT1G50000 AT2G19670 AT2G47420 AT3G13180 AT3G20020 AT3G27180 AT4G16570 AT4G29510 AT5G57300 AT5G66360 Gene Name: Enzyme Name: UbiE/COQ5 methyltransferase family protein EC: 2.1.1.-	0
R04993_c	UbiE/COQ5 methyltransferase family protein	S_2_45_Demethylmenaquinone_c[C_c] + S_S_45_Adenosyl_45_L_45_methionine_c[C_c] -> S_Menaquinone_c[C_c] + S_S_45_Adenosyl_45_L_45_homocysteine_c[C_c]	( AT1G50000 or AT2G19670 or AT2G47420 or AT3G13180 or AT3G20020 or AT3G27180 or AT4G16570 or AT4G29510 or AT5G57300 or AT5G66360 )	0	1000	0	Ubiquinone biosynthesis	GENE_LIST: AT1G50000 AT2G19670 AT2G47420 AT3G13180 AT3G20020 AT3G27180 AT4G16570 AT4G29510 AT5G57300 AT5G66360 Gene Name: Enzyme Name: UbiE/COQ5 methyltransferase family protein EC: 2.1.1.-	0
R04998_c	glycosyl hydrolase family 3 protein	S_H2O_c[C_c] + S_cis_45_beta_45_D_45_Glucosyl_45_2_45_hydroxycinnamate_c[C_c] -> S_D_45_Glucose_c[C_c] + S_cis_45_2_45_Hydroxycinnamate_c[C_c]	( AT1G02640 or AT1G26560 or AT2G44450 or AT2G44480 or AT3G18080 or AT3G47000 or AT3G47050 or AT5G42260 or AT5G44640 )	0	1000	0	Stilbene, coumarine and lignin biosynthesis	GENE_LIST: AT1G02640 AT1G26560 AT2G44450 AT2G44480 AT3G18080 AT3G47000 AT3G47050 AT5G42260 AT5G44640 Gene Name: Enzyme Name: glycosyl hydrolase family 3 protein EC: 3.2.1.21	0
R05028_c	glutamine synthetase, putative	S_ATP_c[C_c] + S_NH3_c[C_c] + S_Undecaprenyl_45_diphospho_45_N_45_acetylmuramoyl_45__40_N_45_acetylglucosamine_41__45_L_45_alanyl_45_D_45_glutamyl_45_L_45_lysyl_45_D_45_alanyl_45_D_45_alanine_c[C_c] -> S_ADP_c[C_c] + S_Orthophosphate_c[C_c] + S_Undecaprenyl_45_diphospho_45_N_45_acetylmuramoyl_45__40_N_45_acetylglucosamine_41__45_L_45_alanyl_45_D_45_glutaminyl_45_L_45_lysyl_45_D_45_alanyl_45_D_45_…	( AT1G48470 or AT3G17820 or AT5G35630 or AT5G37600 )	0	1000	0	Peptidoglycan biosynthesis	GENE_LIST: AT1G48470 AT3G17820 AT5G35630 AT5G37600 Gene Name: Enzyme Name: glutamine synthetase, putative EC: 6.3.1.2	0
R05030_c	glutamine synthetase, putative	S_ATP_c[C_c] + S_NH3_c[C_c] + S_Undecaprenyl_45_diphospho_45_N_45_acetylmuramoyl_45__40_N_45_acetylglucosamine_41__45_L_45_alanyl_45_gamma_45_D_45_glutamyl_45_L_45_lysyl_45_D_45_alanyl_45_D_45_alanine_c[C_c] -> S_ADP_c[C_c] + S_Orthophosphate_c[C_c] + S_Undecaprenyl_45_diphospho_45_N_45_acetylmuramoyl_45__40_N_45_acetylglucosamine_41__45_L_45_alanyl_45_D_45_isoglutaminyl_45_L_45_lysyl_45_D_45_ala…	( AT1G48470 or AT3G17820 or AT5G35630 or AT5G37600 )	0	1000	0	Peptidoglycan biosynthesis	GENE_LIST: AT1G48470 AT3G17820 AT5G35630 AT5G37600 Gene Name: Enzyme Name: glutamine synthetase, putative EC: 6.3.1.2	0
R05033_c	glutamine synthetase, putative	S_ATP_c[C_c] + S_NH3_c[C_c] + S_Undecaprenyl_45_diphospho_45_N_45_acetylmuramoyl_45__40_N_45_acetylglucosamine_41__45_L_45_alanyl_45_D_45_glutamyl_45_meso_45_2_44_6_45_diaminopimeloyl_45_D_45_alanyl_45_D_45_alanine_c[C_c] -> S_ADP_c[C_c] + S_Orthophosphate_c[C_c] + S_Undecaprenyl_45_diphospho_45_N_45_acetylmuramoyl_45__40_N_45_acetylglucosamine_41__45_L_45_alanyl_45_D_45_glutaminyl_45_meso_45_2_4…	( AT1G48470 or AT3G17820 or AT5G35630 or AT5G37600 )	0	1000	0	Peptidoglycan biosynthesis	GENE_LIST: AT1G48470 AT3G17820 AT5G35630 AT5G37600 Gene Name: Enzyme Name: glutamine synthetase, putative EC: 6.3.1.2	0
R05036_c	leucoanthocyanidin dioxygenase, putative / anthocyanidin synthase, putative	S_2_45_Oxoglutarate_c[C_c] + S_Leucocyanidin_c[C_c] + S_Oxygen_c[C_c] -> S_CO2_c[C_c] + S_Cyanidin_c[C_c] + 2 S_H2O_c[C_c] + S_Succinate_c[C_c]	( AT4G22870 or AT4G22880 )	0	1000	0	Flavonoid biosynthesis	GENE_LIST: AT4G22870 AT4G22880 Gene Name: Enzyme Name: leucoanthocyanidin dioxygenase, putative / anthocyanidin synthase, putative EC: 1.14.11.19	0
R05037_c	leucoanthocyanidin dioxygenase, putative / anthocyanidin synthase, putative	S_2_45_Oxoglutarate_c[C_c] + S_Leucodelphinidin_c[C_c] + S_Oxygen_c[C_c] -> S_CO2_c[C_c] + S_Delphinidin_c[C_c] + 2 S_H2O_c[C_c] + S_Succinate_c[C_c]	( AT4G22870 or AT4G22880 )	0	1000	0	Flavonoid biosynthesis	GENE_LIST: AT4G22870 AT4G22880 Gene Name: Enzyme Name: leucoanthocyanidin dioxygenase, putative / anthocyanidin synthase, putative EC: 1.14.11.19	0
R05038_c	dihydroflavonol 4-reductase (dihydrokaempferol 4-reductase) (DFR)	S_Dihydromyricetin_c[C_c] + S_H_43__c[C_c] + S_NADPH_c[C_c] -> S_Leucodelphinidin_c[C_c] + S_NADP_43__c[C_c]	AT5G42800	0	1000	0	Flavonoid biosynthesis	GENE_LIST: AT5G42800 Gene Name: Enzyme Name: dihydroflavonol 4-reductase (dihydrokaempferol 4-reductase) (DFR) EC: 1.1.1.219	0
R05039_c	naringenin 3-dioxygenase / flavanone 3-hydroxylase (F3H)	S_2_45_Oxoglutarate_c[C_c] + S_Oxygen_c[C_c] + S_Pentahydroxyflavanone_c[C_c] -> S_CO2_c[C_c] + S_Dihydromyricetin_c[C_c] + S_Succinate_c[C_c]	AT3G51240	0	1000	0	Flavonoid biosynthesis	GENE_LIST: AT3G51240 Gene Name: Enzyme Name: naringenin 3-dioxygenase / flavanone 3-hydroxylase (F3H) EC: 1.14.11.9	0
R05050_c	aldehyde dehydrogenase, mitochondrial (ALDH3)	S_H2O_c[C_c] + S_N4_45_Acetylaminobutanal_c[C_c] + S_NAD_43__c[C_c] -> S_4_45_Acetamidobutanoate_c[C_c] + S_H_43__c[C_c] + S_NADH_c[C_c]	( AT1G23800 or AT1G54100 or AT3G48000 or AT4G34240 )	0	1000	0	Arginine and proline metabolism	GENE_LIST: AT1G23800 AT1G54100 AT3G48000 AT4G34240 Gene Name: Enzyme Name: aldehyde dehydrogenase, mitochondrial (ALDH3) EC: 1.2.1.3	0
R05052_c	aspartate aminotransferase, cytoplasmic isozyme 2 / transaminase A (ASP4)	S_2_45_Oxoglutarate_c[C_c] + S_L_45_erythro_45_4_45_Hydroxyglutamate_c[C_c] -> S_D_45_4_45_Hydroxy_45_2_45_oxoglutarate_c[C_c] + S_L_45_Glutamate_c[C_c]		0	1000	0	Arginine and proline metabolism	GENE_LIST: Gene Name: Enzyme Name: aspartate aminotransferase, cytoplasmic isozyme 2 / transaminase A (ASP4) EC: 2.6.1.23	0
R05066_c	6-phosphogluconate dehydrogenase NAD-binding domain-containing protein	S__40_S_41__45_3_45_Hydroxyisobutyrate_c[C_c] + S_NAD_43__c[C_c] <=> S__40_S_41__45_Methylmalonate_32_semialdehyde_c[C_c] + S_H_43__c[C_c] + S_NADH_c[C_c]	( AT3G06860 or AT4G29010 )	-1000	1000	0	Valine, leucine and isoleucine degradation	GENE_LIST: AT3G06860 AT4G29010 Gene Name: Enzyme Name: 6-phosphogluconate dehydrogenase NAD-binding domain-containing protein EC: 1.1.1.35	0
R05068_c	ketol-acid reductoisomerase	S__40_R_41__45_2_44_3_45_Dihydroxy_45_3_45_methylpentanoate_c[C_c] + S_NADP_43__c[C_c] <=> S__40_R_41__45_3_45_Hydroxy_45_3_45_methyl_45_2_45_oxopentanoate_c[C_c] + S_H_43__c[C_c] + S_NADPH_c[C_c]	AT3G58610	-1000	1000	0	Valine, leucine and isoleucine biosynthesis	GENE_LIST: AT3G58610 Gene Name: Enzyme Name: ketol-acid reductoisomerase EC: 1.1.1.86	-7.47903
R05069_c	ketol-acid reductoisomerase	S__40_S_41__45_2_45_Aceto_45_2_45_hydroxybutanoate_c[C_c] <=> S__40_R_41__45_3_45_Hydroxy_45_3_45_methyl_45_2_45_oxopentanoate_c[C_c]		-1000	1000	0	Valine, leucine and isoleucine biosynthesis	GENE_LIST: Gene Name: Enzyme Name: ketol-acid reductoisomerase EC: 5.4.99.3	7.47903
R05070_c	dehydratase family	S__40_R_41__45_2_44_3_45_Dihydroxy_45_3_45_methylpentanoate_c[C_c] -> S__40_S_41__45_3_45_Methyl_45_2_45_oxopentanoic_32_acid_c[C_c] + S_H2O_c[C_c]	AT3G23940	0	1000	0	Valine, leucine and isoleucine biosynthesis	GENE_LIST: AT3G23940 Gene Name: Enzyme Name: dehydratase family EC: 4.2.1.9	7.47903
R05071_c	ketol-acid reductoisomerase	S__40_S_41__45_2_45_Acetolactate_c[C_c] <=> S_3_45_Hydroxy_45_3_45_methyl_45_2_45_oxobutanoic_32_acid_c[C_c]		-1000	1000	0	Valine, leucine and isoleucine biosynthesis	GENE_LIST: Gene Name: Enzyme Name: ketol-acid reductoisomerase EC: 5.4.99.3	0
R05092_c	ent-kaurene synthase / ent-kaurene synthetase B (KS) (GA2)	S_ent_45_Copalyl_32_diphosphate_c[C_c] -> S_Pyrophosphate_c[C_c] + S_ent_45_Kaurene_c[C_c]	AT1G79460	0	1000	0	Diterpenoid biosynthesis	GENE_LIST: AT1G79460 Gene Name: Enzyme Name: ent-kaurene synthase / ent-kaurene synthetase B (KS) (GA2) EC: 4.2.3.19	0
R05119_c	aldehyde dehydrogenase, mitochondrial (ALDH3)	S_3_45_Butyn_45_1_45_al_c[C_c] + S_H2O_c[C_c] + S_NAD_43__c[C_c] -> S_3_45_Butynoate_c[C_c] + S_NADH_c[C_c]	( AT1G23800 or AT1G54100 or AT3G48000 or AT4G34240 )	0	1000	0	Butanoate metabolism	GENE_LIST: AT1G23800 AT1G54100 AT3G48000 AT4G34240 Gene Name: Enzyme Name: aldehyde dehydrogenase, mitochondrial (ALDH3) EC: 1.2.1.3	0
R05196N_c	glycoside hydrolase family 77 protein, located in cytosol	S_Maltose_c[C_c] -> S_Amylose_c[C_c] + S_Glucose_c[C_c]	( AT2G40840 or AT5G64860 )	0	1000	0	Starch and sucrose metabolism	GENE_LIST: AT2G40840 AT5G64860 Gene Name: Enzyme Name: glycoside hydrolase family 77 protein, located in cytosol EC: 2.4.1.25	0
R05196N_p	glycosyl hydrolase family 77 (4-alpha-glucanotransferase); DPE1, chloroplastic	S_Maltose_p[C_p] -> S_Amylose_p[C_p] + S_Glucose_p[C_p]	( AT2G40840 or AT5G64860 )	0	1000	0	Starch and sucrose metabolism	GENE_LIST: AT2G40840 AT5G64860 Gene Name: Enzyme Name: glycosyl hydrolase family 77 (4-alpha-glucanotransferase); DPE1, chloroplastic EC: 2.4.1.25	0
R05201_c	protein arginine N-methyltransferase family protein	S_Methylcobalamin_c[C_c] + S_Phosphonoacetaldehyde_c[C_c] -> S_2_45_Hydroxypropylphosphonate_c[C_c] + S_Vitamin_32_B12_c[C_c]	( AT1G50000 or AT2G19670 or AT2G47420 or AT3G13180 or AT3G20020 or AT3G27180 or AT4G16570 or AT4G29510 or AT5G57300 or AT5G66360 )	0	1000	0	Aminophosphonate metabolism	GENE_LIST: AT1G50000 AT2G19670 AT2G47420 AT3G13180 AT3G20020 AT3G27180 AT4G16570 AT4G29510 AT5G57300 AT5G66360 Gene Name: Enzyme Name: protein arginine N-methyltransferase family protein EC: 2.1.1.-	0
R05202_c	protein kinase (ADK1)	S_1D_45_myo_45_Inositol_32_1_44_3_44_4_44_5_44_6_45_pentakisphosphate_c[C_c] + S_ATP_c[C_c] -> S_ADP_c[C_c] + S_myo_45_Inositol_32_hexakisphosphate_c[C_c]		0	1000	0	Phosphatidylinositol signaling system;Inositol phosphate metabolism	GENE_LIST: Gene Name: Enzyme Name: protein kinase (ADK1) EC: 2.7.1.158	0
R05265_c	cytochrome P450, putative	S_4_45_Nitrocatechol_c[C_c] + 3 S_H_43__c[C_c] + S_Oxygen_c[C_c] -> S_Benzene_45_1_44_2_44_4_45_triol_c[C_c] + S_H2O_c[C_c] + S_Nitrite_c[C_c]	( AT1G01190 or AT1G01600 or AT1G11600 or AT1G11610 or AT1G13090 or AT1G13100 or AT1G13710 or AT2G30750 or AT2G30770 or AT3G10230 or AT3G13730 or AT3G26150 or AT3G26160 or AT3G26170 or AT3G26190 or AT3G26200 or AT3G26210 or AT3G26220 or AT3G26230 or AT3G26270 or AT3G26280 or AT3G26290 or AT3G26300 or AT3G26310 or AT3G26320 or AT3G26830 or AT3G30180 or AT3G44250 or AT3G48360 or AT3G52970 or AT3G532…	0	1000	0	gamma-Hexachlorocyclohexane degradation	GENE_LIST: AT1G01190 AT1G01600 AT1G11600 AT1G11610 AT1G13090 AT1G13100 AT1G13710 AT2G30750 AT2G30770 AT3G10230 AT3G13730 AT3G26150 AT3G26160 AT3G26170 AT3G26190 AT3G26200 AT3G26210 AT3G26220 AT3G26230 AT3G26270 AT3G26280 AT3G26290 AT3G26300 AT3G26310 AT3G26320 AT3G26830 AT3G30180 AT3G44250 AT3G48360 AT3G52970 AT3G53280 AT3G53290 AT3G53300 AT3G56630 AT4G04930 AT4G13290 AT4G13310 AT4G15350 AT4G1536…	0
R05341_c	lycopene beta cyclase (LYC)	S_Lycopene_c[C_c] <=> S_gamma_45_Carotene_c[C_c]	( AT1G01190 or AT1G01600 or AT1G11600 or AT1G11610 or AT1G13090 or AT1G13100 or AT1G13710 or AT2G30750 or AT2G30770 or AT3G10230 or AT3G13730 or AT3G26150 or AT3G26160 or AT3G26170 or AT3G26190 or AT3G26200 or AT3G26210 or AT3G26220 or AT3G26230 or AT3G26270 or AT3G26280 or AT3G26290 or AT3G26300 or AT3G26310 or AT3G26320 or AT3G26830 or AT3G30180 or AT3G44250 or AT3G48360 or AT3G52970 or AT3G532…	-1000	1000	0	Biosynthesis of steroids	GENE_LIST: AT1G01190 AT1G01600 AT1G11600 AT1G11610 AT1G13090 AT1G13100 AT1G13710 AT2G30750 AT2G30770 AT3G10230 AT3G13730 AT3G26150 AT3G26160 AT3G26170 AT3G26190 AT3G26200 AT3G26210 AT3G26220 AT3G26230 AT3G26270 AT3G26280 AT3G26290 AT3G26300 AT3G26310 AT3G26320 AT3G26830 AT3G30180 AT3G44250 AT3G48360 AT3G52970 AT3G53280 AT3G53290 AT3G53300 AT3G56630 AT4G04930 AT4G13290 AT4G13310 AT4G15350 AT4G1536…	0
R05352_c	ketose-bisphosphate aldolase class-II family protein	S_1_45_Phenylethanol_c[C_c] -> S_Acetophenone_c[C_c] + 2 S_H_43__c[C_c] + 2 S_e_45__c[C_c]	( AT1G18270 or AT3G03330 or AT4G05530 )	0	1000	0	Ethylbenzene degradation	GENE_LIST: AT1G18270 AT3G03330 AT4G05530 Gene Name: Enzyme Name: ketose-bisphosphate aldolase class-II family protein EC: 1.1.-.-	0
R05395_c	isoflavone reductase, putative	S_NAD_43__c[C_c] + S_cis_45_2_44_3_45_Dihydrodiol_32_1_44_1_44_1_45_Trichloro_45_2_44_2_45_bis_40_4_39__45_chlorophenyl_41_ethane_c[C_c] -> S_2_44_3_45_Dihydroxy_32_1_44_1_44_1_45_Trichloro_45_2_44_2_45_bis_40_4_39__45_chlorophenyl_41_ethane_c[C_c] + S_H_43__c[C_c] + S_NADH_c[C_c]	( AT1G74470 or AT1G75280 or AT3G55360 or AT4G13660 )	0	1000	0	1,1,1-Trichloro-2,2-bis(4-chlorophenyl)ethane (DDT) degradation	GENE_LIST: AT1G74470 AT1G75280 AT3G55360 AT4G13660 Gene Name: Enzyme Name: isoflavone reductase, putative EC: 1.3.1.-	0
R05396_c	isoflavone reductase, putative	S_NADP_43__c[C_c] + S_cis_45_2_44_3_45_Dihydrodiol_32_1_44_1_44_1_45_Trichloro_45_2_44_2_45_bis_40_4_39__45_chlorophenyl_41_ethane_c[C_c] -> S_2_44_3_45_Dihydroxy_32_1_44_1_44_1_45_Trichloro_45_2_44_2_45_bis_40_4_39__45_chlorophenyl_41_ethane_c[C_c] + S_H_43__c[C_c] + S_NADPH_c[C_c]	( AT1G74470 or AT1G75280 or AT3G55360 or AT4G13660 )	0	1000	0	1,1,1-Trichloro-2,2-bis(4-chlorophenyl)ethane (DDT) degradation	GENE_LIST: AT1G74470 AT1G75280 AT3G55360 AT4G13660 Gene Name: Enzyme Name: isoflavone reductase, putative EC: 1.3.1.-	0
R05494_c	cytochrome P450, putative	S_Fluorene_c[C_c] + 2 S_H_43__c[C_c] + S_Oxygen_c[C_c] + 2 S_e_45__c[C_c] -> S_Fluoren_45_9_45_ol_c[C_c] + S_H2O_c[C_c]	( AT1G01190 or AT1G01600 or AT1G11600 or AT1G11610 or AT1G13090 or AT1G13100 or AT1G13710 or AT2G30750 or AT2G30770 or AT3G10230 or AT3G13730 or AT3G26150 or AT3G26160 or AT3G26170 or AT3G26190 or AT3G26200 or AT3G26210 or AT3G26220 or AT3G26230 or AT3G26270 or AT3G26280 or AT3G26290 or AT3G26300 or AT3G26310 or AT3G26320 or AT3G26830 or AT3G30180 or AT3G44250 or AT3G48360 or AT3G52970 or AT3G532…	0	1000	0	Fluorene degradation	GENE_LIST: AT1G01190 AT1G01600 AT1G11600 AT1G11610 AT1G13090 AT1G13100 AT1G13710 AT2G30750 AT2G30770 AT3G10230 AT3G13730 AT3G26150 AT3G26160 AT3G26170 AT3G26190 AT3G26200 AT3G26210 AT3G26220 AT3G26230 AT3G26270 AT3G26280 AT3G26290 AT3G26300 AT3G26310 AT3G26320 AT3G26830 AT3G30180 AT3G44250 AT3G48360 AT3G52970 AT3G53280 AT3G53290 AT3G53300 AT3G56630 AT4G04930 AT4G13290 AT4G13310 AT4G15350 AT4G1536…	0
R05506_c	branched chain alpha-keto acid dehydrogenase E2 subunit (din3)	S_Benzoyl_32_acetyl_45_CoA_c[C_c] + S_CoA_c[C_c] -> S_Acetyl_45_CoA_c[C_c] + S_S_45_Benzoate_32_coenzyme_32_A_c[C_c]	( AT1G04710 or AT2G33150 or AT5G48880 )	0	1000	0	Ethylbenzene degradation	GENE_LIST: AT1G04710 AT2G33150 AT5G48880 Gene Name: Enzyme Name: branched chain alpha-keto acid dehydrogenase E2 subunit (din3) EC: 2.3.1.16	0
R05549_c	alpha-galactosidase, putative / melibiase, putative / alpha-D-galactoside galactohydrolase, putative	S_D_45_Gal_32_alpha_32_1_45__62_6D_45_Gal_32_alpha_32_1_45__62_6D_45_Glucose_c[C_c] + S_H2O_c[C_c] -> S_D_45_Galactose_c[C_c] + S_Melibiose_c[C_c]	AT3G56310	0	1000	0	Galactose metabolism	GENE_LIST: AT3G56310 Gene Name: Enzyme Name: alpha-galactosidase, putative / melibiase, putative / alpha-D-galactoside galactohydrolase, putative EC: 3.2.1.22	0
R05555_c	dehydrodolichyl diphosphate synthase / DEDOL-PP synthase (DPS)	S_Isopentenyl_32_diphosphate_c[C_c] + S_trans_44_trans_45_Farnesyl_32_diphosphate_c[C_c] <=> S_Pyrophosphate_c[C_c] + S_trans_44_trans_44_cis_45_Geranylgeranyl_32_diphosphate_c[C_c]	( AT1G17050 or AT1G60600 or AT1G78510 or AT2G23410 or AT2G44050 or AT2G44520 or AT5G58770 )	-1000	1000	0	Terpenoid biosynthesis;N-Glycan biosynthesis	GENE_LIST: AT1G17050 AT1G60600 AT1G78510 AT2G23410 AT2G44050 AT2G44520 AT5G58770 Gene Name: Enzyme Name: dehydrodolichyl diphosphate synthase / DEDOL-PP synthase (DPS) geranylgeranyl transferase type II beta subunit, putative / RAB geranylgeranyltransferase beta subunit, putative EC: 2.5.1.- 2.5.1.31	0
R05556_c	geranylgeranyl transferase type II beta subunit, putative / RAB geranylgeranyltransferase beta subunit, putative	S_Isopentenyl_32_diphosphate_c[C_c] + S_trans_44_trans_44_cis_45_Geranylgeranyl_32_diphosphate_c[C_c] <=> S_Dehydrodolichol_32_diphosphate_c[C_c] + S_Pyrophosphate_c[C_c]	( AT1G17050 or AT1G60600 or AT1G78510 or AT2G44050 or AT2G44520 )	-1000	1000	0	N-Glycan biosynthesis	GENE_LIST: AT1G17050 AT1G60600 AT1G78510 AT2G44050 AT2G44520 Gene Name: Enzyme Name: geranylgeranyl transferase type II beta subunit, putative / RAB geranylgeranyltransferase beta subunit, putative EC: 2.5.1.-	0
R05577_c	aspartyl-tRNA synthetase, putative / aspartate--tRNA ligase, putative	S_ATP_c[C_c] + S_L_45_Aspartate_c[C_c] + S_tRNA_40_Asp_41__c[C_c] -> S_AMP_c[C_c] + S_L_45_Aspartyl_45_tRNA_40_Asp_41__c[C_c] + S_Pyrophosphate_c[C_c]		0	1000	0	Aminoacyl-tRNA biosynthesis;Alanine and aspartate metabolism	GENE_LIST: Gene Name: Enzyme Name: aspartyl-tRNA synthetase, putative / aspartate--tRNA ligase, putative EC: 6.1.1.23	0
R05578_c	glutamate-tRNA ligase (glutamyl-tRNA synthetase) (GluRS), putative	S_ATP_c[C_c] + S_L_45_Glutamate_c[C_c] + S_tRNA_40_Glu_41__c[C_c] -> S_AMP_c[C_c] + S_L_45_Glutamyl_45_tRNA_40_Glu_41__c[C_c] + S_Pyrophosphate_c[C_c]		0	1000	0	Glutamate metabolism; Porphyrin and chlorophyll metabolism;Aminoacyl-tRNA biosynthesis	GENE_LIST: Gene Name: Enzyme Name: glutamate-tRNA ligase (glutamyl-tRNA synthetase) (GluRS), putative EC: 6.1.1.24	48.6137
R05579_c	short-chain acyl-CoA oxidase	S_Acceptor_c[C_c] + S_Glutaryl_45_CoA_c[C_c] -> S_Glutaconyl_45_1_45_CoA_c[C_c] + S_Reduced_32_acceptor_c[C_c]		0	1000	0	Benzoate degradation via CoA ligation	GENE_LIST: Gene Name: Enzyme Name: short-chain acyl-CoA oxidase EC: 1.3.99.7	0
R05583_c	ketose-bisphosphate aldolase class-II family protein	S_2_44_6_45_Dihydroxycyclohexane_45_1_45_carboxyl_45_CoA_c[C_c] + S_Acceptor_c[C_c] -> S_6_45_Oxo_45_2_45_hydroxycyclohexane_45_1_45_carboxyl_45_CoA_c[C_c] + S_Reduced_32_acceptor_c[C_c]	( AT1G18270 or AT3G03330 or AT4G05530 )	0	1000	0	Benzoate degradation via CoA ligation	GENE_LIST: AT1G18270 AT3G03330 AT4G05530 Gene Name: Enzyme Name: ketose-bisphosphate aldolase class-II family protein EC: 1.1.-.-	0
R05595_c	enoyl-CoA hydratase/isomerase family protein	S_Crotonoyl_45_CoA_c[C_c] + S_H2O_c[C_c] -> S_3_45_Hydroxybutanoyl_45_CoA_c[C_c]	( AT3G06860 or AT4G16210 or AT4G16800 or AT4G29010 )	0	1000	0	Benzoate degradation via CoA ligation	GENE_LIST: AT3G06860 AT4G16210 AT4G16800 AT4G29010 Gene Name: Enzyme Name: enoyl-CoA hydratase/isomerase family protein EC: 4.2.1.17	0
R05616_c	UbiA prenyltransferase family protein	S_4_45_Hydroxybenzoate_c[C_c] + S_all_45_trans_45_Hexaprenyl_32_diphosphate_c[C_c] -> S_3_45_Hexaprenyl_45_4_45_hydroxybenzoate_c[C_c] + S_Pyrophosphate_c[C_c]	( AT1G17050 or AT1G60600 or AT1G78510 or AT2G44050 or AT2G44520 )	0	1000	0	Ubiquinone biosynthesis	GENE_LIST: AT1G17050 AT1G60600 AT1G78510 AT2G44050 AT2G44520 Gene Name: Enzyme Name: UbiA prenyltransferase family protein EC: 2.5.1.-	0
R05617_c	UbiA prenyltransferase family protein	S_1_44_4_45_Dihydroxy_45_2_45_naphthoate_c[C_c] + S_all_45_trans_45_Octaprenyl_32_diphosphate_c[C_c] <=> S_2_45_Demethylmenaquinone_c[C_c] + S_CO2_c[C_c] + S_Pyrophosphate_c[C_c]	( AT1G17050 or AT1G60600 or AT1G78510 or AT2G44050 or AT2G44520 )	-1000	1000	0	Ubiquinone biosynthesis	GENE_LIST: AT1G17050 AT1G60600 AT1G78510 AT2G44050 AT2G44520 Gene Name: Enzyme Name: UbiA prenyltransferase family protein EC: 2.5.1.-	0
R05618_c	coronatine-responsive protein / coronatine-induced protein 1 (CORI1)	S_Chlorophyll_32_a_c[C_c] + S_H2O_c[C_c] -> S_Chlorophyllide_c[C_c] + S_Phytol_c[C_c]	( AT1G19670 or AT5G43860 )	0	1000	0	Porphyrin and chlorophyll metabolism	GENE_LIST: AT1G19670 AT5G43860 Gene Name: Enzyme Name: coronatine-responsive protein / coronatine-induced protein 1 (CORI1) EC: 3.1.1.14	0
R05625_c	protein kinase (ADK1)	S_Alkylphosphonate_c[C_c] + S_Phenol_c[C_c] -> S_Alkane_c[C_c] + S_Phenolic_32_phosphate_c[C_c]		0	1000	0	Benzoate degradation via CoA ligation	GENE_LIST: Gene Name: Enzyme Name: protein kinase (ADK1) EC: 2.7.9.-	0
R05636_c	1-deoxy-D-xylulose 5-phosphate synthase, putative / 1-deoxyxylulose-5-phosphate synthase, putative / DXP-synthase, putative	S__40_2R_41__45_2_45_Hydroxy_45_3_45__40_phosphonooxy_41__45_propanal_c[C_c] + S_Pyruvate_c[C_c] -> S_1_45_Deoxy_45_D_45_xylulose_32_5_45_phosphate_c[C_c] + S_CO2_c[C_c]	( AT3G21500 or AT4G15560 or AT5G11380 )	0	1000	0	Biosynthesis of steroids	GENE_LIST: AT3G21500 AT4G15560 AT5G11380 Gene Name: Enzyme Name: 1-deoxy-D-xylulose 5-phosphate synthase, putative / 1-deoxyxylulose-5-phosphate synthase, putative / DXP-synthase, putative EC: 2.2.1.7	0
R05648_c	threonine aldolase family protein	S_H2O_c[C_c] + S_cis_45_4_45__40_1_39__45_Hydroxynaphth_45_2_39__45_yl_41__45_2_45_oxobut_45_3_45_enoate_c[C_c] -> S_1_45_Hydroxy_45_2_45_naphthaldehyde_c[C_c] + S_Pyruvate_c[C_c]	( AT3G04520 or AT4G15440 )	0	1000	0	Nitrobenzene degradation	GENE_LIST: AT3G04520 AT4G15440 Gene Name: Enzyme Name: threonine aldolase family protein EC: 4.1.2.-	0
R05657_c	protein arginine N-methyltransferase family protein	S_1_45_Phenanthrol_c[C_c] + S_CH3_45_R_c[C_c] -> S_1_45_Methoxyphenanthrene_c[C_c] + S_R_c[C_c]	( AT1G50000 or AT2G19670 or AT2G47420 or AT3G13180 or AT3G20020 or AT3G27180 or AT4G16570 or AT4G29510 or AT5G57300 or AT5G66360 )	0	1000	0	Nitrobenzene degradation	GENE_LIST: AT1G50000 AT2G19670 AT2G47420 AT3G13180 AT3G20020 AT3G27180 AT4G16570 AT4G29510 AT5G57300 AT5G66360 Gene Name: Enzyme Name: protein arginine N-methyltransferase family protein EC: 2.1.1.-	0
R05688_c	1-deoxy-D-xylulose 5-phosphate reductoisomerase (DXR)	S_1_45_Deoxy_45_D_45_xylulose_32_5_45_phosphate_c[C_c] + S_H_43__c[C_c] + S_NADPH_c[C_c] -> S_2_45_C_45_Methyl_45_D_45_erythritol_32_4_45_phosphate_c[C_c] + S_NADP_43__c[C_c]	AT5G62790	0	1000	0	Biosynthesis of steroids	GENE_LIST: AT5G62790 Gene Name: Enzyme Name: 1-deoxy-D-xylulose 5-phosphate reductoisomerase (DXR) EC: 1.1.1.267	0
R05692_c	GDP-4-keto-6-deoxy-D-mannose-3,5-epimerase-4-reductase, putative	S_GDP_45_4_45_dehydro_45_6_45_deoxy_45_D_45_mannose_c[C_c] + S_H_43__c[C_c] + S_NADPH_c[C_c] -> S_GDP_45_L_45_fucose_c[C_c] + S_NADP_43__c[C_c]	( AT1G17890 or AT1G73250 )	0	1000	0	Fructose and mannose metabolism	GENE_LIST: AT1G17890 AT1G73250 Gene Name: Enzyme Name: GDP-4-keto-6-deoxy-D-mannose-3,5-epimerase-4-reductase, putative EC: 1.1.1.271	0
R05723_c	leucoanthocyanidin dioxygenase, putative / anthocyanidin synthase, putative	S_2_45_Oxoglutarate_c[C_c] + S_Leucocyanidin_c[C_c] + S_Oxygen_c[C_c] -> S_CO2_c[C_c] + S_H2O_c[C_c] + S_Succinate_c[C_c] + S_Taxifolin_c[C_c]	( AT4G22870 or AT4G22880 )	0	1000	0	Flavonoid biosynthesis	GENE_LIST: AT4G22870 AT4G22880 Gene Name: Enzyme Name: leucoanthocyanidin dioxygenase, putative / anthocyanidin synthase, putative EC: 1.14.11.19	0
R05775_c	UDP-sulfoquinovose synthase / sulfite:UDP-glucose sulfotransferase / sulfolipid biosynthesis protein (SQD1)	S_HSO3_45__c[C_c] + S_UDP_45_glucose_c[C_c] -> S_H2O_c[C_c] + S_UDP_45_6_45_sulfoquinovose_c[C_c]	AT4G33030	0	1000	0	Nucleotide sugars metabolism;Glycerolipid metabolism	GENE_LIST: AT4G33030 Gene Name: Enzyme Name: UDP-sulfoquinovose synthase / sulfite:UDP-glucose sulfotransferase / sulfolipid biosynthesis protein (SQD1) EC: 3.13.1.1	0
R05825_c	hydrolase, alpha/beta fold family protein	S_H2O_c[C_c] + S_Polyneuridine_32_aldehyde_c[C_c] -> S_16_45_Epivellosimine_c[C_c] + S_CO2_c[C_c] + S_Methanol_c[C_c]	( AT2G23600 or AT2G23610 or AT4G37150 or AT5G10300 )	0	1000	0	Indole and ipecac alkaloid biosynthesis	GENE_LIST: AT2G23600 AT2G23610 AT4G37150 AT5G10300 Gene Name: Enzyme Name: hydrolase, alpha/beta fold family protein EC: 3.1.1.78	0
R05883_c	GcpE protein; nuclear gene for chloroplast product	S_2_45_C_45_Methyl_45_D_45_erythritol_32_2_44_4_45_cyclodiphosphate_c[C_c] + S_Protein_32_dithiol_c[C_c] -> S_1_45_Hydroxy_45_2_45_methyl_45_2_45_butenyl_32_4_45_diphosphate_c[C_c] + S_H2O_c[C_c] + S_Protein_32_disulfide_c[C_c]	AT5G60600	0	1000	0	Biosynthesis of steroids	GENE_LIST: AT5G60600 Gene Name: Enzyme Name: GcpE protein; nuclear gene for chloroplast product EC: 1.17.4.3	0
R05884_c	LytB family protein	S_1_45_Hydroxy_45_2_45_methyl_45_2_45_butenyl_32_4_45_diphosphate_c[C_c] + S_H_43__c[C_c] + S_NADPH_c[C_c] -> S_H2O_c[C_c] + S_Isopentenyl_32_diphosphate_c[C_c] + S_NADP_43__c[C_c]	AT4G34350	0	1000	0	Biosynthesis of steroids	GENE_LIST: AT4G34350 Gene Name: Enzyme Name: LytB family protein EC: 1.17.1.2	0
R05919_c	mannosyltransferase family	S_Dolichyl_32_phosphate_32_D_45_mannose_c[C_c] + S_G00145_c[C_c] -> S_Dolichyl_32_phosphate_c[C_c] + S_G00146_c[C_c]	( AT1G05570 or AT1G11880 or AT1G14070 or AT1G14080 or AT1G16900 or AT1G71220 or AT1G71990 or AT1G78800 or AT2G03210 or AT2G13680 or AT2G15350 or AT2G15370 or AT2G40190 or AT2G44660 or AT3G02350 or AT3G25140 or AT5G01220 or AT5G02410 or AT5G14850 or AT5G22130 or AT5G38460 )	0	1000	0	Glycosylphosphatidylinositol(GPI)-anchor biosynthesis	GENE_LIST: AT1G05570 AT1G11880 AT1G14070 AT1G14080 AT1G16900 AT1G71220 AT1G71990 AT1G78800 AT2G03210 AT2G13680 AT2G15350 AT2G15370 AT2G40190 AT2G44660 AT3G02350 AT3G25140 AT5G01220 AT5G02410 AT5G14850 AT5G22130 AT5G38460 Gene Name: Enzyme Name: mannosyltransferase family EC: 2.4.1.-	0
R05922_c	mannosyltransferase, putative	S_Dolichyl_32_phosphate_32_D_45_mannose_c[C_c] + S_G00148_c[C_c] -> S_Dolichyl_32_phosphate_c[C_c] + S_G00149_c[C_c]	( AT1G05570 or AT1G11880 or AT1G14070 or AT1G14080 or AT1G16900 or AT1G71220 or AT1G71990 or AT1G78800 or AT2G03210 or AT2G13680 or AT2G15350 or AT2G15370 or AT2G40190 or AT2G44660 or AT3G02350 or AT3G25140 or AT5G01220 or AT5G02410 or AT5G14850 or AT5G22130 or AT5G38460 )	0	1000	0	Glycosylphosphatidylinositol(GPI)-anchor biosynthesis	GENE_LIST: AT1G05570 AT1G11880 AT1G14070 AT1G14080 AT1G16900 AT1G71220 AT1G71990 AT1G78800 AT2G03210 AT2G13680 AT2G15350 AT2G15370 AT2G40190 AT2G44660 AT3G02350 AT3G25140 AT5G01220 AT5G02410 AT5G14850 AT5G22130 AT5G38460 Gene Name: Enzyme Name: mannosyltransferase, putative EC: 2.4.1.-	0
R05961_c	alpha-galactosidase, putative / melibiase, putative / alpha-D-galactoside galactohydrolase, putative	S_Globotriaosylceramide_c[C_c] + S_H2O_c[C_c] <=> S_Lactosylceramide_c[C_c] + S_alpha_45_D_45_Galactose_c[C_c]	AT3G56310	-1000	1000	0	Glycosphingolipid biosynthesis - globoseries	GENE_LIST: AT3G56310 Gene Name: Enzyme Name: alpha-galactosidase, putative / melibiase, putative / alpha-D-galactoside galactohydrolase, putative EC: 3.2.1.22	0
R05963_c	glycosyl hydrolase family 20 protein	S_Globoside_c[C_c] + S_H2O_c[C_c] <=> S_Globotriaosylceramide_c[C_c] + S_N_45_Acetyl_45_D_45_galactosamine_c[C_c]	( AT1G05590 or AT3G55260 )	-1000	1000	0	Glycosphingolipid biosynthesis - globoseries	GENE_LIST: AT1G05590 AT3G55260 Gene Name: Enzyme Name: glycosyl hydrolase family 20 protein EC: 3.2.1.52	0
R05970N_c	glycosyltransferase family protein 28	S_N_45_Acetyl_45_D_45_glucosaminyldiphosphodolichol_c[C_c] + S_UDP_45_N_45_acetyl_45_D_45_glucosamine_c[C_c] -> S_N_44_N_39__45_Chitobiosyldiphosphodolichol_c[C_c] + S_UDP_c[C_c]	( AT4G16710 or AT4G18230 )	0	1000	0	N-Glycan biosynthesis	GENE_LIST: AT4G16710 AT4G18230 Gene Name: Enzyme Name: glycosyltransferase family protein 28 EC: 2.4.1.141	0
R05976_c	ribophorin I family protein	S_G00008_c[C_c] + S_Protein_32_asparagine_c[C_c] -> S_Dolichyl_32_diphosphate_c[C_c] + S_G00009_c[C_c]	( AT1G32210 or AT1G76400 or AT5G66680 )	0	1000	0	N-Glycan biosynthesis	GENE_LIST: AT1G32210 AT1G76400 AT5G66680 Gene Name: Enzyme Name: ribophorin I family protein EC: 2.4.1.119	0
R05983_c	alpha-1,3-mannosyl-glycoprotein beta-1,2-N-acetylglucosaminyltransferase, putative	S_G00012_c[C_c] + S_UDP_45_N_45_acetyl_45_D_45_glucosamine_c[C_c] <=> S_G00013_c[C_c] + S_UDP_c[C_c]	AT4G38240	-1000	1000	0	N-Glycan biosynthesis	GENE_LIST: AT4G38240 Gene Name: Enzyme Name: alpha-1,3-mannosyl-glycoprotein beta-1,2-N-acetylglucosaminyltransferase, putative EC: 2.4.1.101	0
R06004_c	glycosyl hydrolase family 20 protein	S_GM2_c[C_c] + S_H2O_c[C_c] -> S_GM3_c[C_c] + S_N_45_Acetyl_45_D_45_galactosamine_c[C_c]	( AT1G05590 or AT3G55260 )	0	1000	0	Glycosphingolipid biosynthesis - ganglioseries	GENE_LIST: AT1G05590 AT3G55260 Gene Name: Enzyme Name: glycosyl hydrolase family 20 protein EC: 3.2.1.52	0
R06010_c	glycosyl hydrolase family 35 protein	S_GM1_c[C_c] + S_H2O_c[C_c] -> S_GM2_c[C_c] + S_Galactose_c[C_c]	( AT3G52840 or AT3G54440 )	0	1000	0	Glycosphingolipid biosynthesis - ganglioseries	GENE_LIST: AT3G52840 AT3G54440 Gene Name: Enzyme Name: glycosyl hydrolase family 35 protein EC: 3.2.1.23	0
R06027_c	galactoside 2-alpha-L-fucosyltransferase / xyloglucan alpha-(1,2)-fucosyltransferase (FUT1) (FT1)	S_GDP_45_L_45_fucose_c[C_c] + S_nLc5Cer_c[C_c] <=> S_GDP_c[C_c] + S_Type_32_II_32_B_32_antigen_c[C_c]	( AT1G05570 or AT1G11880 or AT1G14070 or AT1G14080 or AT1G16900 or AT1G71220 or AT1G71990 or AT1G78800 or AT2G03210 or AT2G13680 or AT2G15350 or AT2G15370 or AT2G40190 or AT2G44660 or AT3G02350 or AT3G25140 or AT5G01220 or AT5G02410 or AT5G14850 or AT5G22130 or AT5G38460 )	-1000	1000	0	Glycosphingolipid biosynthesis - neo-lactoseries	GENE_LIST: AT1G05570 AT1G11880 AT1G14070 AT1G14080 AT1G16900 AT1G71220 AT1G71990 AT1G78800 AT2G03210 AT2G13680 AT2G15350 AT2G15370 AT2G40190 AT2G44660 AT3G02350 AT3G25140 AT5G01220 AT5G02410 AT5G14850 AT5G22130 AT5G38460 Gene Name: Enzyme Name: galactoside 2-alpha-L-fucosyltransferase / xyloglucan alpha-(1,2)-fucosyltransferase (FUT1) (FT1) EC: 2.4.1.-	0
R06128_c	glycosyl transferase family 1 protein	S_G10526_c[C_c] + S_GDP_45_D_45_mannose_c[C_c] -> S_G00006_c[C_c] + S_GDP_c[C_c]		0	1000	0	N-Glycan biosynthesis	GENE_LIST: Gene Name: Enzyme Name: glycosyl transferase family 1 protein EC: 2.4.1.131	0
R06223_c	farnesyl-diphosphate farnesyltransferase 1 / squalene synthase 1 (SQS1)	S_H_43__c[C_c] + S_NADPH_c[C_c] + 2 S_trans_44_trans_45_Farnesyl_32_diphosphate_c[C_c] -> S_NADP_43__c[C_c] + 2 S_Pyrophosphate_c[C_c] + S_Squalene_c[C_c]	( AT4G34640 or AT4G34650 )	0	1000	0	Terpenoid biosynthesis	GENE_LIST: AT4G34640 AT4G34650 Gene Name: Enzyme Name: farnesyl-diphosphate farnesyltransferase 1 / squalene synthase 1 (SQS1) EC: 2.5.1.21	0
R06258_c	alpha-1,3-mannosyltransferase	S_Dolichyl_32_phosphate_32_D_45_mannose_c[C_c] + S_G00006_c[C_c] -> S_Dolichyl_32_phosphate_c[C_c] + S_G10595_c[C_c]	( AT1G05570 or AT1G11880 or AT1G14070 or AT1G14080 or AT1G16900 or AT1G71220 or AT1G71990 or AT1G78800 or AT2G03210 or AT2G13680 or AT2G15350 or AT2G15370 or AT2G40190 or AT2G44660 or AT3G02350 or AT3G25140 or AT5G01220 or AT5G02410 or AT5G14850 or AT5G22130 or AT5G38460 )	0	1000	0	N-Glycan biosynthesis	GENE_LIST: AT1G05570 AT1G11880 AT1G14070 AT1G14080 AT1G16900 AT1G71220 AT1G71990 AT1G78800 AT2G03210 AT2G13680 AT2G15350 AT2G15370 AT2G40190 AT2G44660 AT3G02350 AT3G25140 AT5G01220 AT5G02410 AT5G14850 AT5G22130 AT5G38460 Gene Name: Enzyme Name: alpha-1,3-mannosyltransferase EC: 2.4.1.-	0
R06259_c	curculin-like (mannose-binding) lectin family protein	S_Dolichyl_32_phosphate_32_D_45_mannose_c[C_c] + S_G10595_c[C_c] -> S_Dolichyl_32_phosphate_c[C_c] + S_G10596_c[C_c]	( AT1G05570 or AT1G11880 or AT1G14070 or AT1G14080 or AT1G16900 or AT1G71220 or AT1G71990 or AT1G78800 or AT2G03210 or AT2G13680 or AT2G15350 or AT2G15370 or AT2G40190 or AT2G44660 or AT3G02350 or AT3G25140 or AT5G01220 or AT5G02410 or AT5G14850 or AT5G22130 or AT5G38460 )	0	1000	0	N-Glycan biosynthesis	GENE_LIST: AT1G05570 AT1G11880 AT1G14070 AT1G14080 AT1G16900 AT1G71220 AT1G71990 AT1G78800 AT2G03210 AT2G13680 AT2G15350 AT2G15370 AT2G40190 AT2G44660 AT3G02350 AT3G25140 AT5G01220 AT5G02410 AT5G14850 AT5G22130 AT5G38460 Gene Name: Enzyme Name: curculin-like (mannose-binding) lectin family protein EC: 2.4.1.-	0
R06261_c	curculin-like (mannose-binding) lectin family protein	S_Dolichyl_32_phosphate_32_D_45_mannose_c[C_c] + S_G10597_c[C_c] -> S_Dolichyl_32_phosphate_c[C_c] + S_G00007_c[C_c]	( AT1G05570 or AT1G11880 or AT1G14070 or AT1G14080 or AT1G16900 or AT1G71220 or AT1G71990 or AT1G78800 or AT2G03210 or AT2G13680 or AT2G15350 or AT2G15370 or AT2G40190 or AT2G44660 or AT3G02350 or AT3G25140 or AT5G01220 or AT5G02410 or AT5G14850 or AT5G22130 or AT5G38460 )	0	1000	0	N-Glycan biosynthesis	GENE_LIST: AT1G05570 AT1G11880 AT1G14070 AT1G14080 AT1G16900 AT1G71220 AT1G71990 AT1G78800 AT2G03210 AT2G13680 AT2G15350 AT2G15370 AT2G40190 AT2G44660 AT3G02350 AT3G25140 AT5G01220 AT5G02410 AT5G14850 AT5G22130 AT5G38460 Gene Name: Enzyme Name: curculin-like (mannose-binding) lectin family protein EC: 2.4.1.-	0
R06262_c	ALG6, ALG8 glycosyltransferase family	S_Dolichyl_32_D_45_glucosyl_32_phosphate_c[C_c] + S_G00007_c[C_c] -> S_Dolichyl_32_phosphate_c[C_c] + S_G10598_c[C_c]	( AT1G05570 or AT1G11880 or AT1G14070 or AT1G14080 or AT1G16900 or AT1G71220 or AT1G71990 or AT1G78800 or AT2G03210 or AT2G13680 or AT2G15350 or AT2G15370 or AT2G40190 or AT2G44660 or AT3G02350 or AT3G25140 or AT5G01220 or AT5G02410 or AT5G14850 or AT5G22130 or AT5G38460 )	0	1000	0	N-Glycan biosynthesis	GENE_LIST: AT1G05570 AT1G11880 AT1G14070 AT1G14080 AT1G16900 AT1G71220 AT1G71990 AT1G78800 AT2G03210 AT2G13680 AT2G15350 AT2G15370 AT2G40190 AT2G44660 AT3G02350 AT3G25140 AT5G01220 AT5G02410 AT5G14850 AT5G22130 AT5G38460 Gene Name: Enzyme Name: ALG6, ALG8 glycosyltransferase family EC: 2.4.1.-	0
R06263_c	ALG6, ALG8 glycosyltransferase family protein	S_Dolichyl_32_D_45_glucosyl_32_phosphate_c[C_c] + S_G10598_c[C_c] -> S_Dolichyl_32_phosphate_c[C_c] + S_G10599_c[C_c]	( AT1G05570 or AT1G11880 or AT1G14070 or AT1G14080 or AT1G16900 or AT1G71220 or AT1G71990 or AT1G78800 or AT2G03210 or AT2G13680 or AT2G15350 or AT2G15370 or AT2G40190 or AT2G44660 or AT3G02350 or AT3G25140 or AT5G01220 or AT5G02410 or AT5G14850 or AT5G22130 or AT5G38460 )	0	1000	0	N-Glycan biosynthesis	GENE_LIST: AT1G05570 AT1G11880 AT1G14070 AT1G14080 AT1G16900 AT1G71220 AT1G71990 AT1G78800 AT2G03210 AT2G13680 AT2G15350 AT2G15370 AT2G40190 AT2G44660 AT3G02350 AT3G25140 AT5G01220 AT5G02410 AT5G14850 AT5G22130 AT5G38460 Gene Name: Enzyme Name: ALG6, ALG8 glycosyltransferase family protein EC: 2.4.1.-	0
R06264_c	expressed protein	S_Dolichyl_32_D_45_glucosyl_32_phosphate_c[C_c] + S_G10599_c[C_c] -> S_Dolichyl_32_phosphate_c[C_c] + S_G00008_c[C_c]	( AT1G05570 or AT1G11880 or AT1G14070 or AT1G14080 or AT1G16900 or AT1G71220 or AT1G71990 or AT1G78800 or AT2G03210 or AT2G13680 or AT2G15350 or AT2G15370 or AT2G40190 or AT2G44660 or AT3G02350 or AT3G25140 or AT5G01220 or AT5G02410 or AT5G14850 or AT5G22130 or AT5G38460 )	0	1000	0	N-Glycan biosynthesis	GENE_LIST: AT1G05570 AT1G11880 AT1G14070 AT1G14080 AT1G16900 AT1G71220 AT1G71990 AT1G78800 AT2G03210 AT2G13680 AT2G15350 AT2G15370 AT2G40190 AT2G44660 AT3G02350 AT3G25140 AT5G01220 AT5G02410 AT5G14850 AT5G22130 AT5G38460 Gene Name: Enzyme Name: expressed protein EC: 2.4.1.-	0
R06265_c	dicarboxylate diiron protein, putative (Crd1)	S_H_43__c[C_c] + S_Magnesium_32_protoporphyrin_32_monomethyl_32_ester_c[C_c] + S_NADPH_c[C_c] + S_Oxygen_c[C_c] <=> S_13_40_1_41__45_Hydroxy_45_magnesium_45_protoporphyrin_32_IX_32_13_45_monomethyl_32_ester_c[C_c] + S_H2O_c[C_c] + S_NADP_43__c[C_c]	AT3G56940	-1000	1000	0	Porphyrin and chlorophyll metabolism	GENE_LIST: AT3G56940 Gene Name: Enzyme Name: dicarboxylate diiron protein, putative (Crd1) EC: 1.14.13.81	0
R06266_c	dicarboxylate diiron protein, putative (Crd1)	S_13_40_1_41__45_Hydroxy_45_magnesium_45_protoporphyrin_32_IX_32_13_45_monomethyl_32_ester_c[C_c] + S_H_43__c[C_c] + S_NADPH_c[C_c] + S_Oxygen_c[C_c] <=> S_13_40_1_41__45_Oxo_45_magnesium_45_protoporphyrin_32_IX_32_13_45_monomethyl_32_ester_c[C_c] + 2 S_H2O_c[C_c] + S_NADP_43__c[C_c]	AT3G56940	-1000	1000	0	Porphyrin and chlorophyll metabolism	GENE_LIST: AT3G56940 Gene Name: Enzyme Name: dicarboxylate diiron protein, putative (Crd1) EC: 1.14.13.81	0
R06267_c	dicarboxylate diiron protein, putative (Crd1)	S_13_40_1_41__45_Oxo_45_magnesium_45_protoporphyrin_32_IX_32_13_45_monomethyl_32_ester_c[C_c] + S_H_43__c[C_c] + S_NADPH_c[C_c] + S_Oxygen_c[C_c] <=> S_Divinylprotochlorophyllide_c[C_c] + 2 S_H2O_c[C_c] + S_NADP_43__c[C_c]	AT3G56940	-1000	1000	0	Porphyrin and chlorophyll metabolism	GENE_LIST: AT3G56940 Gene Name: Enzyme Name: dicarboxylate diiron protein, putative (Crd1) EC: 1.14.13.81	0
R06284_c	chlorophyll synthetase, putative	S_Chlorophyllide_c[C_c] + S_Phytyl_32_diphosphate_c[C_c] -> S_Chlorophyll_32_a_c[C_c] + S_Pyrophosphate_c[C_c]	AT3G51820	0	1000	0	Porphyrin and chlorophyll metabolism	GENE_LIST: AT3G51820 Gene Name: Enzyme Name: chlorophyll synthetase, putative EC: 2.5.1.62	0
R06286_c	protochlorophyllide reductase C, chloroplast / PCR C / NADPH-protochlorophyllide oxidoreductase C (PORC)	S_Divinylprotochlorophyllide_c[C_c] + S_H_43__c[C_c] + S_NADPH_c[C_c] -> S_Divinyl_32_chlorophyllide_32_a_c[C_c] + S_NADP_43__c[C_c]		0	1000	0	Porphyrin and chlorophyll metabolism	GENE_LIST: Gene Name: Enzyme Name: protochlorophyllide reductase C, chloroplast / PCR C / NADPH-protochlorophyllide oxidoreductase C (PORC) EC: 1.3.1.33	0
R06364_c	aminoalcoholphosphotransferase (AAPT1)	S_1_45_Alkyl_45_2_45_acylglycerol_c[C_c] + S_CDP_45_ethanolamine_c[C_c] -> S_1_45_Alkyl_45_2_45_acylglycerophosphoethanolamine_c[C_c] + S_CMP_c[C_c]	AT1G13560	0	1000	0	Ether lipid metabolism New!	GENE_LIST: AT1G13560 Gene Name: Enzyme Name: aminoalcoholphosphotransferase (AAPT1) EC: 2.7.8.1	0
R06366_c	aldehyde dehydrogenase, mitochondrial (ALDH3)	S_H2O_c[C_c] + S_NAD_43__c[C_c] + S_Perillyl_32_aldehyde_c[C_c] -> S_H_43__c[C_c] + S_NADH_c[C_c] + S_Perillic_32_acid_c[C_c]	( AT1G23800 or AT1G54100 or AT3G48000 or AT4G34240 )	0	1000	0	Limonene and pinene degradation	GENE_LIST: AT1G23800 AT1G54100 AT3G48000 AT4G34240 Gene Name: Enzyme Name: aldehyde dehydrogenase, mitochondrial (ALDH3) EC: 1.2.1.3	0
R06370_c	ketose-bisphosphate aldolase class-II family protein	S_2_45_Hydroxy_45_4_45_isopropenylcyclohexane_45_1_45_carboxyl_45_CoA_c[C_c] + S_Acceptor_c[C_c] -> S_4_45_Isopropenyl_45_2_45_oxy_45_cyclohexanecarboxyl_45_CoA_c[C_c] + S_Reduced_32_acceptor_c[C_c]	( AT1G18270 or AT3G03330 or AT4G05530 )	0	1000	0	Limonene and pinene degradation	GENE_LIST: AT1G18270 AT3G03330 AT4G05530 Gene Name: Enzyme Name: ketose-bisphosphate aldolase class-II family protein EC: 1.1.-.-	0
R06401_c	cytochrome P450, putative	S_Reduced_32_acceptor_c[C_c] + S_alpha_45_Pinene_c[C_c] -> S_Acceptor_c[C_c] + S_H2O_c[C_c] + S_Myrtenol_c[C_c]	( AT1G01190 or AT1G01600 or AT1G11600 or AT1G11610 or AT1G13090 or AT1G13100 or AT1G13710 or AT2G30750 or AT2G30770 or AT3G10230 or AT3G13730 or AT3G26150 or AT3G26160 or AT3G26170 or AT3G26190 or AT3G26200 or AT3G26210 or AT3G26220 or AT3G26230 or AT3G26270 or AT3G26280 or AT3G26290 or AT3G26300 or AT3G26310 or AT3G26320 or AT3G26830 or AT3G30180 or AT3G44250 or AT3G48360 or AT3G52970 or AT3G532…	0	1000	0	Limonene and pinene degradation	GENE_LIST: AT1G01190 AT1G01600 AT1G11600 AT1G11610 AT1G13090 AT1G13100 AT1G13710 AT2G30750 AT2G30770 AT3G10230 AT3G13730 AT3G26150 AT3G26160 AT3G26170 AT3G26190 AT3G26200 AT3G26210 AT3G26220 AT3G26230 AT3G26270 AT3G26280 AT3G26290 AT3G26300 AT3G26310 AT3G26320 AT3G26830 AT3G30180 AT3G44250 AT3G48360 AT3G52970 AT3G53280 AT3G53290 AT3G53300 AT3G56630 AT4G04930 AT4G13290 AT4G13310 AT4G15350 AT4G1536…	0
R06402_c	ketose-bisphosphate aldolase class-II family protein	S_Acceptor_c[C_c] + S_Myrtenol_c[C_c] + S_Oxygen_c[C_c] -> 2 S_H2O_c[C_c] + S_Myrtenal_c[C_c] + S_Reduced_32_acceptor_c[C_c]	( AT1G18270 or AT3G03330 or AT4G05530 )	0	1000	0	Limonene and pinene degradation	GENE_LIST: AT1G18270 AT3G03330 AT4G05530 Gene Name: Enzyme Name: ketose-bisphosphate aldolase class-II family protein EC: 1.1.-.-	0
R06404_c	cytochrome P450, putative	S_H_43__c[C_c] + S_Oxygen_c[C_c] + S_alpha_45_Pinene_c[C_c] -> S_H2O_c[C_c] + S_Pinocarveol_c[C_c]	( AT1G01190 or AT1G01600 or AT1G11600 or AT1G11610 or AT1G13090 or AT1G13100 or AT1G13710 or AT2G30750 or AT2G30770 or AT3G10230 or AT3G13730 or AT3G26150 or AT3G26160 or AT3G26170 or AT3G26190 or AT3G26200 or AT3G26210 or AT3G26220 or AT3G26230 or AT3G26270 or AT3G26280 or AT3G26290 or AT3G26300 or AT3G26310 or AT3G26320 or AT3G26830 or AT3G30180 or AT3G44250 or AT3G48360 or AT3G52970 or AT3G532…	0	1000	0	Limonene and pinene degradation	GENE_LIST: AT1G01190 AT1G01600 AT1G11600 AT1G11610 AT1G13090 AT1G13100 AT1G13710 AT2G30750 AT2G30770 AT3G10230 AT3G13730 AT3G26150 AT3G26160 AT3G26170 AT3G26190 AT3G26200 AT3G26210 AT3G26220 AT3G26230 AT3G26270 AT3G26280 AT3G26290 AT3G26300 AT3G26310 AT3G26320 AT3G26830 AT3G30180 AT3G44250 AT3G48360 AT3G52970 AT3G53280 AT3G53290 AT3G53300 AT3G56630 AT4G04930 AT4G13290 AT4G13310 AT4G15350 AT4G1536…	0
R06405_c	ketose-bisphosphate aldolase class-II family protein	S_Pinocarveol_c[C_c] -> S_H_43__c[C_c] + S_Pinocarvone_c[C_c]	( AT1G18270 or AT3G03330 or AT4G05530 )	0	1000	0	Limonene and pinene degradation	GENE_LIST: AT1G18270 AT3G03330 AT4G05530 Gene Name: Enzyme Name: ketose-bisphosphate aldolase class-II family protein EC: 1.1.-.-	0
R06411_c	enoyl-CoA hydratase/isomerase family protein	S_H2O_c[C_c] + S_cis_45_2_45_Methyl_45_5_45_isopropylhexa_45_2_44_5_45_dienoyl_45_CoA_c[C_c] -> S_3_45_Hydroxy_45_2_44_6_45_dimethyl_45_5_45_methylene_45_heptanoyl_45_CoA_c[C_c]	( AT3G06860 or AT4G16210 or AT4G16800 or AT4G29010 )	0	1000	0	Limonene and pinene degradation	GENE_LIST: AT3G06860 AT4G16210 AT4G16800 AT4G29010 Gene Name: Enzyme Name: enoyl-CoA hydratase/isomerase family protein EC: 4.2.1.17	0
R06412_c	enoyl-CoA hydratase/isomerase family protein	S_H2O_c[C_c] + S_trans_45_2_45_Methyl_45_5_45_isopropylhexa_45_2_44_5_45_dienoyl_45_CoA_c[C_c] -> S_3_45_Hydroxy_45_2_44_6_45_dimethyl_45_5_45_methylene_45_heptanoyl_45_CoA_c[C_c]	( AT3G06860 or AT4G16210 or AT4G16800 or AT4G29010 )	0	1000	0	Limonene and pinene degradation	GENE_LIST: AT3G06860 AT4G16210 AT4G16800 AT4G29010 Gene Name: Enzyme Name: enoyl-CoA hydratase/isomerase family protein EC: 4.2.1.17	0
R06413_c	ketose-bisphosphate aldolase class-II family protein	S_3_45_Hydroxy_45_2_44_6_45_dimethyl_45_5_45_methylene_45_heptanoyl_45_CoA_c[C_c] + S_NAD_43__c[C_c] -> S_2_44_6_45_Dimethyl_45_5_45_methylene_45_3_45_oxo_45_heptanoyl_45_CoA_c[C_c] + S_H_43__c[C_c] + S_NADH_c[C_c]	( AT1G18270 or AT3G03330 or AT4G05530 )	0	1000	0	Limonene and pinene degradation	GENE_LIST: AT1G18270 AT3G03330 AT4G05530 Gene Name: Enzyme Name: ketose-bisphosphate aldolase class-II family protein EC: 1.1.-.-	0
R06518_c	alkaline phytoceramidase family / aPHC family	S_Dihydroceramide_c[C_c] + S_H2O_c[C_c] -> S_Fatty_32_acid_c[C_c] + S_Sphinganine_c[C_c]		0	1000	0	Sphingolipid metabolism	GENE_LIST: Gene Name: Enzyme Name: alkaline phytoceramidase family / aPHC family EC: 3.5.1.23	0
R06519_c	fatty acid desaturase family protein	S_Dihydroceramide_c[C_c] + S_Oxygen_c[C_c] + S_Reduced_32_acceptor_c[C_c] -> S_Acceptor_c[C_c] + 2 S_H2O_c[C_c] + S_N_45_Acylsphingosine_c[C_c]	( AT1G01190 or AT1G01600 or AT1G11600 or AT1G11610 or AT1G13090 or AT1G13100 or AT1G13710 or AT2G30750 or AT2G30770 or AT3G10230 or AT3G13730 or AT3G26150 or AT3G26160 or AT3G26170 or AT3G26190 or AT3G26200 or AT3G26210 or AT3G26220 or AT3G26230 or AT3G26270 or AT3G26280 or AT3G26290 or AT3G26300 or AT3G26310 or AT3G26320 or AT3G26830 or AT3G30180 or AT3G44250 or AT3G48360 or AT3G52970 or AT3G532…	0	1000	0	Sphingolipid metabolism	GENE_LIST: AT1G01190 AT1G01600 AT1G11600 AT1G11610 AT1G13090 AT1G13100 AT1G13710 AT2G30750 AT2G30770 AT3G10230 AT3G13730 AT3G26150 AT3G26160 AT3G26170 AT3G26190 AT3G26200 AT3G26210 AT3G26220 AT3G26230 AT3G26270 AT3G26280 AT3G26290 AT3G26300 AT3G26310 AT3G26320 AT3G26830 AT3G30180 AT3G44250 AT3G48360 AT3G52970 AT3G53280 AT3G53290 AT3G53300 AT3G56630 AT4G04930 AT4G13290 AT4G13310 AT4G15350 AT4G1536…	0
R06534_c	UDP-glucoronosyl/UDP-glucosyl transferase family protein	S_Pelargonidin_c[C_c] + S_UDP_45_glucose_c[C_c] -> S_Pelargonidin_32_3_45_O_45_glucoside_c[C_c] + S_UDP_c[C_c]		0	1000	0	Flavonoid biosynthesis	GENE_LIST: Gene Name: Enzyme Name: UDP-glucoronosyl/UDP-glucosyl transferase family protein EC: 2.4.1.115	0
R06535_c	UDP-glucoronosyl/UDP-glucosyl transferase family protein	S_Cyanidin_c[C_c] + S_UDP_45_glucose_c[C_c] -> S_Cyanidin_32_3_45_O_45_glucoside_c[C_c] + S_UDP_c[C_c]		0	1000	0	Flavonoid biosynthesis	GENE_LIST: Gene Name: Enzyme Name: UDP-glucoronosyl/UDP-glucosyl transferase family protein EC: 2.4.1.115	0
R06536_c	UDP-glucoronosyl/UDP-glucosyl transferase family protein	S_Delphinidin_c[C_c] + S_UDP_45_glucose_c[C_c] -> S_Delphinidin_32_3_45_O_45_glucoside_c[C_c] + S_UDP_c[C_c]		0	1000	0	Flavonoid biosynthesis	GENE_LIST: Gene Name: Enzyme Name: UDP-glucoronosyl/UDP-glucosyl transferase family protein EC: 2.4.1.115	0
R06537_c	cytochrome P450 75A5 / flavonoid 3'-monooxygenase / flavonoid 3'-hydroxylase (F3'H) (F3'5'H) (TT7)	S_Apigenin_c[C_c] + S_H_43__c[C_c] + S_NADPH_c[C_c] + S_Oxygen_c[C_c] -> S_H2O_c[C_c] + S_Luteolin_c[C_c] + S_NADP_43__c[C_c]	AT5G07990	0	1000	0	Flavonoid biosynthesis	GENE_LIST: AT5G07990 Gene Name: Enzyme Name: cytochrome P450 75A5 / flavonoid 3&apos;-monooxygenase / flavonoid 3&apos;-hydroxylase (F3&apos;H) (F3&apos;5&apos;H) (TT7) EC: 1.14.13.21	0
R06538_c	cytochrome P450 75A5 / flavonoid 3'-monooxygenase / flavonoid 3'-hydroxylase (F3'H) (F3'5'H) (TT7)	S_H_43__c[C_c] + S_Kaempferol_c[C_c] + S_NADPH_c[C_c] + S_Oxygen_c[C_c] -> S_H2O_c[C_c] + S_NADP_43__c[C_c] + S_Quercetin_c[C_c]	AT5G07990	0	1000	0	Flavonoid biosynthesis	GENE_LIST: AT5G07990 Gene Name: Enzyme Name: cytochrome P450 75A5 / flavonoid 3&apos;-monooxygenase / flavonoid 3&apos;-hydroxylase (F3&apos;H) (F3&apos;5&apos;H) (TT7) EC: 1.14.13.21	0
R06539_c	flavonol synthase 1 (FLS1)	S_2_45_Oxoglutarate_c[C_c] + S_Dihydromyricetin_c[C_c] + S_Oxygen_c[C_c] -> S_CO2_c[C_c] + S_H2O_c[C_c] + S_Myricetin_c[C_c] + S_Succinate_c[C_c]	( AT5G08640 or AT5G63590 )	0	1000	0	Flavonoid biosynthesis	GENE_LIST: AT5G08640 AT5G63590 Gene Name: Enzyme Name: flavonol synthase 1 (FLS1) EC: 1.14.11.23	0
R06540_c	leucoanthocyanidin dioxygenase, putative / anthocyanidin synthase, putative	S_2_45_Oxoglutarate_c[C_c] + S_Oxygen_c[C_c] + S_cis_45_3_44_4_45_Leucopelargonidin_c[C_c] -> S_CO2_c[C_c] + S_Dihydrokaempferol_c[C_c] + S_H2O_c[C_c] + S_Succinate_c[C_c]	( AT4G22870 or AT4G22880 )	0	1000	0	Flavonoid biosynthesis	GENE_LIST: AT4G22870 AT4G22880 Gene Name: Enzyme Name: leucoanthocyanidin dioxygenase, putative / anthocyanidin synthase, putative EC: 1.14.11.19	0
R06556_c	chalcone-flavanone isomerase / chalcone isomerase (CHI)	S_Isoliquiritigenin_c[C_c] <=> S_Liquiritigenin_c[C_c]	( AT3G55120 or AT5G66220 )	-1000	1000	0	Flavonoid biosynthesis	GENE_LIST: AT3G55120 AT5G66220 Gene Name: Enzyme Name: chalcone-flavanone isomerase / chalcone isomerase (CHI) EC: 5.5.1.6	0
R06568_c	chalcone and stilbene synthase family protein	S_p_45_Coumaroyl_45_CoA_c[C_c] -> S_Isoliquiritigenin_c[C_c]	( AT1G74470 or AT1G75280 or AT3G55360 or AT4G13660 )	0	1000	0	Flavonoid biosynthesis	GENE_LIST: AT1G74470 AT1G75280 AT3G55360 AT4G13660 Gene Name: Enzyme Name: chalcone and stilbene synthase family protein EC: 1.3.1.-	0
R06610_c	dihydroflavonol 4-reductase (dihydrokaempferol 4-reductase) (DFR)	S_H_43__c[C_c] + S_NADPH_c[C_c] + S_Naringenin_c[C_c] -> S_Apiforol_c[C_c] + S_NADP_43__c[C_c]		0	1000	0	Flavonoid biosynthesis	GENE_LIST: Gene Name: Enzyme Name: dihydroflavonol 4-reductase (dihydrokaempferol 4-reductase) (DFR) EC: 1.1.1.234	0
R06611_c	UDP-glucoronosyl/UDP-glucosyl transferase family protein	S_Kaempferol_c[C_c] + S_UDP_45_glucose_c[C_c] -> S_Kaempferol_32_3_45_O_45_glucoside_c[C_c] + S_UDP_c[C_c]	AT5G17050	0	1000	0	Flavonoid biosynthesis	GENE_LIST: AT5G17050 Gene Name: Enzyme Name: UDP-glucoronosyl/UDP-glucosyl transferase family protein EC: 2.4.1.91	0
R06853_c	ketose-bisphosphate aldolase class-II family protein	S_Benzene_45_1_44_2_44_4_45_triol_c[C_c] -> S_2_45_Hydroxy_45_1_44_4_45_benzoquinone_c[C_c]	( AT1G18270 or AT3G03330 or AT4G05530 )	0	1000	0	gamma-Hexachlorocyclohexane degradation	GENE_LIST: AT1G18270 AT3G03330 AT4G05530 Gene Name: Enzyme Name: ketose-bisphosphate aldolase class-II family protein EC: 1.1.-.-	0
R06854_c	ketose-bisphosphate aldolase class-II family protein	S_2_45_Hydroxy_45_1_44_4_45_benzoquinone_c[C_c] -> S_H2O_c[C_c] + S_p_45_Benzoquinone_c[C_c]	( AT1G18270 or AT3G03330 or AT4G05530 )	0	1000	0	gamma-Hexachlorocyclohexane degradation	GENE_LIST: AT1G18270 AT3G03330 AT4G05530 Gene Name: Enzyme Name: ketose-bisphosphate aldolase class-II family protein EC: 1.1.-.-	0
R06858_c	UbiA prenyltransferase family protein	S_1_44_4_45_Dihydroxy_45_2_45_naphthoate_c[C_c] + S_Phytyl_32_diphosphate_c[C_c] -> S_2_45_Phytyl_45_1_44_4_45_naphthoquinone_c[C_c] + S_CO2_c[C_c] + S_Pyrophosphate_c[C_c]	( AT1G17050 or AT1G60600 or AT1G78510 or AT2G44050 or AT2G44520 )	0	1000	0	Ubiquinone biosynthesis	GENE_LIST: AT1G17050 AT1G60600 AT1G78510 AT2G44050 AT2G44520 Gene Name: Enzyme Name: UbiA prenyltransferase family protein EC: 2.5.1.-	0
R06859_c	UbiE/COQ5 methyltransferase family protein	S_2_45_Phytyl_45_1_44_4_45_naphthoquinone_c[C_c] + S_S_45_Adenosyl_45_L_45_methionine_c[C_c] -> S_Phylloquinone_c[C_c] + S_S_45_Adenosyl_45_L_45_homocysteine_c[C_c]	( AT1G50000 or AT2G19670 or AT2G47420 or AT3G13180 or AT3G20020 or AT3G27180 or AT4G16570 or AT4G29510 or AT5G57300 or AT5G66360 )	0	1000	0	Ubiquinone biosynthesis	GENE_LIST: AT1G50000 AT2G19670 AT2G47420 AT3G13180 AT3G20020 AT3G27180 AT4G16570 AT4G29510 AT5G57300 AT5G66360 Gene Name: Enzyme Name: UbiE/COQ5 methyltransferase family protein EC: 2.1.1.-	0
R06867_c	UDP-sulfoquinovose:DAG sulfoquinovosyltransferase (sulfolipid synthase) (SQD2)	S_Diacylglycerol_c[C_c] + S_UDP_45_6_45_sulfoquinovose_c[C_c] -> S_Sulfoquinovosyldiacylglycerol_c[C_c] + S_UDP_c[C_c]	( AT1G05570 or AT1G11880 or AT1G14070 or AT1G14080 or AT1G16900 or AT1G71220 or AT1G71990 or AT1G78800 or AT2G03210 or AT2G13680 or AT2G15350 or AT2G15370 or AT2G40190 or AT2G44660 or AT3G02350 or AT3G25140 or AT5G01220 or AT5G02410 or AT5G14850 or AT5G22130 or AT5G38460 )	0	1000	0	Glycerolipid metabolism	GENE_LIST: AT1G05570 AT1G11880 AT1G14070 AT1G14080 AT1G16900 AT1G71220 AT1G71990 AT1G78800 AT2G03210 AT2G13680 AT2G15350 AT2G15370 AT2G40190 AT2G44660 AT3G02350 AT3G25140 AT5G01220 AT5G02410 AT5G14850 AT5G22130 AT5G38460 Gene Name: Enzyme Name: UDP-sulfoquinovose:DAG sulfoquinovosyltransferase (sulfolipid synthase) (SQD2) EC: 2.4.1.-	0
R06868_c	phosphoethanolamine N-methyltransferase 2, putative (NMT2)	S_N_45_Methylethanolamine_32_phosphate_c[C_c] + S_S_45_Adenosyl_45_L_45_methionine_c[C_c] -> S_Phosphodimethylethanolamine_c[C_c] + S_S_45_Adenosyl_45_L_45_homocysteine_c[C_c]		0	1000	0	Glycerophospholipid metabolism	GENE_LIST: Gene Name: Enzyme Name: phosphoethanolamine N-methyltransferase 2, putative (NMT2) EC: 2.1.1.103	0
R06869_c	phosphoethanolamine N-methyltransferase 2, putative (NMT2)	S_Phosphodimethylethanolamine_c[C_c] + S_S_45_Adenosyl_45_L_45_methionine_c[C_c] -> S_Choline_32_phosphate_c[C_c] + S_S_45_Adenosyl_45_L_45_homocysteine_c[C_c]		0	1000	0	Glycerophospholipid metabolism	GENE_LIST: Gene Name: Enzyme Name: phosphoethanolamine N-methyltransferase 2, putative (NMT2) EC: 2.1.1.103	0
R06907_c	ketose-bisphosphate aldolase class-II family protein	S_Naphthyl_45_2_45_hydroxymethyl_45_succinyl_32_CoA_c[C_c] -> 2 S_H_43__c[C_c] + S_Naphthyl_45_2_45_oxomethyl_45_succinyl_45_CoA_c[C_c]	( AT1G18270 or AT3G03330 or AT4G05530 )	0	1000	0	1- and 2-Methylnaphthalene degradation	GENE_LIST: AT1G18270 AT3G03330 AT4G05530 Gene Name: Enzyme Name: ketose-bisphosphate aldolase class-II family protein EC: 1.1.-.-	0
R06917_c	alcohol dehydrogenase, putative	S_1_45_Hydroxymethylnaphthalene_c[C_c] + S_NAD_43__c[C_c] -> S_1_45_Naphthaldehyde_c[C_c] + S_H_43__c[C_c] + S_NADH_c[C_c]	( AT1G22430 or AT1G22440 or AT5G42250 or AT5G43940 )	0	1000	0	1- and 2-Methylnaphthalene degradation	GENE_LIST: AT1G22430 AT1G22440 AT5G42250 AT5G43940 Gene Name: Enzyme Name: alcohol dehydrogenase, putative EC: 1.1.1.284	0
R06920_c	ketose-bisphosphate aldolase class-II family protein	S_cis_45_1_44_2_45_Dihydroxy_45_1_44_2_45_dihydro_45_8_45_carboxynaphthalene_c[C_c] -> S_1_44_2_45_Dihydroxy_45_8_45_carboxynaphthalene_c[C_c]	( AT1G18270 or AT3G03330 or AT4G05530 )	0	1000	0	1- and 2-Methylnaphthalene degradation	GENE_LIST: AT1G18270 AT3G03330 AT4G05530 Gene Name: Enzyme Name: ketose-bisphosphate aldolase class-II family protein EC: 1.1.-.-	0
R06927_c	alcohol dehydrogenase, putative	S__40_2_45_Naphthyl_41_methanol_c[C_c] + S_NAD_43__c[C_c] -> S_2_45_Naphthaldehyde_c[C_c] + S_H_43__c[C_c] + S_NADH_c[C_c]	( AT1G22430 or AT1G22440 or AT5G42250 or AT5G43940 )	0	1000	0	1- and 2-Methylnaphthalene degradation	GENE_LIST: AT1G22430 AT1G22440 AT5G42250 AT5G43940 Gene Name: Enzyme Name: alcohol dehydrogenase, putative EC: 1.1.1.284	0
R06942_c	enoyl-CoA hydratase/isomerase family protein	S_5_45_Carboxy_45_2_45_pentenoyl_45_CoA_c[C_c] + S_H2O_c[C_c] -> S__40_3S_41__45_3_45_Hydroxyadipyl_45_CoA_c[C_c]	( AT3G06860 or AT4G16210 or AT4G16800 or AT4G29010 )	0	1000	0	Caprolactam degradation	GENE_LIST: AT3G06860 AT4G16210 AT4G16800 AT4G29010 Gene Name: Enzyme Name: enoyl-CoA hydratase/isomerase family protein EC: 4.2.1.17	0
R06960_c	lycopene epsilon cyclase	S_Neurosporene_c[C_c] -> S_alpha_45_Zeacarotene_c[C_c]	( AT1G01190 or AT1G01600 or AT1G11600 or AT1G11610 or AT1G13090 or AT1G13100 or AT1G13710 or AT2G30750 or AT2G30770 or AT3G10230 or AT3G13730 or AT3G26150 or AT3G26160 or AT3G26170 or AT3G26190 or AT3G26200 or AT3G26210 or AT3G26220 or AT3G26230 or AT3G26270 or AT3G26280 or AT3G26290 or AT3G26300 or AT3G26310 or AT3G26320 or AT3G26830 or AT3G30180 or AT3G44250 or AT3G48360 or AT3G52970 or AT3G532…	0	1000	0	Biosynthesis of steroids	GENE_LIST: AT1G01190 AT1G01600 AT1G11600 AT1G11610 AT1G13090 AT1G13100 AT1G13710 AT2G30750 AT2G30770 AT3G10230 AT3G13730 AT3G26150 AT3G26160 AT3G26170 AT3G26190 AT3G26200 AT3G26210 AT3G26220 AT3G26230 AT3G26270 AT3G26280 AT3G26290 AT3G26300 AT3G26310 AT3G26320 AT3G26830 AT3G30180 AT3G44250 AT3G48360 AT3G52970 AT3G53280 AT3G53290 AT3G53300 AT3G56630 AT4G04930 AT4G13290 AT4G13310 AT4G15350 AT4G1536…	0
R06961_c	zeta-carotene desaturase (ZDS1) / carotene 7,8-desaturase	S_alpha_45_Zeacarotene_c[C_c] -> S_delta_45_Carotene_c[C_c]	AT3G04870	0	1000	0	Biosynthesis of steroids	GENE_LIST: AT3G04870 Gene Name: Enzyme Name: zeta-carotene desaturase (ZDS1) / carotene 7,8-desaturase EC: 1.14.99.30	0
R06962_c	lycopene beta cyclase (LYC)	S_delta_45_Carotene_c[C_c] -> S_alpha_45_Carotene_c[C_c]	( AT1G01190 or AT1G01600 or AT1G11600 or AT1G11610 or AT1G13090 or AT1G13100 or AT1G13710 or AT2G30750 or AT2G30770 or AT3G10230 or AT3G13730 or AT3G26150 or AT3G26160 or AT3G26170 or AT3G26190 or AT3G26200 or AT3G26210 or AT3G26220 or AT3G26230 or AT3G26270 or AT3G26280 or AT3G26290 or AT3G26300 or AT3G26310 or AT3G26320 or AT3G26830 or AT3G30180 or AT3G44250 or AT3G48360 or AT3G52970 or AT3G532…	0	1000	0	Biosynthesis of steroids	GENE_LIST: AT1G01190 AT1G01600 AT1G11600 AT1G11610 AT1G13090 AT1G13100 AT1G13710 AT2G30750 AT2G30770 AT3G10230 AT3G13730 AT3G26150 AT3G26160 AT3G26170 AT3G26190 AT3G26200 AT3G26210 AT3G26220 AT3G26230 AT3G26270 AT3G26280 AT3G26290 AT3G26300 AT3G26310 AT3G26320 AT3G26830 AT3G30180 AT3G44250 AT3G48360 AT3G52970 AT3G53280 AT3G53290 AT3G53300 AT3G56630 AT4G04930 AT4G13290 AT4G13310 AT4G15350 AT4G1536…	0
R06963_c	lycopene epsilon cyclase	S_Lycopene_c[C_c] -> S_delta_45_Carotene_c[C_c]	( AT1G01190 or AT1G01600 or AT1G11600 or AT1G11610 or AT1G13090 or AT1G13100 or AT1G13710 or AT2G30750 or AT2G30770 or AT3G10230 or AT3G13730 or AT3G26150 or AT3G26160 or AT3G26170 or AT3G26190 or AT3G26200 or AT3G26210 or AT3G26220 or AT3G26230 or AT3G26270 or AT3G26280 or AT3G26290 or AT3G26300 or AT3G26310 or AT3G26320 or AT3G26830 or AT3G30180 or AT3G44250 or AT3G48360 or AT3G52970 or AT3G532…	0	1000	0	Biosynthesis of steroids	GENE_LIST: AT1G01190 AT1G01600 AT1G11600 AT1G11610 AT1G13090 AT1G13100 AT1G13710 AT2G30750 AT2G30770 AT3G10230 AT3G13730 AT3G26150 AT3G26160 AT3G26170 AT3G26190 AT3G26200 AT3G26210 AT3G26220 AT3G26230 AT3G26270 AT3G26280 AT3G26290 AT3G26300 AT3G26310 AT3G26320 AT3G26830 AT3G30180 AT3G44250 AT3G48360 AT3G52970 AT3G53280 AT3G53290 AT3G53300 AT3G56630 AT4G04930 AT4G13290 AT4G13310 AT4G15350 AT4G1536…	0
R06965_c	lycopene epsilon cyclase	S_gamma_45_Carotene_c[C_c] -> S_alpha_45_Carotene_c[C_c]	( AT1G01190 or AT1G01600 or AT1G11600 or AT1G11610 or AT1G13090 or AT1G13100 or AT1G13710 or AT2G30750 or AT2G30770 or AT3G10230 or AT3G13730 or AT3G26150 or AT3G26160 or AT3G26170 or AT3G26190 or AT3G26200 or AT3G26210 or AT3G26220 or AT3G26230 or AT3G26270 or AT3G26280 or AT3G26290 or AT3G26300 or AT3G26310 or AT3G26320 or AT3G26830 or AT3G30180 or AT3G44250 or AT3G48360 or AT3G52970 or AT3G532…	0	1000	0	Biosynthesis of steroids	GENE_LIST: AT1G01190 AT1G01600 AT1G11600 AT1G11610 AT1G13090 AT1G13100 AT1G13710 AT2G30750 AT2G30770 AT3G10230 AT3G13730 AT3G26150 AT3G26160 AT3G26170 AT3G26190 AT3G26200 AT3G26210 AT3G26220 AT3G26230 AT3G26270 AT3G26280 AT3G26290 AT3G26300 AT3G26310 AT3G26320 AT3G26830 AT3G30180 AT3G44250 AT3G48360 AT3G52970 AT3G53280 AT3G53290 AT3G53300 AT3G56630 AT4G04930 AT4G13290 AT4G13310 AT4G15350 AT4G1536…	0
R06983_c	alcohol dehydrogenase, putative	S_NAD_43__c[C_c] + S_S_45__40_Hydroxymethyl_41_glutathione_c[C_c] -> S_H_43__c[C_c] + S_NADH_c[C_c] + S_S_45_Formylglutathione_c[C_c]	( AT1G22430 or AT1G22440 or AT5G42250 or AT5G43940 )	0	1000	0	Methane metabolism	GENE_LIST: AT1G22430 AT1G22440 AT5G42250 AT5G43940 Gene Name: Enzyme Name: alcohol dehydrogenase, putative EC: 1.1.1.284	0
R07002_c	glutathione S-transferase, putative	S__40_1R_44_2S_41__45_Naphthalene_32_1_44_2_45_oxide_c[C_c] + S_Glutathione_c[C_c] -> S__40_1R_41__45_Hydroxy_45__40_2R_41__45_glutathionyl_45_1_44_2_45_dihydronaphthalene_c[C_c]	( AT1G02920 or AT1G02940 or AT1G02950 or AT1G65820 or AT2G02930 or AT2G29440 or AT2G29460 or AT2G29480 or AT2G29490 or AT2G30860 or AT2G47730 or AT3G03190 or AT3G43800 )	0	1000	0	Metabolism of xenobiotics by cytochrome P450	GENE_LIST: AT1G02920 AT1G02940 AT1G02950 AT1G65820 AT2G02930 AT2G29440 AT2G29460 AT2G29480 AT2G29490 AT2G30860 AT2G47730 AT3G03190 AT3G43800 Gene Name: Enzyme Name: glutathione S-transferase zeta 1 (GSTZ1) (GST18) glutathione S-transferase, putative EC: 2.5.1.18 5.2.1.-	0
R07003_c	glutathione S-transferase, putative	S__40_1S_44_2R_41__45_Naphthalene_32_1_44_2_45_oxide_c[C_c] + S_Glutathione_c[C_c] -> S__40_1R_41__45_Glutathionyl_45__40_2R_41__45_hydroxy_45_1_44_2_45_dihydronaphthalene_c[C_c]	( AT1G02920 or AT1G02940 or AT1G02950 or AT1G65820 or AT2G02930 or AT2G29440 or AT2G29460 or AT2G29480 or AT2G29490 or AT2G30860 or AT2G47730 or AT3G03190 or AT3G43800 )	0	1000	0	Metabolism of xenobiotics by cytochrome P450	GENE_LIST: AT1G02920 AT1G02940 AT1G02950 AT1G65820 AT2G02930 AT2G29440 AT2G29460 AT2G29480 AT2G29490 AT2G30860 AT2G47730 AT3G03190 AT3G43800 Gene Name: Enzyme Name: glutathione S-transferase zeta 1 (GSTZ1) (GST18) glutathione S-transferase, putative EC: 2.5.1.18 5.2.1.-	0
R07004_c	glutathione S-transferase, putative	S__40_1S_44_2R_41__45_Naphthalene_32_1_44_2_45_oxide_c[C_c] + S_Glutathione_c[C_c] -> S__40_1S_41__45_Hydroxy_45__40_2S_41__45_glutathionyl_45_1_44_2_45_dihydronaphthalene_c[C_c]	( AT1G02920 or AT1G02940 or AT1G02950 or AT1G65820 or AT2G02930 or AT2G29440 or AT2G29460 or AT2G29480 or AT2G29490 or AT2G30860 or AT2G47730 or AT3G03190 or AT3G43800 )	0	1000	0	Metabolism of xenobiotics by cytochrome P450	GENE_LIST: AT1G02920 AT1G02940 AT1G02950 AT1G65820 AT2G02930 AT2G29440 AT2G29460 AT2G29480 AT2G29490 AT2G30860 AT2G47730 AT3G03190 AT3G43800 Gene Name: Enzyme Name: glutathione S-transferase zeta 1 (GSTZ1) (GST18) glutathione S-transferase, putative EC: 2.5.1.18 5.2.1.-	0
R07023_c	glutathione S-transferase, putative	S_1_45_Nitronaphthalene_45_7_44_8_45_oxide_c[C_c] + S_Glutathione_c[C_c] -> S_1_45_Nitro_45_7_45_hydroxy_45_8_45_glutathionyl_45_7_44_8_45_dihydronaphthalene_c[C_c]	( AT1G02920 or AT1G02940 or AT1G02950 or AT1G65820 or AT2G02930 or AT2G29440 or AT2G29460 or AT2G29480 or AT2G29490 or AT2G30860 or AT2G47730 or AT3G03190 or AT3G43800 )	0	1000	0	Metabolism of xenobiotics by cytochrome P450	GENE_LIST: AT1G02920 AT1G02940 AT1G02950 AT1G65820 AT2G02930 AT2G29440 AT2G29460 AT2G29480 AT2G29490 AT2G30860 AT2G47730 AT3G03190 AT3G43800 Gene Name: Enzyme Name: glutathione S-transferase zeta 1 (GSTZ1) (GST18) glutathione S-transferase, putative EC: 2.5.1.18 5.2.1.-	0
R07024_c	glutathione S-transferase, putative	S_1_45_Nitronaphthalene_45_7_44_8_45_oxide_c[C_c] + S_Glutathione_c[C_c] -> S_1_45_Nitro_45_7_45_glutathionyl_45_8_45_hydroxy_45_7_44_8_45_dihydronaphthalene_c[C_c]	( AT1G02920 or AT1G02940 or AT1G02950 or AT1G65820 or AT2G02930 or AT2G29440 or AT2G29460 or AT2G29480 or AT2G29490 or AT2G30860 or AT2G47730 or AT3G03190 or AT3G43800 )	0	1000	0	Metabolism of xenobiotics by cytochrome P450	GENE_LIST: AT1G02920 AT1G02940 AT1G02950 AT1G65820 AT2G02930 AT2G29440 AT2G29460 AT2G29480 AT2G29490 AT2G30860 AT2G47730 AT3G03190 AT3G43800 Gene Name: Enzyme Name: glutathione S-transferase zeta 1 (GSTZ1) (GST18) glutathione S-transferase, putative EC: 2.5.1.18 5.2.1.-	0
R07025_c	glutathione S-transferase, putative	S_1_45_Nitronaphthalene_45_5_44_6_45_oxide_c[C_c] + S_Glutathione_c[C_c] -> S_1_45_Nitro_45_5_45_hydroxy_45_6_45_glutathionyl_45_5_44_6_45_dihydronaphthalene_c[C_c]	( AT1G02920 or AT1G02940 or AT1G02950 or AT1G65820 or AT2G02930 or AT2G29440 or AT2G29460 or AT2G29480 or AT2G29490 or AT2G30860 or AT2G47730 or AT3G03190 or AT3G43800 )	0	1000	0	Metabolism of xenobiotics by cytochrome P450	GENE_LIST: AT1G02920 AT1G02940 AT1G02950 AT1G65820 AT2G02930 AT2G29440 AT2G29460 AT2G29480 AT2G29490 AT2G30860 AT2G47730 AT3G03190 AT3G43800 Gene Name: Enzyme Name: glutathione S-transferase zeta 1 (GSTZ1) (GST18) glutathione S-transferase, putative EC: 2.5.1.18 5.2.1.-	0
R07026_c	glutathione S-transferase, putative	S_1_45_Nitronaphthalene_45_5_44_6_45_oxide_c[C_c] + S_Glutathione_c[C_c] -> S_1_45_Nitro_45_5_45_glutathionyl_45_6_45_hydroxy_45_5_44_6_45_dihydronaphthalene_c[C_c]	( AT1G02920 or AT1G02940 or AT1G02950 or AT1G65820 or AT2G02930 or AT2G29440 or AT2G29460 or AT2G29480 or AT2G29490 or AT2G30860 or AT2G47730 or AT3G03190 or AT3G43800 )	0	1000	0	Metabolism of xenobiotics by cytochrome P450	GENE_LIST: AT1G02920 AT1G02940 AT1G02950 AT1G65820 AT2G02930 AT2G29440 AT2G29460 AT2G29480 AT2G29490 AT2G30860 AT2G47730 AT3G03190 AT3G43800 Gene Name: Enzyme Name: glutathione S-transferase zeta 1 (GSTZ1) (GST18) glutathione S-transferase, putative EC: 2.5.1.18 5.2.1.-	0
R07034_c	glutathione peroxidase, putative	S_5_40_S_41__45_HPETE_c[C_c] + 2 S_Glutathione_c[C_c] -> S_5_40_S_41__45_HETE_c[C_c] + S_H2O_c[C_c] + S_Oxidized_32_glutathione_c[C_c]	( AT1G63460 or AT2G25080 or AT2G31570 or AT2G48150 or AT3G63080 or AT4G11600 or AT4G31870 )	0	1000	0	Arachidonic acid metabolism	GENE_LIST: AT1G63460 AT2G25080 AT2G31570 AT2G48150 AT3G63080 AT4G11600 AT4G31870 Gene Name: Enzyme Name: glutathione peroxidase, putative EC: 1.11.1.9	0
R07035_c	glutathione peroxidase, putative	S_15_40_S_41__45_HPETE_c[C_c] + 2 S_Glutathione_c[C_c] -> S__40_15S_41__45_15_45_Hydroxy_45_5_44_8_44_11_45_cis_45_13_45_trans_45_eicosatetraenoate_c[C_c] + S_H2O_c[C_c] + S_Oxidized_32_glutathione_c[C_c]	( AT1G63460 or AT2G25080 or AT2G31570 or AT2G48150 or AT3G63080 or AT4G11600 or AT4G31870 )	0	1000	0	Arachidonic acid metabolism	GENE_LIST: AT1G63460 AT2G25080 AT2G31570 AT2G48150 AT3G63080 AT4G11600 AT4G31870 Gene Name: Enzyme Name: glutathione peroxidase, putative EC: 1.11.1.9	0
R07069_c	glutathione S-transferase, putative	S_Bromobenzene_45_3_44_4_45_oxide_c[C_c] + S_Glutathione_c[C_c] -> S_3_44_4_45_Dihydro_45_3_45_hydroxy_45_4_45_S_45_glutathionyl_32_bromobenzene_c[C_c]	( AT1G02920 or AT1G02940 or AT1G02950 or AT1G65820 or AT2G02930 or AT2G29440 or AT2G29460 or AT2G29480 or AT2G29490 or AT2G30860 or AT2G47730 or AT3G03190 or AT3G43800 )	0	1000	0	Metabolism of xenobiotics by cytochrome P450	GENE_LIST: AT1G02920 AT1G02940 AT1G02950 AT1G65820 AT2G02930 AT2G29440 AT2G29460 AT2G29480 AT2G29490 AT2G30860 AT2G47730 AT3G03190 AT3G43800 Gene Name: Enzyme Name: glutathione S-transferase zeta 1 (GSTZ1) (GST18) glutathione S-transferase, putative EC: 2.5.1.18 5.2.1.-	0
R07070_c	glutathione S-transferase, putative	S_Bromobenzene_45_2_44_3_45_oxide_c[C_c] + S_Glutathione_c[C_c] -> S_2_44_3_45_Dihydro_45_2_45_S_45_glutathionyl_45_3_45_hydroxy_32_bromobenzene_c[C_c]	( AT1G02920 or AT1G02940 or AT1G02950 or AT1G65820 or AT2G02930 or AT2G29440 or AT2G29460 or AT2G29480 or AT2G29490 or AT2G30860 or AT2G47730 or AT3G03190 or AT3G43800 )	0	1000	0	Metabolism of xenobiotics by cytochrome P450	GENE_LIST: AT1G02920 AT1G02940 AT1G02950 AT1G65820 AT2G02930 AT2G29440 AT2G29460 AT2G29480 AT2G29490 AT2G30860 AT2G47730 AT3G03190 AT3G43800 Gene Name: Enzyme Name: glutathione S-transferase zeta 1 (GSTZ1) (GST18) glutathione S-transferase, putative EC: 2.5.1.18 5.2.1.-	0
R07083_c	glutathione S-transferase, putative	S_Benzo_91_a_93_pyrene_45_4_44_5_45_oxide_c[C_c] + S_Glutathione_c[C_c] -> S_4_44_5_45_Dihydro_45_4_45_hydroxy_45_5_45_S_45_glutathionyl_45_benzo_91_a_93_pyrene_c[C_c]	( AT1G02920 or AT1G02940 or AT1G02950 or AT1G65820 or AT2G02930 or AT2G29440 or AT2G29460 or AT2G29480 or AT2G29490 or AT2G30860 or AT2G47730 or AT3G03190 or AT3G43800 )	0	1000	0	Metabolism of xenobiotics by cytochrome P450	GENE_LIST: AT1G02920 AT1G02940 AT1G02950 AT1G65820 AT2G02930 AT2G29440 AT2G29460 AT2G29480 AT2G29490 AT2G30860 AT2G47730 AT3G03190 AT3G43800 Gene Name: Enzyme Name: glutathione S-transferase zeta 1 (GSTZ1) (GST18) glutathione S-transferase, putative EC: 2.5.1.18 5.2.1.-	0
R07084_c	glutathione S-transferase, putative	S_Benzo_91_a_93_pyrene_45_7_44_8_45_diol_c[C_c] + S_Glutathione_c[C_c] -> S_7_44_8_45_Dihydro_45_7_45_hydroxy_45_8_45_S_45_glutathionyl_45_benzo_91_a_93_pyrene_c[C_c] + S_H2O_c[C_c]	( AT1G02920 or AT1G02940 or AT1G02950 or AT1G65820 or AT2G02930 or AT2G29440 or AT2G29460 or AT2G29480 or AT2G29490 or AT2G30860 or AT2G47730 or AT3G03190 or AT3G43800 )	0	1000	0	Metabolism of xenobiotics by cytochrome P450	GENE_LIST: AT1G02920 AT1G02940 AT1G02950 AT1G65820 AT2G02930 AT2G29440 AT2G29460 AT2G29480 AT2G29490 AT2G30860 AT2G47730 AT3G03190 AT3G43800 Gene Name: Enzyme Name: glutathione S-transferase zeta 1 (GSTZ1) (GST18) glutathione S-transferase, putative EC: 2.5.1.18 5.2.1.-	0
R07091_c	glutathione S-transferase, putative	S_2_44_2_45_Dichloroacetaldehyde_c[C_c] + S_Glutathione_c[C_c] -> S_S_45__40_2_44_2_45_Dichloro_45_1_45_hydroxy_41_ethyl_32_glutathione_c[C_c]	( AT1G02920 or AT1G02940 or AT1G02950 or AT1G65820 or AT2G02930 or AT2G29440 or AT2G29460 or AT2G29480 or AT2G29490 or AT2G30860 or AT2G47730 or AT3G03190 or AT3G43800 )	0	1000	0	Metabolism of xenobiotics by cytochrome P450	GENE_LIST: AT1G02920 AT1G02940 AT1G02950 AT1G65820 AT2G02930 AT2G29440 AT2G29460 AT2G29480 AT2G29490 AT2G30860 AT2G47730 AT3G03190 AT3G43800 Gene Name: Enzyme Name: glutathione S-transferase zeta 1 (GSTZ1) (GST18) glutathione S-transferase, putative EC: 2.5.1.18 5.2.1.-	0
R07092_c	glutathione S-transferase, putative	S_1_44_1_45_Dichloroethylene_32_epoxide_c[C_c] + S_Glutathione_c[C_c] -> S_2_45__40_S_45_Glutathionyl_41_acetyl_32_chloride_c[C_c] + S_HCl_c[C_c]	( AT1G02920 or AT1G02940 or AT1G02950 or AT1G65820 or AT2G02930 or AT2G29440 or AT2G29460 or AT2G29480 or AT2G29490 or AT2G30860 or AT2G47730 or AT3G03190 or AT3G43800 )	0	1000	0	Metabolism of xenobiotics by cytochrome P450	GENE_LIST: AT1G02920 AT1G02940 AT1G02950 AT1G65820 AT2G02930 AT2G29440 AT2G29460 AT2G29480 AT2G29490 AT2G30860 AT2G47730 AT3G03190 AT3G43800 Gene Name: Enzyme Name: glutathione S-transferase zeta 1 (GSTZ1) (GST18) glutathione S-transferase, putative EC: 2.5.1.18 5.2.1.-	0
R07093_c	glutathione S-transferase, putative	S_Chloroacetyl_32_chloride_c[C_c] + S_Glutathione_c[C_c] -> S_HCl_c[C_c] + S_S_45__40_2_45_Chloroacetyl_41_glutathione_c[C_c]	( AT1G02920 or AT1G02940 or AT1G02950 or AT1G65820 or AT2G02930 or AT2G29440 or AT2G29460 or AT2G29480 or AT2G29490 or AT2G30860 or AT2G47730 or AT3G03190 or AT3G43800 )	0	1000	0	Metabolism of xenobiotics by cytochrome P450	GENE_LIST: AT1G02920 AT1G02940 AT1G02950 AT1G65820 AT2G02930 AT2G29440 AT2G29460 AT2G29480 AT2G29490 AT2G30860 AT2G47730 AT3G03190 AT3G43800 Gene Name: Enzyme Name: glutathione S-transferase zeta 1 (GSTZ1) (GST18) glutathione S-transferase, putative EC: 2.5.1.18 5.2.1.-	0
R07094_c	glutathione S-transferase, putative	S_2_45__40_S_45_Glutathionyl_41_acetyl_32_chloride_c[C_c] + S_Glutathione_c[C_c] -> S_2_45__40_S_45_Glutathionyl_41_acetyl_32_glutathione_c[C_c] + S_HCl_c[C_c]	( AT1G02920 or AT1G02940 or AT1G02950 or AT1G65820 or AT2G02930 or AT2G29440 or AT2G29460 or AT2G29480 or AT2G29490 or AT2G30860 or AT2G47730 or AT3G03190 or AT3G43800 )	0	1000	0	Metabolism of xenobiotics by cytochrome P450	GENE_LIST: AT1G02920 AT1G02940 AT1G02950 AT1G65820 AT2G02930 AT2G29440 AT2G29460 AT2G29480 AT2G29490 AT2G30860 AT2G47730 AT3G03190 AT3G43800 Gene Name: Enzyme Name: glutathione S-transferase zeta 1 (GSTZ1) (GST18) glutathione S-transferase, putative EC: 2.5.1.18 5.2.1.-	0
R07100_c	glutathione S-transferase, putative	S_Glutathione_c[C_c] + S_Trichloroethene_c[C_c] -> S_HCl_c[C_c] + S_S_45__40_1_44_2_45_Dichlorovinyl_41_glutathione_c[C_c]	( AT1G02920 or AT1G02940 or AT1G02950 or AT1G65820 or AT2G02930 or AT2G29440 or AT2G29460 or AT2G29480 or AT2G29490 or AT2G30860 or AT2G47730 or AT3G03190 or AT3G43800 )	0	1000	0	Metabolism of xenobiotics by cytochrome P450	GENE_LIST: AT1G02920 AT1G02940 AT1G02950 AT1G65820 AT2G02930 AT2G29440 AT2G29460 AT2G29480 AT2G29490 AT2G30860 AT2G47730 AT3G03190 AT3G43800 Gene Name: Enzyme Name: glutathione S-transferase zeta 1 (GSTZ1) (GST18) glutathione S-transferase, putative EC: 2.5.1.18 5.2.1.-	0
R07105_c	alcohol dehydrogenase, putative	S_Chloral_32_hydrate_c[C_c] + S_H_43__c[C_c] + S_NADH_c[C_c] -> S_H2O_c[C_c] + S_NAD_43__c[C_c] + S_Trichloroethanol_c[C_c]	( AT1G22430 or AT1G22440 or AT5G42250 or AT5G43940 )	0	1000	0	Metabolism of xenobiotics by cytochrome P450	GENE_LIST: AT1G22430 AT1G22440 AT5G42250 AT5G43940 Gene Name: Enzyme Name: alcohol dehydrogenase, putative EC: 1.1.1.284	0
R07113_c	glutathione S-transferase, putative	S_1_44_2_45_Dibromoethane_c[C_c] + S_Glutathione_c[C_c] -> S_Glutathione_32_episulfonium_32_ion_c[C_c] + 2 S_Hydrobromic_32_acid_c[C_c]	( AT1G02920 or AT1G02940 or AT1G02950 or AT1G65820 or AT2G02930 or AT2G29440 or AT2G29460 or AT2G29480 or AT2G29490 or AT2G30860 or AT2G47730 or AT3G03190 or AT3G43800 )	0	1000	0	Metabolism of xenobiotics by cytochrome P450	GENE_LIST: AT1G02920 AT1G02940 AT1G02950 AT1G65820 AT2G02930 AT2G29440 AT2G29460 AT2G29480 AT2G29490 AT2G30860 AT2G47730 AT3G03190 AT3G43800 Gene Name: Enzyme Name: glutathione S-transferase zeta 1 (GSTZ1) (GST18) glutathione S-transferase, putative EC: 2.5.1.18 5.2.1.-	0
R07116_c	glutathione S-transferase, putative	S_2_45_Bromoacetaldehyde_c[C_c] + S_Glutathione_c[C_c] -> S_Hydrobromic_32_acid_c[C_c] + S_S_45__40_Formylmethyl_41_glutathione_c[C_c]	( AT1G02920 or AT1G02940 or AT1G02950 or AT1G65820 or AT2G02930 or AT2G29440 or AT2G29460 or AT2G29480 or AT2G29490 or AT2G30860 or AT2G47730 or AT3G03190 or AT3G43800 )	0	1000	0	Metabolism of xenobiotics by cytochrome P450	GENE_LIST: AT1G02920 AT1G02940 AT1G02950 AT1G65820 AT2G02930 AT2G29440 AT2G29460 AT2G29480 AT2G29490 AT2G30860 AT2G47730 AT3G03190 AT3G43800 Gene Name: Enzyme Name: glutathione S-transferase zeta 1 (GSTZ1) (GST18) glutathione S-transferase, putative EC: 2.5.1.18 5.2.1.-	0
R07376_c	phosphatidyl serine synthase family protein	S_L_45_Serine_c[C_c] + S_Phosphatidylethanolamine_c[C_c] -> S_Ethanolamine_c[C_c] + S_Phosphatidylserine_c[C_c]		0	1000	0	Glycerophospholipid metabolism	GENE_LIST: Gene Name: Enzyme Name: phosphatidyl serine synthase family protein EC:	0
R07384_c	aminoalcoholphosphotransferase (AAPT1)	S_CMP_c[C_c] + S_O_45_1_45_Alk_45_1_45_enyl_45_2_45_acyl_45_sn_45_glycero_45_3_45_phosphoethanolamine_c[C_c] <=> S_1_45_Alkenyl_45_2_45_acylglycerol_c[C_c] + S_CDP_45_ethanolamine_c[C_c]	AT1G13560	-1000	1000	0	Ether lipid metabolism New!	GENE_LIST: AT1G13560 Gene Name: Enzyme Name: aminoalcoholphosphotransferase (AAPT1) EC: 2.7.8.1	0
R07385_c	phospholipase D alpha 2 / PLD alpha 2 (PLDALPHA2) (PLD2) / choline phosphatase 2	S_H2O_c[C_c] + S_O_45_1_45_Alk_45_1_45_enyl_45_2_45_acyl_45_sn_45_glycero_45_3_45_phosphoethanolamine_c[C_c] -> S_2_45_Acyl_45_1_45__40_1_45_alkenyl_41__45_sn_45_glycero_45_3_45_phosphate_c[C_c] + S_Ethanolamine_c[C_c]	( AT1G55180 or AT2G42010 or AT3G05630 or AT3G15730 or AT4G11840 or AT4G11850 or AT5G25370 )	0	1000	0	Ether lipid metabolism New!	GENE_LIST: AT1G55180 AT2G42010 AT3G05630 AT3G15730 AT4G11840 AT4G11850 AT5G25370 Gene Name: Enzyme Name: phospholipase D alpha 2 / PLD alpha 2 (PLDALPHA2) (PLD2) / choline phosphatase 2 EC: 3.1.4.4	0
R07396_c	aminotransferase, putative	S_4_45_Methylthio_45_2_45_oxobutanoic_32_acid_c[C_c] + S_L_45_Glutamate_c[C_c] -> S_2_45_Oxoglutarate_c[C_c] + S_L_45_Methionine_c[C_c]		0	1000	0	Methionine metabolism	GENE_LIST: Gene Name: Enzyme Name: aminotransferase, putative EC: 2.6.1.57	0
R00344_c	pyruvate carboxylase	S_ATP_c[C_c] + S_HCO3_45__c[C_c] + S_Pyruvate_c[C_c] -> S_ADP_c[C_c] + S_Orthophosphate_c[C_c] + S_Oxaloacetate_c[C_c]		0	1000	0	Pyruvate metabolism	GENE_LIST: Gene Name: Enzyme Name: pyruvate carboxylase EC: 6.4.1.1	628.265
R04779_c	ATP:D-fructose-6-phosphate 1-phosphotransferase	S_ATP_c[C_c] + S_beta_45_D_45_Fructose_32_6_45_phosphate_c[C_c] -> S_ADP_c[C_c] + S_beta_45_D_45_Fructose_32_1_44_6_45_bisphosphate_c[C_c]	( AT2G22480 or AT4G26270 or AT4G29220 or AT4G32840 or AT5G56630 or AT5G61580 )	0	1000	0	Glycolysis	GENE_LIST: AT2G22480 AT4G26270 AT4G29220 AT4G32840 AT5G56630 AT5G61580 Gene Name: Enzyme Name: ATP:D-fructose-6-phosphate 1-phosphotransferase EC: 2.7.1.11	0
R04779_p	ATP:D-fructose-6-phosphate 1-phosphotransferase	S_ATP_p[C_p] + S_beta_45_D_45_Fructose_32_6_45_phosphate_p[C_p] -> S_ADP_p[C_p] + S_beta_45_D_45_Fructose_32_1_44_6_45_bisphosphate_p[C_p]	( AT2G22480 or AT4G26270 or AT4G29220 or AT4G32840 or AT5G56630 or AT5G61580 )	0	1000	0	Glycolysis	GENE_LIST: AT2G22480 AT4G26270 AT4G29220 AT4G32840 AT5G56630 AT5G61580 Gene Name: Enzyme Name: ATP:D-fructose-6-phosphate 1-phosphotransferase EC: 2.7.1.11	0
R01197_m	2-oxoglutarate synthase	S_CO2_m[C_m] + S_Reduced_32_ferredoxin_m[C_m] + S_Succinyl_45_CoA_m[C_m] -> S_2_45_Oxoglutarate_m[C_m] + S_CoA_m[C_m] + S_Oxidized_32_ferredoxin_m[C_m]		0	1000	0	Reductive carboxylate cycle (CO2 fixation);Citrate cycle (TCA cycle)	GENE_LIST: Gene Name: Enzyme Name: 2-oxoglutarate synthase EC: 1.2.7.3	0
R00405_m	succinyl-CoA synthetase	S_ATP_m[C_m] + S_CoA_m[C_m] + S_Succinate_m[C_m] <=> S_ADP_m[C_m] + S_Orthophosphate_m[C_m] + S_Succinyl_45_CoA_m[C_m]	( AT2G20420 or AT5G08300 or AT5G23250 )	-1000	1000	0	Citrate cycle (TCA cycle)	GENE_LIST: AT2G20420 AT5G08300 AT5G23250 Gene Name: Enzyme Name: succinyl-CoA synthetase EC: 6.2.1.5	-160.603
R00805_c	Sucrose-6-phosphate phosphohydrolase	S_H2O_c[C_c] + S_Sucrose_32_6_45_phosphate_c[C_c] -> S_Orthophosphate_c[C_c] + S_Sucrose_c[C_c]		0	1000	0	Starch and sucrose metabolism	GENE_LIST: Gene Name: Enzyme Name: Sucrose-6-phosphate phosphohydrolase EC: 3.1.3.24	0
R02889_c	cellulose synthase	S_UDP_45_glucose_c[C_c] -> S_Cellulose_c[C_c] + S_UDP_c[C_c]	( AT2G21770 or AT2G25540 or AT4G18780 or AT4G32410 or AT4G39350 or AT5G05170 or AT5G09870 or AT5G17420 or AT5G44030 or AT5G64740 )	0	1000	0	Starch and sucrose metabolism	GENE_LIST: AT2G21770 AT2G25540 AT4G18780 AT4G32410 AT4G39350 AT5G05170 AT5G09870 AT5G17420 AT5G44030 AT5G64740 Gene Name: Enzyme Name: cellulose synthase EC: 2.4.1.12	56.5913
R01788_c	alpha-D-Glucose 6-phosphate phosphohydrolase	S_H2O_c[C_c] + S_alpha_45_D_45_Glucose_32_6_45_phosphate_c[C_c] -> S_Orthophosphate_c[C_c] + S_alpha_45_D_45_Glucose_c[C_c]		0	1000	0	Gluconeogenesis	GENE_LIST: Gene Name: Enzyme Name: alpha-D-Glucose 6-phosphate phosphohydrolase EC: 3.1.3.9	0
R01788_p	alpha-D-Glucose 6-phosphate phosphohydrolase	S_H2O_p[C_p] + S_alpha_45_D_45_Glucose_32_6_45_phosphate_p[C_p] -> S_Orthophosphate_p[C_p] + S_alpha_45_D_45_Glucose_p[C_p]		0	1000	0	Gluconeogenesis	GENE_LIST: Gene Name: Enzyme Name: alpha-D-Glucose 6-phosphate phosphohydrolase EC: 3.1.3.9	0
R00004_c	Pyrophosphate phosphohydrolase	S_H2O_c[C_c] + S_Pyrophosphate_c[C_c] -> 2 S_Orthophosphate_c[C_c]	( AT1G01050 or AT1G15690 or AT2G18230 or AT2G46860 or AT3G53620 or AT4G01480 )	0	1000	0	Pyrophosphate hydrolysis	GENE_LIST: AT1G01050 AT1G15690 AT2G18230 AT2G46860 AT3G53620 AT4G01480 Gene Name: Enzyme Name: Pyrophosphate phosphohydrolase EC: 3.6.1.1	0
R02421_p	starch synthase	S_ADP_45_glucose_p[C_p] -> S_ADP_p[C_p] + S_Amylose_p[C_p]		0	1000	0	Starch and sucrose metabolism	GENE_LIST: Gene Name: Enzyme Name: starch synthase EC: 2.4.1.21	293.613
R00951_c	ADP-sugar diphosphatase	S_ADP_45_glucose_c[C_c] + S_H2O_c[C_c] -> S_AMP_c[C_c] + S_D_45_Glucose_32_1_45_phosphate_c[C_c]	NF	0	1000	0	Starch and sucrose metabolism	GENE_LIST: NF Gene Name: NF Enzyme Name: ADP-sugar diphosphatase EC: 3.6.1.21 NF	0
R01791_c	glucoamylase	S_Dextrin_c[C_c] + S_H2O_c[C_c] -> 2 S_alpha_45_D_45_Glucose_c[C_c]		0	1000	0	Starch and sucrose metabolism	GENE_LIST: Gene Name: Enzyme Name: glucoamylase EC: 3.2.1.10	0
R01384_c	UDP-glucuronate decarboxylase	S_UDP_45_glucuronate_c[C_c] -> S_CO2_c[C_c] + S_UDP_45_D_45_xylose_c[C_c]		0	1000	0	Nucleotide sugars metabolism;Starch and sucrose metabolism	GENE_LIST: Gene Name: Enzyme Name: UDP-glucuronate decarboxylase EC: 4.1.1.35	0
R03928_c	1,4-beta-D-xylan synthase	S_UDP_45_D_45_xylose_c[C_c] -> S_1_44_4_45_beta_45_D_45_Xylan_c[C_c] + S_UDP_c[C_c]		0	1000	0	Nucleotide sugars metabolism;Starch and sucrose metabolism	GENE_LIST: Gene Name: Enzyme Name: 1,4-beta-D-xylan synthase EC: 2.4.2.24	0
R01433_c	xylan 1,4-beta-xylosidase	S_1_44_4_45_beta_45_D_45_Xylan_c[C_c] + S_H2O_c[C_c] -> S_D_45_Xylose_c[C_c]		0	1000	0	Nucleotide sugars metabolism;Starch and sucrose metabolism	GENE_LIST: Gene Name: Enzyme Name: xylan 1,4-beta-xylosidase EC: 3.2.1.37	0
R01334_p	phosphoglycolate phosphatase	S_2_45_Phosphoglycolate_p[C_p] + S_H2O_p[C_p] -> S_Glycolate_p[C_p] + S_Orthophosphate_p[C_p]		0	1000	0	Glyoxylate and dicarboxylate metabolism	GENE_LIST: Gene Name: Enzyme Name: phosphoglycolate phosphatase EC: 3.1.3.18	0
R01777_c	homoserine O-succinyltransferase	S_L_45_Homoserine_c[C_c] + S_Succinyl_45_CoA_c[C_c] -> S_CoA_c[C_c] + S_O_45_Succinyl_45_L_45_homoserine_c[C_c]		0	1000	0	Methionine metabolism	GENE_LIST: Gene Name: Enzyme Name: homoserine O-succinyltransferase EC: 2.3.1.46	0
R01290_c	cystathionine beta-synthase	S_L_45_Homocysteine_c[C_c] + S_L_45_Serine_c[C_c] -> S_H2O_c[C_c] + S_L_45_Cystathionine_c[C_c]		0	1000	0	Methionine metabolism;Glycine, serine and threonine metabolism	GENE_LIST: Gene Name: Enzyme Name: cystathionine beta-synthase EC: 4.2.1.22	2.99161
R03968_c	2-Isopropylmalate hydro-lyase	S__40_2S_41__45_2_45_Isopropylmalate_c[C_c] <=> S_2_45_Isopropylmaleate_c[C_c] + S_H2O_c[C_c]	AT2G43090	-1000	1000	0	&quot;);Valine, leucine and isoleucine biosynthesis (&quot;leucine&quot	GENE_LIST: AT2G43090 Gene Name: NA Enzyme Name: 2-Isopropylmalate hydro-lyase EC: 4.2.1.33	17.4511
R04001_c	3-Isopropylmalate hydro-lyase	S__40_2R_44_3S_41__45_3_45_Isopropylmalate_c[C_c] <=> S_2_45_Isopropylmaleate_c[C_c] + S_H2O_c[C_c]	( AT2G43090 or AT4G13430 )	-1000	1000	0	&quot;);Valine, leucine and isoleucine biosynthesis (&quot;leucine&quot	GENE_LIST: AT2G43090 AT4G13430 Gene Name: Enzyme Name: 3-Isopropylmalate hydro-lyase EC: 4.2.1.33	-17.4511
R01652_c	non enzymatic reaction (spontaneous)	S__40_2S_41__45_2_45_Isopropyl_45_3_45_oxosuccinate_c[C_c] -> S_4_45_Methyl_45_2_45_oxopentanoate_c[C_c] + S_CO2_c[C_c]		0	1000	0	&quot;Valine, leucine and isoleucine biosynthesis (&quot;leucine)	GENE_LIST: Gene Name: Enzyme Name: non enzymatic reaction (spontaneous) EC:	17.4511
R02021_c	phosphoadenosine phosphosulfate reductase	S_3_39__45_Phosphoadenylyl_32_sulfate_c[C_c] + S_Thioredoxin_c[C_c] -> S_Adenosine_32_3_39__44_5_39__45_bisphosphate_c[C_c] + S_Oxidized_32_thioredoxin_c[C_c] + S_Sulfite_c[C_c]		0	1000	0	Sulfur metabolism	GENE_LIST: Gene Name: Enzyme Name: phosphoadenosine phosphosulfate reductase EC: 1.8.4.8	0
R00946_c	5-Methyltetrahydrofolate:L-homocysteine S-methyltransferase	S_5_45_Methyltetrahydrofolate_c[C_c] + S_L_45_Homocysteine_c[C_c] -> S_L_45_Methionine_c[C_c] + S_Tetrahydrofolate_c[C_c]	NF	0	1000	0	One carbon pool by folate;Methionine metabolism	GENE_LIST: NF Gene Name: NF Enzyme Name: 5-Methyltetrahydrofolate:L-homocysteine S-methyltransferase EC: 2.1.1.13	20.1934
R01001_c	L-Cystathionine Lysteine-lyase (deaminating)	S_2_45_Oxobutanoate_c[C_c] + S_L_45_Cysteine_c[C_c] + S_NH3_c[C_c] -> S_H2O_c[C_c] + S_L_45_Cystathionine_c[C_c]		0	1000	0	Methionine metabolism; Nitrogen metabolism;Glycine, serine and threonine metabolism	GENE_LIST: Gene Name: Enzyme Name: L-Cystathionine Lysteine-lyase (deaminating) EC: 4.4.1.1	0.249301
R01395_c	ATP:carbamate phosphotransferase	S_ATP_c[C_c] + S_Carbamate_c[C_c] -> S_ADP_c[C_c] + S_Carbamoyl_32_phosphate_c[C_c]		0	1000	0	Nitrogen metabolism (precursor for arginine)	GENE_LIST: Gene Name: Enzyme Name: ATP:carbamate phosphotransferase EC: 2.7.2.2	0
R00245_c	L-Glutamate 5-semialdehyde:NAD+ oxidoreductase	S_H2O_c[C_c] + S_L_45_Glutamate_32_5_45_semialdehyde_c[C_c] + S_NAD_43__c[C_c] <=> S_H_43__c[C_c] + S_L_45_Glutamate_c[C_c] + S_NADH_c[C_c]	NF	-1000	1000	0	Arginine and proline metabolism	GENE_LIST: NF Gene Name: NF Enzyme Name: L-Glutamate 5-semialdehyde:NAD+ oxidoreductase EC: 1.5.1.12	-1.24651
R00149_c	Carbon-dioxide:ammonia ligase	2 S_ATP_c[C_c] + S_CO2_c[C_c] + S_H2O_c[C_c] + S_NH3_c[C_c] <=> 2 S_ADP_c[C_c] + S_Carbamoyl_32_phosphate_c[C_c] + S_Orthophosphate_c[C_c]	AT1G29900	-1000	1000	0	Arginine and proline metabolism; Glutamate metabolism; Nitrogen metabolism;Urea cycle and metabolism of amino groups	GENE_LIST: AT1G29900 Gene Name: Enzyme Name: Carbon-dioxide:ammonia ligase EC: 6.3.4.16	-574.295
RN01_c	non enzymatic reaction	S_L_45_Glutamate_32_5_45_semialdehyde_c[C_c] <=> S__40_S_41__45_1_45_Pyrroline_45_5_45_carboxylate_c[C_c]	NF	-1000	1000	0	Arginine and proline metabolism;Non enzymatic reaction	GENE_LIST: NF Gene Name: NF Enzyme Name: non enzymatic reaction EC: NON ENZYMATIC REACTION	1.24651
R04365_c	Succinyl-CoA:2,3,4,5-tetrahydropyridine-2,6-dicarboxylate N-succinyltransferase	S_2_44_3_44_4_44_5_45_Tetrahydrodipicolinate_c[C_c] + S_H2O_c[C_c] + S_Succinyl_45_CoA_c[C_c] -> S_CoA_c[C_c] + S_N_45_Succinyl_45_2_45_L_45_amino_45_6_45_oxoheptanedioate_c[C_c]		0	1000	0	Lysine biosynthesis	GENE_LIST: Gene Name: Enzyme Name: Succinyl-CoA:2,3,4,5-tetrahydropyridine-2,6-dicarboxylate N-succinyltransferase EC: 2.3.1.117	0
R04475_c	N-Succinyl-L-2,6-diaminoheptanedioate:2-ocoglytarate amino-transferase	S_L_45_Glutamate_c[C_c] + S_N_45_Succinyl_45_2_45_L_45_amino_45_6_45_oxoheptanedioate_c[C_c] -> S_2_45_Oxoglutarate_c[C_c] + S_N_45_Succinyl_45_LL_45_2_44_6_45_diaminoheptanedioate_c[C_c]		0	1000	0	Lysine biosynthesis	GENE_LIST: Gene Name: Enzyme Name: N-Succinyl-L-2,6-diaminoheptanedioate:2-ocoglytarate amino-transferase EC: 2.6.1.17	0
R02734_c	N-Succinyl-LL-2,6-diaminoheptanedioate amidohydrolase	S_H2O_c[C_c] + S_N_45_Succinyl_45_LL_45_2_44_6_45_diaminoheptanedioate_c[C_c] -> S_LL_45_2_44_6_45_Diaminoheptanedioate_c[C_c] + S_Succinate_c[C_c]		0	1000	0	Lysine biosynthesis	GENE_LIST: Gene Name: Enzyme Name: N-Succinyl-LL-2,6-diaminoheptanedioate amidohydrolase EC: 3.5.1.18	0
R01071_c	1-(5-Phospho-D-ribosyl)-ATP:pyrophosphate phosphoribosyl-transferase	S_5_45_Phospho_45_alpha_45_D_45_ribose_32_1_45_diphosphate_c[C_c] + S_ATP_c[C_c] -> S_Phosphoribosyl_45_ATP_c[C_c] + S_Pyrophosphate_c[C_c]	AT1G09795	0	1000	0	Histidine metabolism	GENE_LIST: AT1G09795 Gene Name: NF Enzyme Name: 1-(5-Phospho-D-ribosyl)-ATP:pyrophosphate phosphoribosyl-transferase EC: 2.4.2.17	0
R03013_c	L-Histidinol-phosphate phosphohydrolase	S_H2O_c[C_c] + S_L_45_Histidinol_32_phosphate_c[C_c] -> S_L_45_Histidinol_c[C_c] + S_Orthophosphate_c[C_c]		0	1000	0	Histidine metabolism	GENE_LIST: Gene Name: Enzyme Name: L-Histidinol-phosphate phosphohydrolase EC: 3.1.3.15	0
R03012_c	L-Histidinol:NAD+ oxidoreductase	S_L_45_Histidinol_c[C_c] + S_NAD_43__c[C_c] -> S_H_43__c[C_c] + S_L_45_Histidinal_c[C_c] + S_NADH_c[C_c]	AT5G63890	0	1000	0	Histidine metabolism	GENE_LIST: AT5G63890 Gene Name: NF Enzyme Name: L-Histidinol:NAD+ oxidoreductase EC: 1.1.1.23	0
R01163_c	L-Histidinal:NAD+ oxidoreductase	S_H2O_c[C_c] + S_L_45_Histidinal_c[C_c] + 2 S_NAD_43__c[C_c] -> S_H_43__c[C_c] + S_L_45_Histidine_c[C_c] + 2 S_NADH_c[C_c]	NF	0	1000	0	Histidine metabolism	GENE_LIST: NF Gene Name: NF Enzyme Name: L-Histidinal:NAD+ oxidoreductase EC: 1.1.1.24	0
R06847_c	shikimate:NAD+ 3-oxidoreductase	S_NAD_43__c[C_c] + S_Shikimate_c[C_c] <=> S_3_45_Dehydroshikimate_c[C_c] + S_H_43__c[C_c] + S_NADH_c[C_c]		-1000	1000	0	Phenylalanine, tyrosine and tryptophan biosynthesis (phenylalanine)	GENE_LIST: Gene Name: Enzyme Name: shikimate:NAD+ 3-oxidoreductase EC: 1.1.1.282	867.521
R01728_c	Prephenate:NAD+ oxidoreductase(decarboxylating)	S_NAD_43__c[C_c] + S_Prephenate_c[C_c] -> S_3_45__40_4_45_Hydroxyphenyl_41_pyruvate_c[C_c] + S_CO2_c[C_c] + S_H_43__c[C_c] + S_NADH_c[C_c]		0	1000	0	Phenylalanine, tyrosine and tryptophan biosynthesis (triptophan)	GENE_LIST: Gene Name: Enzyme Name: Prephenate:NAD+ oxidoreductase(decarboxylating) EC: 1.3.1.43	21.6892
R03509_c	N-(5-Phospho-beta-D-ribosyl)anthranilate ketol-isomerase	S_N_45__40_5_45_Phospho_45_D_45_ribosyl_41_anthranilate_c[C_c] -> S_1_45__40_2_45_Carboxyphenylamino_41__45_1_39__45_deoxy_45_D_45_ribulose_32_5_39__45_phosphate_c[C_c]	( AT1G07780 or AT1G29410 or AT5G05590 )	0	1000	0	Phenylalanine, tyrosine and tryptophan biosynthesis (tyrosine)	GENE_LIST: AT1G07780 AT1G29410 AT5G05590 Gene Name: Enzyme Name: N-(5-Phospho-beta-D-ribosyl)anthranilate ketol-isomerase EC: 5.3.1.24	4.98602
R04560_c	10-Formyltetrahydrofolate:5'-phosphoribosyl-5-amino-4-imidazolecarboxamide formyltransferase	S_1_45__40_5_39__45_Phosphoribosyl_41__45_5_45_amino_45_4_45_imidazolecarboxamide_c[C_c] + S_10_45_Formyltetrahydrofolate_c[C_c] -> S_1_45__40_5_39__45_Phosphoribosyl_41__45_5_45_formamido_45_4_45_imidazolecarboxamide_c[C_c] + S_Tetrahydrofolate_c[C_c]	AT2G35040	0	1000	0	One carbon pool by folate (histidine);Purine metabolism	GENE_LIST: AT2G35040 Gene Name: Enzyme Name: 10-Formyltetrahydrofolate:5&apos;-phosphoribosyl-5-amino-4-imidazolecarboxamide formyltransferase EC: 2.1.2.3	1.39609
R01127_c	IMP 1,2-hydrolase (decyclizing)	S_H2O_c[C_c] + S_IMP_c[C_c] <=> S_1_45__40_5_39__45_Phosphoribosyl_41__45_5_45_formamido_45_4_45_imidazolecarboxamide_c[C_c]	AT2G35040	-1000	1000	0	Purine metabolism (histidine)	GENE_LIST: AT2G35040 Gene Name: Enzyme Name: IMP 1,2-hydrolase (decyclizing) EC: 3.5.4.10	-1.39609
R01615_c	4-Hydroxycinnamyl aldehyde:NADP+ oxidoreductase (CoA-cinnamoylating)	S_NADPH_c[C_c] + S_p_45_Coumaroyl_45_CoA_c[C_c] -> S_4_45_Hydroxycinnamyl_32_aldehyde_c[C_c] + S_CoA_c[C_c] + S_NADP_43__c[C_c]	( AT1G15950 or AT1G80820 )	0	1000	0	4comaryl alcohol));Coumarine and phenylpropanoid biosynthesis (Lignin subunit	GENE_LIST: AT1G15950 AT1G80820 Gene Name: Enzyme Name: 4-Hydroxycinnamyl aldehyde:NADP+ oxidoreductase (CoA-cinnamoylating) EC: 1.2.1.44	4.98602
R03366_c	S-Adenosyl-L-methionine:3,4-dihydroxy-trans-cinnamate 3-O-methyltransferase	S_3_44_4_45_Dihydroxy_45_trans_45_cinnamate_c[C_c] + S_S_45_Adenosyl_45_L_45_methionine_c[C_c] -> S_Ferulate_c[C_c] + S_S_45_Adenosyl_45_L_45_homocysteine_c[C_c]	NF	0	1000	0	coniferyl alcohol));Coumarine and phenylpropanoid biosynthesis (Lignin subunit	GENE_LIST: NF Gene Name: NF Enzyme Name: S-Adenosyl-L-methionine:3,4-dihydroxy-trans-cinnamate 3-O-methyltransferase EC: 2.1.1.68	6.98043
R02950_c	4-Coumarate:oxygen oxidoreductase	S_4_45_Coumarate_c[C_c] + S_Oxygen_c[C_c] -> S_3_44_4_45_Dihydroxy_45_trans_45_cinnamate_c[C_c] + S_H2O_c[C_c]		0	1000	0	coniferyl alcohol));Coumarine and phenylpropanoid biosynthesis (Lignin subunit	GENE_LIST: Gene Name: Enzyme Name: 4-Coumarate:oxygen oxidoreductase EC: 1.14.18.1	6.98043
R02193_c	Coniferyl aldehyde:NADP+ oxidoreductase (CoA-cinnamoylating)	S_Feruloyl_45_CoA_c[C_c] + S_H_43__c[C_c] + S_NADPH_c[C_c] -> S_CoA_c[C_c] + S_Coniferyl_32_aldehyde_c[C_c] + S_NADP_43__c[C_c]	( AT1G15950 or AT1G80820 )	0	1000	0	coniferyl alcohol));Coumarine and phenylpropanoid biosynthesis (Lignin subunit	GENE_LIST: AT1G15950 AT1G80820 Gene Name: Enzyme Name: Coniferyl aldehyde:NADP+ oxidoreductase (CoA-cinnamoylating) EC: 1.2.1.44	5.98323
R07440_c	ferulate-5-hydroxylase	S_Ferulate_c[C_c] + S_H_43__c[C_c] + S_NADPH_c[C_c] + S_Oxygen_c[C_c] -> S_5_45_Hydroxyferulate_c[C_c] + S_H2O_c[C_c] + S_NADP_43__c[C_c]	( AT1G74540 or AT1G74550 or AT2G40890 or AT3G24200 or AT3G50660 or AT4G25700 or AT4G36220 or AT5G04330 or AT5G52570 )	0	1000	0	Sinapyl alcohol)) Phenylpropanoid biosynthesis; pathway not found;Coumarine and phenylpropanoid biosynthesis (Lignin subunit	GENE_LIST: AT1G74540 AT1G74550 AT2G40890 AT3G24200 AT3G50660 AT4G25700 AT4G36220 AT5G04330 AT5G52570 Gene Name: FAH1 no gene name found ath00940.gene Enzyme Name: FAH1 (FERULATE-5-HYDROXYLASE 1); ferulate 5-hydroxylase cytochrome P450, putative / ferulate-5-hydroxylase, putative ferulate-5-hydroxylase EC: 1.14.-.- 1.14.13.-	6.98043
R02379_c	S-Adenosyl-L-methionine:3,4-dihydroxy-trans-cinnamate 3-O-methyltransferase	S_5_45_Hydroxyferulate_c[C_c] + S_S_45_Adenosyl_45_L_45_methionine_c[C_c] -> S_S_45_Adenosyl_45_L_45_homocysteine_c[C_c] + S_Sinapate_c[C_c]		0	1000	0	Sinapyl alcohol));Coumarine and phenylpropanoid biosynthesis (Lignin subunit	GENE_LIST: Gene Name: Enzyme Name: S-Adenosyl-L-methionine:3,4-dihydroxy-trans-cinnamate 3-O-methyltransferase EC: 2.1.1.68	6.98043
R02220_c	2-Aminomuconate aminohydrolase	S_NADPH_c[C_c] + S_Sinapoyl_45_CoA_c[C_c] -> S_CoA_c[C_c] + S_NADP_43__c[C_c] + S_Sinapoyl_32_aldehyde_c[C_c]	( AT1G15950 or AT1G80820 )	0	1000	0	Sinapyl alcohol));Coumarine and phenylpropanoid biosynthesis (Lignin subunit	GENE_LIST: AT1G15950 AT1G80820 Gene Name: Enzyme Name: 2-Aminomuconate aminohydrolase EC: 1.2.1.44	6.98043
REner01_p	R_REner01_p	3 S_ADP_p[C_p] + 2 S_H2O_p[C_p] + 2 S_NADP_43__p[C_p] + 3 S_Orthophosphate_p[C_p] + 8 S_hv_p[C_p] -> 3 S_ATP_p[C_p] + 2 S_H_43__p[C_p] + 2 S_NADPH_p[C_p] + S_Oxygen_p[C_p]		0	1000	0	ATP and NADPH generate from light (overall reaction in chloroplast)	GENE_LIST: Gene Name: Enzyme Name: EC:	125
R04428_c	crotonoyl-[acyl-carrier-protein] hydratase	S__40_3R_41__45_3_45_Hydroxybutanoyl_45__91_acyl_45_carrier_32_protein_93__c[C_c] <=> S_But_45_2_45_enoyl_45__91_acyl_45_carrier_32_protein_93__c[C_c] + S_H2O_c[C_c]		-1000	1000	0	Fatty acid biosynthesis	GENE_LIST: Gene Name: Enzyme Name: crotonoyl-[acyl-carrier-protein] hydratase EC: 4.2.1.58	0
R04428_p	crotonoyl-[acyl-carrier-protein] hydratase	S__40_3R_41__45_3_45_Hydroxybutanoyl_45__91_acyl_45_carrier_32_protein_93__p[C_p] <=> S_But_45_2_45_enoyl_45__91_acyl_45_carrier_32_protein_93__p[C_p] + S_H2O_p[C_p]		-1000	1000	0	Fatty acid biosynthesis	GENE_LIST: Gene Name: Enzyme Name: crotonoyl-[acyl-carrier-protein] hydratase EC: 4.2.1.58	3.24091
R04954_c	fatty-acid synthase	S__40_R_41__45_3_45_Hydroxyhexanoyl_45__91_acp_93__c[C_c] <=> S_H2O_c[C_c] + S_trans_45_Hex_45_2_45_enoyl_45__91_acp_93__c[C_c]	NF	-1000	1000	0	Fatty acid biosynthesis	GENE_LIST: NF Gene Name: NF IN ARAB FOUND IN SUGARCANE Enzyme Name: fatty-acid synthase EC: 2.3.1.86 SUGARCANE	0
R04954_p	fatty-acid synthase	S__40_R_41__45_3_45_Hydroxyhexanoyl_45__91_acp_93__p[C_p] <=> S_H2O_p[C_p] + S_trans_45_Hex_45_2_45_enoyl_45__91_acp_93__p[C_p]	NF	-1000	1000	0	Fatty acid biosynthesis	GENE_LIST: NF Gene Name: NF IN ARAB FOUND IN SUGARCANE Enzyme Name: fatty-acid synthase EC: 2.3.1.86 SUGARCANE	3.24091
R04537_c	fatty-acid synthase	S__40_3R_41__45_3_45_Hydroxyoctanoyl_45__91_acyl_45_carrier_32_protein_93__c[C_c] <=> S_H2O_c[C_c] + S_trans_45_Oct_45_2_45_enoyl_45__91_acp_93__c[C_c]		-1000	1000	0	Fatty acid biosynthesis	GENE_LIST: Gene Name: Enzyme Name: fatty-acid synthase EC: 2.3.1.85 4.2.1.58 4.2.1.59	0
R04537_p	fatty-acid synthase	S__40_3R_41__45_3_45_Hydroxyoctanoyl_45__91_acyl_45_carrier_32_protein_93__p[C_p] <=> S_H2O_p[C_p] + S_trans_45_Oct_45_2_45_enoyl_45__91_acp_93__p[C_p]		-1000	1000	0	Fatty acid biosynthesis	GENE_LIST: Gene Name: Enzyme Name: fatty-acid synthase EC: 2.3.1.85 4.2.1.58 4.2.1.59	3.24091
R04535_c	fatty-acid synthase	S__40_3R_41__45_3_45_Hydroxydecanoyl_45__91_acyl_45_carrier_32_protein_93__c[C_c] <=> S_H2O_c[C_c] + S_trans_45_Dec_45_2_45_enoyl_45__91_acp_93__c[C_c]		-1000	1000	0	Fatty acid biosynthesis	GENE_LIST: Gene Name: Enzyme Name: fatty-acid synthase EC: 2.3.1.85 4.2.1.58 4.2.1.60	0
R04535_p	fatty-acid synthase	S__40_3R_41__45_3_45_Hydroxydecanoyl_45__91_acyl_45_carrier_32_protein_93__p[C_p] <=> S_H2O_p[C_p] + S_trans_45_Dec_45_2_45_enoyl_45__91_acp_93__p[C_p]		-1000	1000	0	Fatty acid biosynthesis	GENE_LIST: Gene Name: Enzyme Name: fatty-acid synthase EC: 2.3.1.85 4.2.1.58 4.2.1.60	3.24091
R04965_c	fatty-acid synthase	S__40_R_41__45_3_45_Hydroxydodecanoyl_45__91_acp_93__c[C_c] <=> S_H2O_c[C_c] + S_trans_45_Dodec_45_2_45_enoyl_45__91_acp_93__c[C_c]		-1000	1000	0	Fatty acid biosynthesis	GENE_LIST: Gene Name: Enzyme Name: fatty-acid synthase EC: 2.3.1.85 4.2.1.58 4.2.1.60	0
R04965_p	fatty-acid synthase	S__40_R_41__45_3_45_Hydroxydodecanoyl_45__91_acp_93__p[C_p] <=> S_H2O_p[C_p] + S_trans_45_Dodec_45_2_45_enoyl_45__91_acp_93__p[C_p]		-1000	1000	0	Fatty acid biosynthesis	GENE_LIST: Gene Name: Enzyme Name: fatty-acid synthase EC: 2.3.1.85 4.2.1.58 4.2.1.60	3.24091
R04568_c	fatty-acid synthase	S__40_3R_41__45_3_45_Hydroxytetradecanoyl_45__91_acyl_45_carrier_32_protein_93__c[C_c] <=> S_H2O_c[C_c] + S_trans_45_Tetradec_45_2_45_enoyl_45__91_acp_93__c[C_c]		-1000	1000	0	Fatty acid biosynthesis	GENE_LIST: Gene Name: Enzyme Name: fatty-acid synthase EC: 2.3.1.85	0
R04568_p	fatty-acid synthase	S__40_3R_41__45_3_45_Hydroxytetradecanoyl_45__91_acyl_45_carrier_32_protein_93__p[C_p] <=> S_H2O_p[C_p] + S_trans_45_Tetradec_45_2_45_enoyl_45__91_acp_93__p[C_p]		-1000	1000	0	Fatty acid biosynthesis	GENE_LIST: Gene Name: Enzyme Name: fatty-acid synthase EC: 2.3.1.85	3.24091
R04544_c	fatty-acid synthase	S__40_3R_41__45_3_45_Hydroxypalmitoyl_45__91_acyl_45_carrier_32_protein_93__c[C_c] <=> S_H2O_c[C_c] + S_trans_45_Hexadec_45_2_45_enoyl_45__91_acp_93__c[C_c]		-1000	1000	0	Fatty acid biosynthesis	GENE_LIST: Gene Name: Enzyme Name: fatty-acid synthase EC: 2.3.1.85	0
R04544_p	fatty-acid synthase	S__40_3R_41__45_3_45_Hydroxypalmitoyl_45__91_acyl_45_carrier_32_protein_93__p[C_p] <=> S_H2O_p[C_p] + S_trans_45_Hexadec_45_2_45_enoyl_45__91_acp_93__p[C_p]		-1000	1000	0	Fatty acid biosynthesis	GENE_LIST: Gene Name: Enzyme Name: fatty-acid synthase EC: 2.3.1.85	3.24091
R01706_c	Oleoyl-[acyl-carrier-protein] hydrolase	S_H2O_c[C_c] + S_Hexadecanoyl_45__91_acp_93__c[C_c] <=> S_Hexadecanoic_32_acid_c[C_c]		-1000	1000	0	Fatty acid biosynthesis	GENE_LIST: Gene Name: Enzyme Name: Oleoyl-[acyl-carrier-protein] hydrolase EC: 2.3.1.85	0
R01706_p	Oleoyl-[acyl-carrier-protein] hydrolase	S_H2O_p[C_p] + S_Hexadecanoyl_45__91_acp_93__p[C_p] <=> S_Hexadecanoic_32_acid_p[C_p]		-1000	1000	0	Fatty acid biosynthesis	GENE_LIST: Gene Name: Enzyme Name: Oleoyl-[acyl-carrier-protein] hydrolase EC: 2.3.1.85	3.24091
R04737_x	3-hydroxyacyl-CoA dehydrogenase	S__40_S_41__45_3_45_Hydroxyhexadecanoyl_45_CoA_x[C_x] + S_NAD_43__x[C_x] <=> S_3_45_Oxopalmitoyl_45_CoA_x[C_x] + S_NADH_x[C_x]	( AT3G06860 or AT4G29010 )	-1000	1000	0	Fatty acid metabolism;Beta oxidation	GENE_LIST: AT3G06860 AT4G29010 Gene Name: Enzyme Name: 3-hydroxyacyl-CoA dehydrogenase EC: 1.1.1.211	0
R04739_x	3-hydroxyacyl-CoA dehydrogenase	S__40_S_41__45_3_45_Hydroxytetradecanoyl_45_CoA_x[C_x] + S_NAD_43__x[C_x] <=> S_3_45_Oxotetradecanoyl_45_CoA_x[C_x] + S_NADH_x[C_x]	( AT3G06860 or AT4G29010 )	-1000	1000	0	Fatty acid metabolism;Beta oxidation	GENE_LIST: AT3G06860 AT4G29010 Gene Name: Enzyme Name: 3-hydroxyacyl-CoA dehydrogenase EC: 1.1.1.211	0
R04741_x	3-hydroxyacyl-CoA dehydrogenase	S__40_S_41__45_3_45_Hydroxydodecanoyl_45_CoA_x[C_x] + S_NAD_43__x[C_x] <=> S_3_45_Oxododecanoyl_45_CoA_x[C_x] + S_NADH_x[C_x]	( AT3G06860 or AT4G29010 )	-1000	1000	0	Fatty acid metabolism;Beta oxidation	GENE_LIST: AT3G06860 AT4G29010 Gene Name: Enzyme Name: 3-hydroxyacyl-CoA dehydrogenase EC: 1.1.1.211	0
R04743_x	3-hydroxyacyl-CoA dehydrogenase	S__40_S_41__45_Hydroxydecanoyl_45_CoA_x[C_x] + S_NAD_43__x[C_x] <=> S_3_45_Oxodecanoyl_45_CoA_x[C_x] + S_NADH_x[C_x]	( AT3G06860 or AT4G29010 )	-1000	1000	0	Fatty acid metabolism;Beta oxidation	GENE_LIST: AT3G06860 AT4G29010 Gene Name: Enzyme Name: 3-hydroxyacyl-CoA dehydrogenase EC: 1.1.1.211	0
R04745_x	3-hydroxyacyl-CoA dehydrogenase	S__40_S_41__45_Hydroxyoctanoyl_45_CoA_x[C_x] + S_NAD_43__x[C_x] <=> S_3_45_Oxooctanoyl_45_CoA_x[C_x] + S_NADH_x[C_x]	( AT3G06860 or AT4G29010 )	-1000	1000	0	Fatty acid metabolism;Beta oxidation	GENE_LIST: AT3G06860 AT4G29010 Gene Name: Enzyme Name: 3-hydroxyacyl-CoA dehydrogenase EC: 1.1.1.211	0
R04748_x	3-hydroxyacyl-CoA dehydrogenase	S__40_S_41__45_Hydroxyhexanoyl_45_CoA_x[C_x] + S_NAD_43__x[C_x] <=> S_3_45_Oxohexanoyl_45_CoA_x[C_x] + S_NADH_x[C_x]	( AT3G06860 or AT4G29010 )	-1000	1000	0	Fatty acid metabolism;Beta oxidation	GENE_LIST: AT3G06860 AT4G29010 Gene Name: Enzyme Name: 3-hydroxyacyl-CoA dehydrogenase EC: 1.1.1.211	0
R01975_x	3-hydroxyacyl-CoA dehydrogenase	S__40_S_41__45_3_45_Hydroxybutanoyl_45_CoA_x[C_x] + S_NAD_43__x[C_x] <=> S_Acetoacetyl_45_CoA_x[C_x] + S_NADH_x[C_x]	( AT3G06860 or AT4G29010 )	-1000	1000	0	Fatty acid metabolism;Beta oxidation	GENE_LIST: AT3G06860 AT4G29010 Gene Name: Enzyme Name: 3-hydroxyacyl-CoA dehydrogenase EC: 1.1.1.35	0
R07618_m	enzyme N6-(dihydrolipoyl)lysine:NAD+ oxidoreductase; dihydrolipoyl dehydrogenase	S_NAD_43__m[C_m] <=> S_Enzyme_32_N6_45__40_lipoyl_41_lysine_m[C_m] + S_H_43__m[C_m] + S_NADH_m[C_m]	( AT1G48030 or AT3G16950 or AT3G17240 or AT4G16155 )	-1000	1000	0	TCA cycle	GENE_LIST: AT1G48030 AT3G16950 AT3G17240 AT4G16155 Gene Name: Enzyme Name: enzyme N6-(dihydrolipoyl)lysine:NAD+ oxidoreductase; dihydrolipoyl dehydrogenase EC: 1.8.1.4	160.603
R00408_c	succinate dehydrogenase	S_FAD_c[C_c] + S_Succinate_c[C_c] <=> S_FADH2_c[C_c] + S_Fumarate_c[C_c]		-1000	1000	0	Citrate cycle (TCA cycle)	GENE_LIST: Gene Name: Enzyme Name: succinate dehydrogenase EC: 1.3.99.1	-2.09413
R00408_m	succinate dehydrogenase	S_FAD_m[C_m] + S_Succinate_m[C_m] <=> S_FADH2_m[C_m] + S_Fumarate_m[C_m]		-1000	1000	0	Citrate cycle (TCA cycle)	GENE_LIST: Gene Name: Enzyme Name: succinate dehydrogenase EC: 1.3.99.1	920.936
RN03_c	R_RN03_c	S_Glucose_c[C_c] <=> S_alpha_45_D_45_Glucose_c[C_c]		-1000	1000	0	Glucose isomeres	GENE_LIST: Gene Name: Enzyme Name: EC:	0
RN03_p	R_RN03_p	S_Glucose_p[C_p] <=> S_alpha_45_D_45_Glucose_p[C_p]		-1000	1000	0	Glucose isomeres	GENE_LIST: Gene Name: Enzyme Name: EC:	0
R00009_x	CAT3	2 S_H2O2_x[C_x] -> 2 S_H2O_x[C_x] + S_Oxygen_x[C_x]	( AT1G20620 or AT1G20630 or AT4G35090 )	0	1000	0	Catalase/peroxidase	GENE_LIST: AT1G20620 AT1G20630 AT4G35090 Gene Name: Enzyme Name: CAT3 EC: 1.11.1.6	0
RN04_m	R_RN04_m	2.4 S_ADP_m[C_m] + S_H_43__m[C_m] + S_NADH_m[C_m] + 2.4 S_Orthophosphate_m[C_m] + 0.5 S_Oxygen_m[C_m] -> 2.4 S_ATP_m[C_m] + S_H2O_m[C_m] + S_NAD_43__m[C_m]		0	1000	0	Oxidative phosphorilation (overall in mitochondria)	GENE_LIST: Gene Name: Enzyme Name: EC:	658.324
RN05_m	R_RN05_m	1.5 S_ADP_m[C_m] + S_FADH2_m[C_m] + 1.5 S_Orthophosphate_m[C_m] + 0.5 S_Oxygen_m[C_m] -> 1.5 S_ATP_m[C_m] + S_FAD_m[C_m] + S_H2O_m[C_m]		0	1000	0	Oxidative phosphorilation (overall in mitochondria)	GENE_LIST: Gene Name: Enzyme Name: EC:	920.936
R00372_x	alanine transaminase	S_2_45_Oxoglutarate_x[C_x] + S_Glycine_x[C_x] <=> S_Glyoxylate_x[C_x] + S_L_45_Glutamate_x[C_x]		-1000	1000	0	Glycine, serine and threonine metabolism, photorespiration	GENE_LIST: Gene Name: Enzyme Name: alanine transaminase EC: 2.6.1.4	-492.921
R01388_x	hydroxypyruvate reductase	S_D_45_Glycerate_x[C_x] + S_NAD_43__x[C_x] <=> S_H_43__x[C_x] + S_Hydroxypyruvate_x[C_x] + S_NADH_x[C_x]		-1000	1000	0	Glyoxylate and dicarboxylate metabolism, photorespiration;Glycine, serine and threonine metabolism	GENE_LIST: Gene Name: Enzyme Name: hydroxypyruvate reductase EC: 1.1.1.26 1.1.1.81	-265.318
RN06_c	non enzymatic reaction	2 S_Monodehydroascorbate_c[C_c] <=> S_Ascorbate_c[C_c] + S_L_45_Dehydroascorbate_c[C_c]		-1000	1000	0	Ascorbate and alderate metabolism;Non enzymatic reaction	GENE_LIST: Gene Name: Enzyme Name: non enzymatic reaction EC: NON ENZYMATIC REACTION	0
R01514_p	glycerate kinase	S_ATP_p[C_p] + S_D_45_Glycerate_p[C_p] <=> S_3_45_Phospho_45_D_45_glycerate_p[C_p] + S_ADP_p[C_p]		-1000	1000	0	Glycerolipid metabolism; Glycine, serine and threonine metabolism; Glyoxylate and dicarboxylate metabolism;Photorespiration	GENE_LIST: Gene Name: Enzyme Name: glycerate kinase EC: 2.7.1.31	-734.682
R01195_p	Ferredoxin:NADP+ oxidoreductase	S_NADP_43__p[C_p] + S_Reduced_32_ferredoxin_p[C_p] <=> S_H_43__p[C_p] + S_NADPH_p[C_p] + S_Oxidized_32_ferredoxin_p[C_p]	( AT1G20020 or AT1G30510 or AT4G05390 or AT4G32360 or AT5G66190 )	-1000	1000	0	Ferredoxin transhydrogenase	GENE_LIST: AT1G20020 AT1G30510 AT4G05390 AT4G32360 AT5G66190 Gene Name: Enzyme Name: Ferredoxin:NADP+ oxidoreductase EC: 1.18.1.2	-227.314
R05875_p	Ferredoxin:NAD oxidoreductase	S_NAD_43__p[C_p] + S_Reduced_32_ferredoxin_p[C_p] <=> S_H_43__p[C_p] + S_NADH_p[C_p] + S_Oxidized_32_ferredoxin_p[C_p]		-1000	1000	0	Ferredoxin transhydrogenase	GENE_LIST: Gene Name: Enzyme Name: Ferredoxin:NAD oxidoreductase EC: 1.18.1.3	227.314
R07613_c	LL-diaminopimelate aminotransferase	S_2_45_Oxoglutarate_c[C_c] + S_LL_45_2_44_6_45_Diaminoheptanedioate_c[C_c] <=> S_2_44_3_44_4_44_5_45_Tetrahydrodipicolinate_c[C_c] + S_H2O_c[C_c] + S_L_45_Glutamate_c[C_c]	AT4G33680	-1000	1000	0	Lysine biosynthesis	GENE_LIST: AT4G33680 Gene Name: Enzyme Name: LL-diaminopimelate aminotransferase EC: 2.6.1.83	-0.124651
R01321_c	diacylglycerol cholinephosphotransferase	S_1_44_2_45_Diacyl_45_sn_45_glycerol_c[C_c] + S_CDP_45_choline_c[C_c] -> S_CMP_c[C_c] + S_Phosphatidylcholine_c[C_c]		0	1000	0	Glycerophospholipid metabolism	GENE_LIST: Gene Name: Enzyme Name: diacylglycerol cholinephosphotransferase EC: 2.7.8.2	0
R04162_c	R_R04162_c	S_2_45_Acyl_45_1_45_alkyl_45_sn_45_glycero_45_3_45_phosphate_c[C_c] + S_H2O_c[C_c] -> S_1_45_Alkyl_45_2_45_acylglycerol_c[C_c] + S_Orthophosphate_c[C_c]		0	1000	0	Ether lipid metabolism	GENE_LIST: Gene Name: Enzyme Name: EC: 3.1.3.4	0
R03350_c	3-deoxy-manno-octulosonate-8-phosphatase	S_3_45_Deoxy_45_D_45_manno_45_octulosonate_32_8_45_phosphate_c[C_c] + S_H2O_c[C_c] -> S_3_45_Deoxy_45_D_45_manno_45_octulosonate_c[C_c] + S_Orthophosphate_c[C_c]		0	1000	0	Lipopolysaccharide biosynthesis	GENE_LIST: Gene Name: Enzyme Name: 3-deoxy-manno-octulosonate-8-phosphatase EC: 3.1.3.45	0
R01021_c	ATP:choline phosphotransferase	S_ATP_c[C_c] + S_Choline_c[C_c] <=> S_ADP_c[C_c] + S_Choline_32_phosphate_c[C_c]		-1000	1000	0	Glycerophospholipid metabolism;Glycine, serine and threonine metabolism	GENE_LIST: Gene Name: Enzyme Name: ATP:choline phosphotransferase EC: 2.7.1.32	0
R01890_c	CTP:choline-phosphate cytidylyltransferase	S_CTP_c[C_c] + S_Choline_32_phosphate_c[C_c] -> S_CDP_45_choline_c[C_c] + S_Pyrophosphate_c[C_c]	AT2G32260	0	1000	0	Glycerophospholipid metabolism	GENE_LIST: AT2G32260 Gene Name: Enzyme Name: CTP:choline-phosphate cytidylyltransferase EC: 2.7.7.15	0
R07377_c	phosphatidylserine synthase 1	S_L_45_Serine_c[C_c] + S_Phosphatidylcholine_c[C_c] -> S_Choline_c[C_c] + S_Phosphatidylserine_c[C_c]		0	1000	0	Glycerophospholipid metabolism	GENE_LIST: Gene Name: Enzyme Name: phosphatidylserine synthase 1 EC: 2.7.8.-	0
R01468_c	ATP:ethanolamine O-phosphotransferase	S_ATP_c[C_c] + S_Ethanolamine_c[C_c] -> S_ADP_c[C_c] + S_Ethanolamine_32_phosphate_c[C_c]		0	1000	0	Glycerophospholipid metabolism	GENE_LIST: Gene Name: Enzyme Name: ATP:ethanolamine O-phosphotransferase EC: 2.7.1.82	0
R02978_c	Sphinganine:NADP+ 3-oxidoreductase	S_3_45_Dehydrosphinganine_c[C_c] + S_H_43__c[C_c] + S_NADPH_c[C_c] -> S_NADP_43__c[C_c] + S_Sphinganine_c[C_c]		0	1000	0	Sphingolipid metabolism	GENE_LIST: Gene Name: Enzyme Name: Sphinganine:NADP+ 3-oxidoreductase EC: 1.1.1.102	0
R00158_c	ATP:nucleoside-phosphate phosphotransferase	S_ATP_c[C_c] + S_UMP_c[C_c] <=> S_ADP_c[C_c] + S_UDP_c[C_c]	( AT3G18680 or AT5G26667 )	-1000	1000	0	Pyrimidine metabolism	GENE_LIST: AT3G18680 AT5G26667 Gene Name: Enzyme Name: ATP:nucleoside-phosphate phosphotransferase EC: 2.7.4.14 2.7.4.22 REDRAFT_103322 ADK5; adenylate kinase 5 [SP:A8IZB7_CHLRE REDRAFT_129362 FAK1; ODA5-associated flagellar adenylate kinase [SP:A8HQF3_CHLRE REDRAFT_141571 hypothetical protein [SP:A8I9K4_CHLRE REDRAFT_196915 FAK2; flagellar adenylate kinase [SP:A8JJR9_CHLRE	1.35869
R01863_c	inosine:orthophosphate ribosyltransferase	S_Inosine_c[C_c] + S_Orthophosphate_c[C_c] <=> S_Hypoxanthine_c[C_c] + S_alpha_45_D_45_Ribose_32_1_45_phosphate_c[C_c]		-1000	1000	0	Purine metabolism	GENE_LIST: Gene Name: Enzyme Name: inosine:orthophosphate ribosyltransferase EC: 2.4.2.1	0
R01131_c	ATP:inosine 5'-phosphotransferase	S_ATP_c[C_c] + S_Inosine_c[C_c] <=> S_ADP_c[C_c] + S_IMP_c[C_c]		-1000	1000	0	Purine metabolism	GENE_LIST: Gene Name: Enzyme Name: ATP:inosine 5&apos;-phosphotransferase EC: 2.7.1.73	0
R00512_c	uridine monophosphate kinase	S_ATP_c[C_c] + S_CMP_c[C_c] <=> S_ADP_c[C_c] + S_CDP_c[C_c]	AT5G26667	-1000	1000	0	Pyrimidine metabolism	GENE_LIST: AT5G26667 Gene Name: Enzyme Name: uridine monophosphate kinase EC: 2.7.4.14	0
R01665_c	uridylate kinase , uridine monophosphate kinase , UMP kinase (PYR6)	S_ATP_c[C_c] + S_dCMP_c[C_c] -> S_ADP_c[C_c] + S_dCDP_c[C_c]	AT5G26667	0	1000	0	Pyrimidine metabolism	GENE_LIST: AT5G26667 Gene Name: no gene name found ath00240.gene Enzyme Name: uridylate kinase , uridine monophosphate kinase , UMP kinase (PYR6) EC: 2.7.4.14	0
R02029_c	Phosphatidylglycerophosphate phosphohydrolase	S_H2O_c[C_c] + S_Phosphatidylglycerophosphate_c[C_c] <=> S_Orthophosphate_c[C_c] + S_Phosphatidylglycerol_c[C_c]		-1000	1000	0	Glycerophospholipid metabolism	GENE_LIST: Gene Name: Enzyme Name: Phosphatidylglycerophosphate phosphohydrolase EC: 3.1.3.27	0
R02239_c	phosphatidate phosphatase	S_H2O_c[C_c] + S_Phosphatidate_c[C_c] <=> S_1_44_2_45_Diacyl_45_sn_45_glycerol_c[C_c] + S_Orthophosphate_c[C_c]		-1000	1000	0	Glycerophospholipid metabolism;Glycerolipid metabolism	GENE_LIST: Gene Name: Enzyme Name: phosphatidate phosphatase EC: 3.1.3.4	0
R00878_c	xylose isomerase family protein	S_alpha_45_D_45_Glucose_c[C_c] <=> S_D_45_Fructose_c[C_c]	AT5G57655	-1000	1000	0	Fructose and mannose metabolism	GENE_LIST: AT5G57655 Gene Name: no gene name found ath00040.gene Enzyme Name: xylose isomerase family protein EC: 5.3.1.5	18.5729
R02731_c	F2KP (FRUCTOSE-2,6-BISPHOSPHATASE), fructose-2,6-bisphosphate 2-phosphatase	S_H2O_c[C_c] + S_beta_45_D_45_Fructose_32_2_44_6_45_bisphosphate_c[C_c] -> S_Orthophosphate_c[C_c] + S_beta_45_D_45_Fructose_32_6_45_phosphate_c[C_c]	AT1G07110	0	1000	0	Fructose and mannose metabolism	GENE_LIST: AT1G07110 Gene Name: F2KP Enzyme Name: F2KP (FRUCTOSE-2,6-BISPHOSPHATASE), fructose-2,6-bisphosphate 2-phosphatase EC: 2.7.1.105; 3.1.3.46	0
R02732_c	F2KP (FRUCTOSE-2,6-BISPHOSPHATASE), fructose-2,6-bisphosphate 2-phosphatase	S_ATP_c[C_c] + S_beta_45_D_45_Fructose_32_6_45_phosphate_c[C_c] -> S_ADP_c[C_c] + S_beta_45_D_45_Fructose_32_2_44_6_45_bisphosphate_c[C_c]	AT1G07110	0	1000	0	Fructose and mannose metabolism	GENE_LIST: AT1G07110 Gene Name: F2KP Enzyme Name: F2KP (FRUCTOSE-2,6-BISPHOSPHATASE), fructose-2,6-bisphosphate 2-phosphatase EC: 2.7.1.105; 3.1.3.46	0
R00889_c	GME (GDP-D-MANNOSE 3',5'-EPIMERASE), GDP-mannose 3,5-epimerase, NAD binding , catalytic	S_GDP_45_mannose_c[C_c] <=> S_GDP_45_L_45_galactose_c[C_c]	AT5G28840	-1000	1000	0	Ascorbate and aldarate metabolism	GENE_LIST: AT5G28840 Gene Name: GME Enzyme Name: GME (GDP-D-MANNOSE 3&apos;,5&apos;-EPIMERASE), GDP-mannose 3,5-epimerase, NAD binding , catalytic EC: 5.1.3.18 5.1.3.-	1000
R00994_c	3-isopropylmalate dehydrogenase, chloroplast, putative	S_2_45_Oxobutanoate_c[C_c] + S_CO2_c[C_c] + S_H_43__c[C_c] + S_NADH_c[C_c] <=> S_D_45_erythro_45_3_45_Methylmalate_c[C_c] + S_NAD_43__c[C_c]	AT1G31180	-1000	1000	0	Valine, leucine and isoleucine biosynthesis	GENE_LIST: AT1G31180 Gene Name: no gene name found ath00290.gene Enzyme Name: 3-isopropylmalate dehydrogenase, chloroplast, putative EC: 1.1.1.85	0
R01068N_p	fructose-bisphosphate aldolase, putative	S__40_2R_41__45_2_45_Hydroxy_45_3_45__40_phosphonooxy_41__45_propanal_p[C_p] + S_Glycerone_32_phosphate_p[C_p] -> S_D_45_Fructose_32_1_44_6_45_bisphosphate_p[C_p]	( AT2G01140 or AT2G21330 or AT2G36460 or AT3G52930 or AT4G26520 or AT4G26530 or AT4G38970 or AT5G03690 )	0	1000	0	Carbon fixation	GENE_LIST: AT2G01140 AT2G21330 AT2G36460 AT3G52930 AT4G26520 AT4G26530 AT4G38970 AT5G03690 Gene Name: no gene name found ath00010.gene Enzyme Name: fructose-bisphosphate aldolase, cytoplasmic fructose-bisphosphate aldolase, putative EC: 4.1.2.13	0
R01167_c	carboxy-lyase	S_L_45_Histidine_c[C_c] -> S_1H_45_Imidazole_45_4_45_ethanamine_c[C_c] + S_CO2_c[C_c]	AT1G43710	0	1000	0	Histidine metabolism	GENE_LIST: AT1G43710 Gene Name: EMB1075 (EMBRYO DEFECTIVE 1075) Enzyme Name: carboxy-lyase EC: 4.1.1.22	0
R01432_c	xylulose kinase, putative	S_D_45_Xylose_c[C_c] <=> S_D_45_Xylulose_c[C_c]	AT5G57655	-1000	1000	0	Pentose and glucuronate interconversions	GENE_LIST: AT5G57655 Gene Name: no gene name found ath00040.gene Enzyme Name: xylulose kinase, putative EC: 5.3.1.5	-35.1514
R01457_c	DWF1 (DIMINUTO 1), catalytic	S_Desmosterol_c[C_c] + S_H_43__c[C_c] + S_NADPH_c[C_c] -> S_Cholesterol_c[C_c] + S_NADP_43__c[C_c]	AT3G19820	0	1000	0	Biosynthesis of steroids	GENE_LIST: AT3G19820 Gene Name: DWF1 Enzyme Name: DWF1 (DIMINUTO 1), catalytic EC: 1.3.1.72	0
R01639_c	xylose isomerase family protein	S_ATP_c[C_c] + S_D_45_Xylulose_c[C_c] <=> S_ADP_c[C_c] + S_D_45_Xylulose_32_5_45_phosphate_c[C_c]	AT5G49650	-1000	1000	0	Pentose and glucuronate interconversions	GENE_LIST: AT5G49650 Gene Name: no gene name found ath00040.gene Enzyme Name: xylose isomerase family protein EC: 2.7.1.17	-35.1514
R01724_c	nicotinate phosphoribosyltransferase family protein , NAPRTase family protein	S_Nicotinate_32_D_45_ribonucleotide_c[C_c] + S_Pyrophosphate_c[C_c] <=> S_5_45_Phospho_45_alpha_45_D_45_ribose_32_1_45_diphosphate_c[C_c] + S_Nicotinate_c[C_c]	AT2G23420	-1000	1000	0	Nicotinate and nicotinamide metabolism	GENE_LIST: AT2G23420 Gene Name: no gene name found ath00760.gene Enzyme Name: nicotinate phosphoribosyltransferase family protein , NAPRTase family protein EC: 2.4.2.11	0
R01941_c	CCR1 (CINNAMOYL COA REDUCTASE 1)	S_Caffeic_32_aldehyde_c[C_c] + S_CoA_c[C_c] + S_NADP_43__c[C_c] <=> S_Caffeoyl_45_CoA_c[C_c] + S_H_43__c[C_c] + S_NADPH_c[C_c]	AT1G15950	-1000	1000	0	Phenylpropanoid biosynthesis	GENE_LIST: AT1G15950 Gene Name: CCR1 Enzyme Name: CCR1 (CINNAMOYL COA REDUCTASE 1) EC: 1.2.1.44	0
R02063_c	geranylgeranyl reductase	S_Geranylgeranyl_32_diphosphate_c[C_c] + 3 S_H_43__c[C_c] + 3 S_NADPH_c[C_c] -> 3 S_NADP_43__c[C_c] + S_Phytyl_32_diphosphate_c[C_c]	AT1G74470	0	1000	0	Biosynthesis of steroids	GENE_LIST: AT1G74470 Gene Name: no gene name found ath00100.gene Enzyme Name: geranylgeranyl reductase EC: 1.3.1.-	0
R02124_c	alcohol dehydrogenase, putative	S_NAD_43__c[C_c] + S_Retinol_c[C_c] <=> S_H_43__c[C_c] + S_NADH_c[C_c] + S_Retinal_c[C_c]	( AT1G22430 or AT1G22440 or AT1G32780 or AT1G64710 or AT1G77120 or AT4G05530 or AT5G42250 or AT5G43940 )	-1000	1000	0	Retinol metabolism	GENE_LIST: AT1G22430 AT1G22440 AT1G32780 AT1G64710 AT1G77120 AT4G05530 AT5G42250 AT5G43940 Gene Name: ADH1 ADH2 no gene name found ath00010.gene no gene name found ath00830.gene Enzyme Name: ADH1 (ALCOHOL DEHYDROGENASE 1) ADH2 (ALCOHOL DEHYDROGENASE 2), formaldehyde dehydrogenase (glutathione) alcohol dehydrogenase, putative short-chain dehydrogenase,reductase (SDR) family protein EC: 1.1.-.- 1.1…	-1000
R02413_c	EMB3004,MEE32 (EMBRYO DEFECTIVE 3004), 3-dehydroquinate dehydratase, NADP binding , binding , catalytic, shikimate 5-dehydrogenase	S_NADP_43__c[C_c] + S_Shikimate_c[C_c] <=> S_3_45_Dehydroshikimate_c[C_c] + S_H_43__c[C_c] + S_NADPH_c[C_c]	AT3G06350	-1000	1000	0	Phenylalanine, tyrosine and tryptophan biosynthesis	GENE_LIST: AT3G06350 Gene Name: EMB3004/MEE32 Enzyme Name: EMB3004,MEE32 (EMBRYO DEFECTIVE 3004), 3-dehydroquinate dehydratase, NADP binding , binding , catalytic, shikimate 5-dehydrogenase EC: 1.1.1.25 4.2.1.10	-904.169
R03323_c	SNG1 (SINAPOYLGLUCOSE 1), serine carboxypeptidase	S__40_S_41__45_Malate_c[C_c] + S_1_45_O_45_Sinapoyl_45_beta_45_D_45_glucose_c[C_c] -> S_D_45_Glucose_c[C_c] + S_Sinapoyl_32_malate_c[C_c]	AT2G22990	0	1000	0	Phenylpropanoid biosynthesis	GENE_LIST: AT2G22990 Gene Name: SNG1 Enzyme Name: SNG1 (SINAPOYLGLUCOSE 1), serine carboxypeptidase EC: 3.4.16.- 2.3.1.92	0
R04292_c	QS (QUINOLINATE SYNTHASE), quinolinate synthetase A	S_Glycerone_32_phosphate_c[C_c] + S_Iminoaspartate_c[C_c] -> 2 S_H2O_c[C_c] + S_Orthophosphate_c[C_c] + S_Pyridine_45_2_44_3_45_dicarboxylate_c[C_c]	AT5G50210	0	1000	0	Nicotinate and nicotinamide metabolism	GENE_LIST: AT5G50210 Gene Name: QS Enzyme Name: QS (QUINOLINATE SYNTHASE), quinolinate synthetase A EC: G50210 QS; QS (QUINOLINATE SYNTHASE); quinolinate synthetase A [SP:tr:Q9FGS4_ARATH	0
R03209_c	6-carboxyhexanoate--CoA ligase	S_ATP_c[C_c] + S_CoA_c[C_c] -> S_6_45_Carboxyhexanoyl_45_CoA_c[C_c] + S_AMP_c[C_c] + S_Pyrophosphate_c[C_c]		0	1000	0	Biotin metabolism	GENE_LIST: Gene Name: Enzyme Name: 6-carboxyhexanoate--CoA ligase EC: 6.2.1.14	0
R01078_c	Dethiobiotin:sulfur sulfurtransferase	S_Dethiobiotin_c[C_c] + 2 S_S_45_Adenosyl_45_L_45_methionine_c[C_c] -> 2 S_5_39__45_Deoxyadenosine_c[C_c] + S_Biotin_c[C_c] + 2 S_L_45_Methionine_c[C_c]	AT2G43360	0	1000	0	Biotin metabolism	GENE_LIST: AT2G43360 Gene Name: BIO2 Enzyme Name: Dethiobiotin:sulfur sulfurtransferase EC: 2.8.1.6	0
R00103_c	R_R00103_c	S_H2O_c[C_c] + S_NAD_43__c[C_c] -> S_AMP_c[C_c] + S_Nicotinamide_32_D_45_ribonucleotide_c[C_c]		0	1000	0	Pantothenate and CoA biosynthesis; Purine metabolism; Riboflavin metabolism; Starch and sucrose metabolism;Nicotinate and nicotinamide metabolism	GENE_LIST: Gene Name: Enzyme Name: EC: 3.1.4.1 3.6.1.9	0
R00155_c	nucleoside-diphosphatase	S_H2O_c[C_c] + S_UDP_c[C_c] -> S_Orthophosphate_c[C_c] + S_UMP_c[C_c]		0	1000	0	Purine metabolism;Pyrimidine metabolism	GENE_LIST: Gene Name: Enzyme Name: nucleoside-diphosphatase EC: 3.6.1.6	0
R00191_c	phosphodiesterase 1A, calmodulin-dependent (homodimer)	S_3_39__44_5_39__45_Cyclic_32_AMP_c[C_c] + S_H2O_c[C_c] -> S_AMP_c[C_c]		0	1000	0	Purine metabolism	GENE_LIST: Gene Name: Enzyme Name: phosphodiesterase 1A, calmodulin-dependent (homodimer) EC: 3.1.4.17	0
R00507_c	ectonucleotide pyrophosphatase/phosphodiesterase 1	S_3_39__45_Phosphoadenylyl_32_sulfate_c[C_c] + S_H2O_c[C_c] -> S_Adenosine_32_3_39__44_5_39__45_bisphosphate_c[C_c] + S_Sulfate_c[C_c]		0	1000	0	Purine metabolism	GENE_LIST: Gene Name: Enzyme Name: ectonucleotide pyrophosphatase/phosphodiesterase 1 EC: 3.1.4.1 3.6.1.9	0
R00776_c	Ureidoglycolate urea-lyase	S(45)45_Ureidoglycolate_c[C_c] -> S_Glyoxylate_c[C_c] + S_Urea_c[C_c]		0	1000	0	Purine metabolism	GENE_LIST: Gene Name: Enzyme Name: Ureidoglycolate urea-lyase EC: 4.3.2.3	0
R01134_c	guanosine monophosphate reductase	S_GMP_c[C_c] + S_H_43__c[C_c] + S_NADPH_c[C_c] -> S_IMP_c[C_c] + S_NADP_43__c[C_c] + S_NH3_c[C_c]		0	1000	0	Purine metabolism	GENE_LIST: Gene Name: Enzyme Name: guanosine monophosphate reductase EC: 1.7.1.7	0
R01234_c	3',5'-cyclic-nucleotide phosphodiesterase	S_3_39__44_5_39__45_Cyclic_32_GMP_c[C_c] + S_H2O_c[C_c] -> S_GMP_c[C_c]		0	1000	0	Purine metabolism	GENE_LIST: Gene Name: Enzyme Name: 3&apos;,5&apos;-cyclic-nucleotide phosphodiesterase EC: 3.1.4.17	0
R01244_c	Adenine aminohydrolase	S_Adenine_c[C_c] + S_H2O_c[C_c] -> S_Hypoxanthine_c[C_c] + S_NH3_c[C_c]		0	1000	0	Purine metabolism	GENE_LIST: Gene Name: Enzyme Name: Adenine aminohydrolase EC: 3.5.4.2	0
R01245_c	Adenosine ribohydrolase	S_Adenosine_c[C_c] + S_H2O_c[C_c] -> S_Adenine_c[C_c] + S_D_45_Ribose_c[C_c]		0	1000	0	Purine metabolism	GENE_LIST: Gene Name: Enzyme Name: Adenosine ribohydrolase EC: 3.2.2.1	0
R01561_c	purine-nucleoside phosphorylase	S_Adenosine_c[C_c] + S_Orthophosphate_c[C_c] <=> S_Adenine_c[C_c] + S_alpha_45_D_45_Ribose_32_1_45_phosphate_c[C_c]		-1000	1000	0	Purine metabolism	GENE_LIST: Gene Name: Enzyme Name: purine-nucleoside phosphorylase EC: 2.4.2.1	-754.558
R01676_c	guanine deaminase	S_Guanine_c[C_c] + S_H2O_c[C_c] -> S_NH3_c[C_c] + S_Xanthine_c[C_c]		0	1000	0	Purine metabolism	GENE_LIST: Gene Name: Enzyme Name: guanine deaminase EC: 3.5.4.3	0
R01677_c	Guanosine ribohydrolase	S_Guanosine_c[C_c] + S_H2O_c[C_c] -> S_D_45_Ribose_c[C_c] + S_Guanine_c[C_c]		0	1000	0	Purine metabolism	GENE_LIST: Gene Name: Enzyme Name: Guanosine ribohydrolase EC: 3.2.2.1	0
R01770_c	Inosine ribohydrolase	S_H2O_c[C_c] + S_Inosine_c[C_c] -> S_D_45_Ribose_c[C_c] + S_Hypoxanthine_c[C_c]		0	1000	0	Purine metabolism	GENE_LIST: Gene Name: Enzyme Name: Inosine ribohydrolase EC: 3.2.2.1	0
R01967_c	deoxyguanosine kinase	S_ATP_c[C_c] + S_Deoxyguanosine_c[C_c] -> S_ADP_c[C_c] + S_dGMP_c[C_c]		0	1000	0	Purine metabolism	GENE_LIST: Gene Name: Enzyme Name: deoxyguanosine kinase EC: 2.7.1.113	0
R01969_c	purine-nucleoside phosphorylase	S_Deoxyguanosine_c[C_c] + S_Orthophosphate_c[C_c] <=> S_2_45_Deoxy_45_D_45_ribose_32_1_45_phosphate_c[C_c] + S_Guanine_c[C_c]		-1000	1000	0	Purine metabolism	GENE_LIST: Gene Name: Enzyme Name: purine-nucleoside phosphorylase EC: 2.4.2.1	0
R02143_c	Xanthosine ribohydrolase	S_H2O_c[C_c] + S_Xanthosine_c[C_c] -> S_D_45_Ribose_c[C_c] + S_Xanthine_c[C_c]		0	1000	0	Purine metabolism	GENE_LIST: Gene Name: Enzyme Name: Xanthosine ribohydrolase EC: 3.2.2.1	0
[truncated: 146 more rows]

## Sheet: Metabolite List
Abbreviation	Description	Compartment	KEGG ID
[truncated: 1,330 more rows]
