# Supplementary material for: Drought Stress Responses in Context-Specific Genome-Scale Metabolic Models of Arabidopsis thaliana
Source: Metabolites. 2020 Apr 18;10(4):159. doi: 10.3390/metabo10040159 (PMC7241242; doi:10.3390/metabo10040159)
Supplement: Supplementary file 1 [file metabolites-10-00159-s001.zip › metabolites-736140-SP/Supplementary data 3/GSE65046_mean.csv]

	ID	ORF	CHROM	TAIR9_best	TAIR9_others	0 zero	1 control	2 control	3 control	4 control	5 control	6 control	7 control	8 control	9 control	10 control	11 control	12 control	13 control	1 drought	2 drought	3 drought	4 drought	5 drought	6 drought	7 drought	8 drought	9 drought	10 drought	11 drought	12 drought	13 drought
0	CATMA1A10000	AT1G11120	1	AT1G11120		8.73442	8.8696425	8.8789275	8.8645775	8.88217	8.878715	8.9162275	8.908634999999999	8.8930775	8.7390075	8.8235	8.820887500000001	8.663425	8.987010000000001	8.729595	8.760785	8.8338575	8.8050125	8.859087500000001	8.676314999999999	8.8385025	8.92088	8.874725000000002	8.7561725	8.793595	8.7962075	8.71403
1	CATMA1A10010	AT1G11120	1	AT1G11120	AT4G28170	8.645465	8.477157499999999	8.57208	8.731405	8.8098925	8.5900575	8.4094775	8.536335000000001	8.6507425	8.5605575	8.67675	8.691725	8.5706725	8.7009425	8.58479	8.546420000000001	8.747645	8.679102499999999	8.6891125	8.57406	8.614115	8.628615	8.43758	8.528135	8.54579	8.557097500000001	8.522479999999998
2	CATMA1A10020	AT1G11120	1	AT1G11120	AT1G61170	8.5776525	8.6120825	8.4667325	8.5963025	8.651315	8.599222500000002	8.70929	8.689282500000001	8.6544375	8.584332500000002	8.7798825	8.757304999999999	8.744739999999998	8.7457925	8.5447625	8.47776	8.544825	8.690545	8.59888	8.485502499999999	8.6404375	8.7301375	8.6541	8.62051	8.5646925	8.45523	8.486265
3	CATMA1A10030	AT1G11130	1	AT1G11130		9.107402500000001	9.1892025	8.9545625	8.909755	9.156395	8.9745675	8.9514475	8.81666	8.8716325	8.936735	8.7056925	8.9083975	8.80463	8.84552	9.1308825	8.987784999999999	8.992597499999999	9.117980000000001	9.269215	9.003812499999999	9.041	8.8369825	9.122219999999999	9.10657	8.7332375	8.7617325	9.026892499999999
4	CATMA1A10040	AT1G11145	1	AT1G11145		7.967045000000001	8.224725	8.00911	8.088339999999999	8.120715	8.1323425	8.377765	8.2544	8.1001375	8.2390075	8.1214125	8.0064025	8.1515175	8.381975	8.087877500000001	8.129254999999999	8.15504	8.099795	8.0122025	8.150545	8.27421	8.289685	8.19565	8.1792125	8.13792	8.268372500000002	8.039100000000001
5	CATMA1A10050	AT1G13200	1	AT1G13200	AT1G12860	8.4860875	8.350855000000001	8.1999625	8.181415000000001	8.28352	8.137464999999999	8.149235	8.280627500000001	8.198229999999999	8.27652	8.2305725	8.444569999999999	8.394404999999999	8.480095	8.2567025	8.127775	8.167485	8.2977225	8.2713225	8.2757675	8.084367499999999	8.1545425	8.094565	8.03511	8.231982499999999	8.279029999999999	8.24314
6	CATMA1A10060	AT1G11160	1	AT1G11160		8.04472	7.909884999999999	8.209125	8.126995	8.0848125	8.11758	7.954315	8.15777	8.29927	8.06785	8.10171	8.2261975	8.23834	8.103504999999998	8.178215000000002	8.1043375	8.17555	8.2193025	8.13991	8.1987175	8.24258	8.283092499999999	8.1369075	7.998270000000001	8.1831525	8.044472500000001	8.1853775
7	CATMA1A10070	AT1G11170	1	AT1G11170		9.869395	9.91599	10.122262500000001	10.088535	9.832105	10.033225	9.977895	10.1109	10.23978	9.99219	10.189905	10.33735	10.4830375	10.59845	9.86264	10.39955	10.032245	9.962132500000001	10.167737500000001	10.032820000000001	10.041327500000001	10.015445	10.152584999999998	9.9946525	10.541575000000002	10.814325	10.630075
8	CATMA1A10080		1			10.6344	10.243085	10.761899999999999	10.30475	10.4352	10.529975	10.5420625	11.02585	10.45065	10.679175	10.7118	11.296074999999998	10.74495	11.15675	10.693925	10.8315	10.7972	10.445350000000001	10.661249999999999	10.457525	10.719524999999999	10.73295	10.979849999999999	10.7182	11.4412	11.867725	11.393825
9	CATMA1A10100		1			8.369647500000001	8.4997025	8.2588875	8.1249575	8.3753175	8.28709	8.309569999999999	8.2110375	8.3617325	8.272469999999998	8.329705	8.3773675	8.4363675	8.5364525	8.311015	8.2701425	8.239889999999999	8.329835	8.62393	8.42474	8.447297500000001	8.3404575	8.4700975	8.454509999999999	8.3602475	8.321465	8.3103625
10	CATMA1A10110	AT1G11190	1	AT1G11190		8.247599999999998	8.4150675	8.484355	8.458102499999999	8.51481	8.6747125	8.4788925	8.3565425	8.98558	8.8263275	8.798985	8.671765	9.0594725	9.06512	8.400652500000001	8.492065	8.314655	8.705839999999998	8.453635	8.7342275	8.453682500000001	8.531542499999999	8.3977725	8.379555000000002	8.6500375	8.8766875	8.697827499999999
11	CATMA1A10120	AT1G11200	1	AT1G11200		10.344125	10.310300000000002	10.0605725	10.1759625	10.1399975	10.1865925	10.1283025	10.1783	10.351375	10.397350000000001	10.63635	10.1500025	10.255035	9.94829	10.116719999999999	10.1681	10.19135	10.18396	10.154610000000002	10.252699999999999	10.261949999999999	10.237075	10.29185	10.1698425	10.127447499999999	10.00617	10.2492
12	CATMA1A10130	AT1G11210	1	AT1G11210		10.43225	10.256870000000001	10.9157	10.8206	10.45525	10.604025	11.1313375	11.347249999999999	11.4932	11.018225000000001	11.095950000000002	11.6846	11.127675	10.961725	10.845325	11.026375	11.288275	10.850375	11.509500000000001	10.92075	11.12435	11.450275	11.498425	11.36835	12.201925	12.42245	12.3853
13	CATMA1A10140	AT1G11220	1	AT1G11220	AT1G61260	8.25755	8.183455	8.33905	8.29821	8.3798925	8.4032325	8.345485	8.46134	8.645735	8.435665	8.52495	8.382555	8.312545	8.4445425	8.3393	8.276639999999999	8.2154725	8.378125	8.38265	8.4110525	8.45523	8.388425	8.50033	8.40447	8.467957499999999	8.350137499999999	8.567757499999999
14	CATMA1A10150	AT1G11230	1	AT1G11230		8.026465	8.0029425	8.09103	7.8767775	8.1238675	7.8352	7.827110000000001	7.9284325	8.03759	7.919032499999999	7.8746425	8.1087775	7.972967500000001	7.903697500000001	8.0976725	7.798045	7.846075	7.995795	7.947449999999998	8.042915	7.992072500000001	7.9218925	7.7732475	7.982925	7.89818	7.9040725	7.984117500000001
15	CATMA1A10160	AT1G11240	1	AT1G11240		9.8898	9.94096	9.83827	10.0641425	9.97768	9.851795	9.8878225	9.907224999999999	9.8465575	9.7875125	9.9413275	9.957045	9.90719	10.20375	9.892175	9.88606	10.009652500000001	10.0882875	10.06913	9.9797575	10.029399999999999	9.8907575	9.805164999999999	9.7543975	10.07547	10.197275000000001	9.951565
16	CATMA1A10175	AT1G11260	1	AT1G11260		9.29828	8.6527625	8.834822500000001	8.6055375	8.996082499999998	8.86792	8.78579	8.92483	9.300915	8.973402499999999	8.722205	8.699785	8.590767499999998	8.285767499999999	8.46007	8.606715000000001	8.6804925	8.785995	8.460840000000001	8.56423	8.582295	8.62138	8.747285	9.1593275	8.3862875	8.483445000000001	8.3966075
17	CATMA1A10210	AT1G11290	1	AT1G11290		8.4656825	8.423975	8.3729125	8.2679225	8.505232499999998	8.37852	8.2659025	8.320245	8.2807825	8.2703075	8.252502499999999	8.229822500000001	8.38669	8.418524999999999	8.327727499999998	8.31371	8.351667500000001	8.4315925	8.330645	8.3260375	8.3536375	8.1278875	8.422039999999999	8.2848525	8.29202	8.157285	8.180475000000001
18	CATMA1A10240	AT1G11310	1	AT1G11310		12.191925000000001	11.462425	11.4542	11.454275	11.202750000000002	11.670675	11.94555	11.626425000000001	11.9079	11.78285	11.9413	11.570225	12.222075	11.414225	11.1882	10.980775000000001	10.931124999999998	11.266774999999999	11.208225	11.585975	11.654074999999999	11.693424999999998	11.412975	12.151074999999999	11.2582	11.119250000000001	11.280075
19	CATMA1A10250	AT1G11320	1	AT1G11320		10.611475	10.383045	9.9845275	10.5274	10.127085000000001	10.29478	10.51025	10.4436	10.2618	10.37275	10.75995	10.266074999999999	10.88805	10.2791	10.0546025	9.8718425	9.991085	10.524375	10.4373225	10.633025	10.4947825	10.34235	10.498645	10.46753	10.227395	10.1010475	10.1320975
20	CATMA1A10260	AT1G11330	1	AT1G11330		10.4723425	10.226845	9.706225	10.487225	10.2909	10.367875	10.33572	10.22626	10.454775	10.40965	10.572025	10.29115	10.6998	10.12089	9.7363025	9.4031575	9.777804999999999	10.592442499999999	10.048475	10.6797	10.5701	10.5254475	10.23077	10.476575	9.8690325	9.805430000000001	9.524475
21	CATMA1A10270	AT1G11340	1	AT1G11340	AT1G11410	9.4631575	9.3142525	9.38578	9.2772	9.335505	9.325575	9.317375	9.222625	9.096645	9.245992500000002	9.16193	9.42497	9.3703675	9.146987500000002	9.3698325	9.1958025	9.16258	9.462097499999999	9.305399999999999	9.50083	9.511142499999998	9.311795	9.5116975	9.4010975	9.34754	9.43338	9.141467499999997
22	CATMA1A10280	AT1G11350	1	AT1G11350		10.1147325	9.7708225	9.9160975	9.886352500000001	10.099224999999999	10.02069	9.8923125	9.832995	10.121735	9.858630000000002	10.026375	9.91173	9.811185	10.367355	9.7015775	9.580002499999999	10.1183325	9.8237925	9.687125	9.821695	9.9414	9.8277125	9.635022500000002	9.913257499999999	9.417995	9.585262499999999	9.6872525
23	CATMA1A10290	AT1G11360	1	AT1G11360		10.7882	10.467175	10.712975	10.619575000000001	10.9087	10.840325	10.929625	11.042225	10.876925	10.942900000000002	11.06475	10.873000000000001	10.980025	10.872575000000001	10.53265	10.83975	10.965050000000002	10.68055	10.571025	10.871725000000001	10.952625000000001	10.997599999999998	11.005075	10.877975000000001	11.044550000000001	11.1827	11.227875000000001
24	CATMA1A10300	AT1G11370	1	AT1G11370		7.683127499999999	7.8209975	7.9329125000000005	7.897575	7.9797475	7.868552500000001	7.88872	7.8160875	7.8361	7.880944999999999	7.8554200000000005	7.893612500000001	7.83299	7.890165000000001	7.99471	7.770545	7.935795000000001	7.849762500000001	7.819542500000001	7.743665	7.9175625	7.9747175	7.8234625	7.7626975	7.690857499999999	7.8112675000000005	7.8389925
25	CATMA1A10310	AT1G11370	1	AT1G11370		7.9231925	7.8758799999999995	7.7600225	7.7979	8.0098675	7.7818225000000005	7.861554999999999	7.8532325	7.782260000000001	7.804449999999999	7.6916125	8.020817500000001	7.8188375	7.884180000000001	7.706155	7.973255	8.1709225	7.8972575	7.841805	7.861912499999999	7.9369125	7.852565	7.9264825000000005	7.8700575	7.969875	7.8258925	7.8056575
26	CATMA1A10320	AT1G11380	1	AT1G11380		8.021885000000001	7.9513825	8.0875625	7.964825	8.15331	7.944484999999999	7.979605	7.863580000000001	7.8468325	7.9153175000000005	7.777419999999999	7.866769999999999	8.035475	7.966455	8.1046625	8.0229675	8.03305	8.1136125	7.87387	8.0575125	8.065267500000001	8.0131575	8.011239999999999	7.90685	7.867802500000001	8.0182725	7.8511500000000005
27	CATMA1A10330	AT1G11390	1	AT1G11390		7.9182275	7.810105	7.8558425	7.8031825	7.9456425	7.751602500000001	7.702005	7.744642500000001	7.8973575	7.6929925	7.89552	7.8506599999999995	7.8263625	7.75319	7.872727500000001	7.8511625	7.9032725	7.731159999999999	7.708765	7.833757499999999	7.8818075	7.926895	7.77609	7.8072	7.80037	7.7151974999999995	7.8164525
28	CATMA1A10340	AT1G11400	1	AT1G11400		8.1566525	8.2788425	8.3483825	8.19875	8.2796375	8.20042	8.031067499999999	7.987205	8.2662425	8.236172499999999	8.0487075	8.209507499999999	8.275580000000001	8.567969999999999	8.1676025	8.6057025	8.209062500000002	8.4857625	8.29277	8.0819575	8.2338075	8.2288525	8.34067	8.38121	8.167089999999998	8.0543325	8.368960000000001
29	CATMA1A10350	AT1G11410	1	AT1G11410		8.030922499999999	7.775487499999999	7.7074775	7.650410000000001	7.6837425	7.757955	7.6465825	7.909212500000001	7.880410000000001	7.75121	7.81944	7.8751375	7.84266	7.9343449999999995	7.8707625	7.817377500000001	7.8357625	7.767495	7.708025	7.79913	7.8004575	7.7433175	7.8240775000000005	7.719415	7.869905	7.7257	7.752135
30	CATMA1A10360	AT1G11420	1	AT1G11420		8.390267499999998	8.45941	8.343052499999999	8.266745	8.298300000000001	8.385959999999999	8.171177499999999	8.147825	8.15305	8.2916125	8.3129725	8.40262	8.306429999999999	8.232305	8.175340000000002	8.4316275	8.37674	8.395654999999998	8.29709	8.3857325	8.3576375	8.446367500000001	8.3237125	8.3063075	8.1877925	8.2060275	8.3712175
31	CATMA1A10370	AT1G11430	1	AT1G11430		7.8309524999999995	7.773082500000001	7.4695825	7.7863425	7.7369449999999995	7.709805	7.68001	7.6505149999999995	7.7477599999999995	7.765605000000001	7.790945000000001	7.5885275000000005	7.7117925	7.967314999999999	7.7348025	7.785655	7.795649999999999	7.8053025	7.862575	7.822419999999999	7.9261575	7.810655	7.736995	7.7051050000000005	7.7738975	7.681245	7.6498574999999995
32	CATMA1A10380	AT1G11440	1	AT1G11440		11.17985	11.390799999999999	11.48075	11.176325	11.417399999999999	11.325075	11.240425	11.487025	11.34035	11.357875	11.182775000000001	11.533275000000001	11.290524999999999	11.63905	11.234375	11.38645	11.50335	11.297725	11.54985	11.190825	11.4299	11.19435	11.075925	11.134375	11.2506	11.323075	10.8139
33	CATMA1A10410	AT1G11470	1	AT1G11470		7.955865	7.8576625	7.856932500000001	7.8776675	7.913985	7.668207499999999	7.812755	7.792855	7.8196375	7.80673	7.8239175	7.890445	7.73528	7.8916225	7.8020775	7.7693900000000005	7.736385	7.721517500000001	7.945174999999999	7.7879225000000005	7.909302500000001	7.818715000000001	7.861245	7.789555	7.8916	7.7911	7.8008774999999995
34	CATMA1A10420	AT1G11470	1	AT1G11470		8.361494999999998	8.36473	8.376035	8.3502675	8.5451925	8.5196225	8.3586425	8.427810000000001	8.501275	8.48041	8.5021325	8.55524	8.701175	8.5582625	8.599067499999999	8.5866875	8.443495	8.441577500000001	8.53961	8.699504999999998	8.58674	8.588832499999999	8.54535	8.492935	8.5322375	8.50558	8.4351775
35	CATMA1A10440	AT1G11480	1	AT1G11480		12.886525	12.766775	12.79065	12.621	12.766475	12.959050000000001	12.85485	12.951875000000001	12.986749999999999	13.131325	12.99135	12.820525	12.833425	12.9919	12.798625	12.960550000000001	12.816775	12.749075	12.6898	12.8658	12.81045	12.82305	13.058325	13.380099999999999	12.972724999999999	13.23865	13.317350000000001
36	CATMA1A10450	AT1G11480	1	AT1G11480		12.15915	11.687375	11.748050000000001	11.245550000000001	11.696025	11.83055	11.70865	11.8004	11.99395	12.22435	11.4599	11.259955000000001	10.9963	10.9037225	11.622275	11.8441	11.563175000000001	11.515825000000001	11.5030425	11.504275	11.558600000000002	11.690275	11.8208	12.199075	11.11261	11.1437475	11.957474999999999
37	CATMA1A10460	AT1G11490	1	AT1G11490		9.100465	9.1466825	8.9257125	8.794215	8.871145	9.04563	8.802505	8.635222500000001	8.893625	8.96073	8.587074999999999	8.739899999999999	8.717292500000001	8.7829325	9.0094975	9.090317500000001	8.916112499999999	8.878957499999999	8.97449	8.759897500000001	8.9569975	9.0023275	8.951225	8.9039725	8.650855	8.936567499999999	9.027922499999999
38	CATMA1A10470	AT1G11500	1	AT1G11500		8.12683	8.187322499999999	8.338777499999999	8.237712499999999	8.25284	8.27362	8.30002	8.234852499999999	8.1669425	8.0533425	8.1270875	8.2845625	8.147795	8.1342425	8.0690775	8.18261	8.2366275	8.116877500000001	8.01621	8.09202	8.1556075	8.233922499999998	8.1422375	8.138157499999998	8.20092	8.185080000000001	8.19002
39	CATMA1A10480	AT1G11510	1	AT1G11510		8.3238675	8.1877725	8.136122499999999	8.2020075	8.26946	8.353580000000001	8.035835	8.083275	8.0970175	8.134915	8.1857575	8.3966425	8.404385	8.316435	8.21889	8.268315000000001	8.2655575	8.340755	8.416162499999999	8.2229125	8.261025	8.3081925	8.073437499999999	8.261669999999999	8.4007775	8.193785	8.159709999999999
40	CATMA1A10495	AT1G11530	1	AT1G11530		9.386882499999999	9.118839999999999	9.497975	9.16653	9.4028175	9.543500000000002	9.448535000000001	9.6132	9.4902925	9.3274125	9.494909999999999	9.8327525	9.7298325	9.927895	9.345472500000001	9.344974999999998	9.33616	9.272245	9.308642500000001	9.03387	9.2376475	9.4595925	9.217720000000002	9.129977499999999	9.572835	9.78807	9.3851125
41	CATMA1A10500	AT1G11540	1	AT1G11540	AT1G61740,AT4G21250	9.148015000000001	9.197735000000002	9.01075	9.05034	9.12465	9.1553275	9.010225	9.07546	8.9807975	9.0503475	8.908835	9.005397499999999	8.9837975	8.921907500000001	9.252585	9.2173575	9.194465000000001	8.986162499999999	9.0474175	9.034185	9.063342500000001	9.1966075	9.178522500000001	9.282345	8.9339525	8.81886	8.996469999999999
42	CATMA1A10510	AT1G11545	1	AT1G11545		8.50151	9.041075	8.429065	9.1256725	9.046515	8.964802500000001	8.6379575	8.6604575	8.929044999999999	8.596305	8.548070000000001	8.627125	8.701302499999999	8.7519425	8.5084175	8.4133125	8.71388	8.963775	8.89441	8.4971725	8.7524575	8.787055	8.6378375	8.356045	8.594100000000001	8.3304125	8.2048175
43	CATMA1A10520	AT1G11560	1	AT1G11560	AT1G61790	9.0796925	9.1594125	9.089257499999999	9.1051125	9.159435	9.1181	9.028595	9.0657	9.022269999999999	9.1673	9.23044	9.16978	9.3140575	9.2348625	9.19374	9.140305000000001	9.1744875	9.024975	9.2351925	9.0678075	9.0675	9.037712500000001	9.200727500000001	9.21141	9.2981575	9.247444999999999	9.148779999999999
44	CATMA1A10530	AT1G11570	1	AT1G11570		8.27952	8.303045000000001	8.2550575	8.1961025	8.3287625	8.3353975	8.338185	8.3318375	8.3925275	8.262855	8.230744999999999	8.3823725	8.1980075	8.4513075	8.3211725	8.359745	8.3055225	8.3040825	8.17049	8.3663525	8.328515000000001	8.46532	8.35534	8.324792500000001	8.345497499999999	8.3263225	8.136545
45	CATMA1A10540	AT1G11572	1	AT1G11572		8.530345	8.4576875	8.508280000000001	8.43792	8.485230000000001	8.4246	8.448197500000001	8.2825525	8.359555	8.3146	8.342107500000001	8.3218625	8.311622499999999	8.382185	8.3555225	8.41008	8.3209675	8.41549	8.453872500000001	8.31042	8.427142499999999	8.275075000000001	8.438467499999998	8.203104999999999	8.38315	8.1196675	8.281400000000001
46	CATMA1A10550	AT1G11580	1	AT1G11580		9.252602500000002	9.624785	9.3442675	9.412175	9.4169725	9.300052500000001	9.3448375	9.404955	9.278502499999998	9.3314375	8.981497500000001	9.2461775	8.8454875	8.81352	9.4728225	9.233979999999999	9.4183225	9.254347500000002	9.2641075	9.0365025	9.051649999999999	8.9858625	9.3207575	9.5879725	8.80571	9.000577499999999	8.804587499999998
47	CATMA1A10590	AT1G11600	1	AT1G11600		8.328755	8.369475000000001	8.28496	8.181935	8.260385	8.266095	8.3070975	8.343065	8.105127500000002	8.260315	8.2192125	8.308232499999999	8.5442575	8.50809	8.2140425	8.3280375	8.43933	8.338527500000001	8.384052500000001	8.33119	8.379095	8.1964625	8.372240000000001	8.4761825	8.4833925	8.562365000000002	8.415045000000001
48	CATMA1A10600	AT1G11608	1	AT1G11608	AT1G31510	8.5575325	8.553625	8.5096825	8.7016075	8.6318575	8.6519425	8.6025275	8.511115	8.6298875	8.5068725	8.401982499999999	8.5570425	8.50377	8.4124225	8.7057075	8.5281325	8.660245	8.59658	8.6268825	8.7264125	8.438595000000001	8.663705	8.40708	8.438907500000001	8.616349999999999	8.600182499999999	8.6238125
49	CATMA1A10620	AT1G11620	1	AT1G11620	AT1G31510	8.239365	8.2493375	8.260265	8.09914	8.34074	8.1275225	8.099174999999999	8.199200000000001	8.2304975	8.092200000000002	8.15768	8.142605	8.1847125	8.38327	8.2088	8.293732499999999	8.1883325	8.3898475	8.297582499999999	8.142255	8.2235175	8.1291425	8.183364999999998	8.1924225	8.286814999999999	8.1784475	8.2215275
50	CATMA1A10630	AT1G11630	1	AT1G11630		9.0775375	9.1285425	8.9603575	9.388785	9.1222475	9.0910125	9.16845	9.2689725	9.2186775	9.118417500000001	9.062227499999999	9.042925	9.125432499999999	9.26686	9.078085	9.142955	9.2264125	9.390717500000001	9.140615	9.1229975	9.08137	9.2479375	9.3285925	9.1575725	9.337892499999999	9.4539225	9.1874675
51	CATMA1A10640	AT1G11650	1	AT1G11650		14.5608	14.455974999999999	14.544125000000001	14.599775000000001	14.5379	14.5579	14.490375	14.587475000000001	14.700625	14.723975	14.8271	14.706	14.6776	14.798749999999998	14.678225000000001	14.649375000000001	14.67685	14.43305	14.476825	14.606075	14.57475	14.493725000000001	14.73275	14.9131	14.776325000000002	15.01965	14.850075
52	CATMA1A10650	AT1G11655	1	AT1G11655		8.195305000000001	8.447062500000001	8.5234175	8.426185	8.435447499999999	8.4299225	8.519485	8.3659125	8.418815	8.3406525	8.32684	8.4698625	8.4203775	8.4430975	8.3687725	8.4210475	8.520562499999999	8.434917500000001	8.380447499999999	8.5039525	8.50261	8.4634075	8.4345	8.372694999999998	8.548905000000001	8.4781075	8.26455
53	CATMA1A10660	AT1G11660	1	AT1G11660		9.4274725	9.4900075	9.273290000000001	9.208595	9.221277500000001	9.402875000000002	9.3051025	9.087415	9.246065	9.46707	9.2071275	9.104402499999999	8.9374725	8.87223	9.3553775	9.34848	9.33118	9.122174999999999	9.1362275	9.430689999999998	9.10738	9.147305	9.0077575	9.162044999999999	8.882422499999999	8.8359675	9.1836325
54	CATMA1A10670	AT1G11670	1	AT1G11670		8.233582499999999	8.249202499999999	8.115565	8.5056075	8.3617475	8.347	8.238495	8.419912499999999	8.729365000000001	8.405592500000001	8.362705	8.2449575	8.40625	8.4167775	8.1863525	8.263635	8.3750525	8.322225000000001	8.4395775	8.4072	8.409839999999999	8.397395	8.198632499999999	8.323025000000001	8.308175	8.347335	8.3230075
55	CATMA1A10680	AT1G11680	1	AT1G11680		7.87579	7.83192	7.676565	7.6501399999999995	7.851915	7.8866249999999996	7.640045000000001	7.6206249999999995	7.7516125	7.7964850000000006	7.7736575000000006	7.71797	7.6835024999999995	7.811285	7.665792499999999	7.6594475	7.772292500000001	7.78449	7.680045	7.769595	7.9991875	7.6268475	7.67076	7.7859725	7.882092499999999	7.785959999999999	7.7576149999999995
56	CATMA1A10690	AT1G11690	1	AT1G11690		8.038667499999999	8.1376775	8.2121675	8.199755	8.12724	8.13936	8.128685	8.2146975	8.1613725	8.1196175	8.065885	8.1592475	8.2013725	8.1999225	8.0709925	8.1801075	8.203547499999999	8.1457125	8.2081725	8.1992425	8.170304999999999	8.304455	8.0258125	8.122209999999999	8.278505000000001	8.106100000000001	8.215227500000001
57	CATMA1A10700	AT1G11700	1	AT1G11700	AT1G61930	11.451825	11.52175	11.76615	11.278525	11.34935	11.533375	11.542724999999999	11.362	11.109200000000001	11.350100000000001	11.32685	11.3615	10.782425	10.945425	11.891000000000002	11.818475000000001	12.093675	11.409425	11.661625	11.798575	11.70705	11.554775	11.761875	11.578425	12.137649999999999	11.746825000000001	11.813849999999999
58	CATMA1A10710	AT1G11710	1	AT1G11710		8.37128	8.322845	8.4743925	8.3762775	8.411257500000001	8.5200575	8.49762	8.454765	8.610240000000001	8.45817	8.4225925	8.5905925	8.46453	8.59762	8.509325	8.569022499999999	8.5805925	8.4011125	8.4627425	8.541834999999999	8.5105675	8.558275	8.6565125	8.616967500000001	8.648015	8.532129999999999	8.604817500000001
59	CATMA1A10720	AT1G11720	1	AT1G11720		10.45045	10.522200000000002	10.529725000000001	10.47335	10.321470000000001	10.313345	10.214425	10.462875	10.09493	10.1987625	9.855635	10.44585	10.173225	10.47515	10.591750000000001	10.559050000000001	10.617075	10.550525	10.582450000000001	10.527	10.520074999999999	10.392475000000001	10.49435	10.241775	10.4156	10.472850000000001	10.2756
60	CATMA1A10730	AT1G11730	1	AT1G11730		7.8993675	8.072025	7.930085	8.07594	7.984977499999999	8.1044775	8.067910000000001	8.0673575	8.1160425	8.06108	8.0853625	8.0937825	8.228367500000001	8.204897500000001	8.1335175	8.07585	8.090992499999999	8.13982	8.1147975	8.143575	7.90759	8.1813275	8.037144999999999	8.093137500000001	8.205884999999999	7.980079999999999	8.10674
61	CATMA1A10750	AT1G11740	1	AT1G11740		8.316555000000001	8.1084225	8.3190625	8.148595	8.299105	8.1432775	8.255212499999999	8.121952499999999	8.220134999999999	8.2776925	8.1309025	8.28586	8.20587	8.19004	8.3057225	8.3973475	8.16056	8.070287500000001	8.1673075	8.2822575	8.147070000000001	8.130992499999998	8.2290875	8.1401225	8.10765	8.295675	8.3086675
62	CATMA1A10755	AT1G11750	1	AT1G11750		12.06385	12.18435	12.087175	12.310224999999999	12.285275	12.2991	12.235025	12.299700000000001	12.2194	12.056099999999999	12.088225	12.251000000000001	12.200000000000001	12.44705	12.2086	11.9513	11.8657	12.251575	12.344024999999998	12.241975	12.24825	12.240075000000001	12.10725	12.217225	12.427825	12.48755	12.21005
63	CATMA1A10760	AT1G11755	1	AT1G11755		9.326735	9.3641425	9.3112575	9.4339325	9.42803	9.375642500000001	9.45128	9.463585	9.3609075	9.4541425	9.3264725	9.344145	9.26834	9.2423225	9.447335	9.41709	9.244744999999998	9.413417500000001	9.3527825	9.3543775	9.241435	9.24184	9.287090000000001	9.512305	9.136800000000001	9.0702675	9.442435
64	CATMA1A10770	AT1G11760	1	AT1G11760		10.964	10.951525	11.139275000000001	11.08865	11.1366	11.137125	11.243850000000002	11.261500000000002	11.027899999999999	11.051475	11.419575	11.285025	11.035375	10.9955	11.044775	11.030100000000001	11.1035	11.172	11.150549999999999	11.2253	11.193475000000001	11.161275	11.415625	11.279875	11.47065	11.391175	11.4522
65	CATMA1A10780	AT1G11765	1	AT1G11765		7.7249025	7.561515	7.837965	7.70886	7.9041025	7.7084375000000005	7.67889	7.69869	7.8656875	7.675815	7.6230150000000005	7.734615	7.596572500000001	7.71673	7.973195	7.8074	7.768515000000001	7.8554825	7.66435	7.941194999999999	7.642142499999999	7.50545	7.810875	7.81738	7.7288274999999995	7.7001225	7.762515
66	CATMA1A10800	AT1G11780	1	AT1G11780		9.8091175	10.086260000000001	10.004055000000001	10.081217500000001	10.0648525	9.96839	9.898015	9.8132775	9.9116975	9.915140000000001	9.8706775	9.6984075	9.48707	9.3365025	10.0415175	10.03341	9.93562	9.969850000000001	10.04926	10.0330825	9.90559	9.9844075	9.831747499999999	9.8057775	9.6584725	9.508827499999999	9.892097500000002
67	CATMA1A10810	AT1G11790	1	AT1G11790		9.498597499999999	9.5435725	9.335985	9.4745075	9.642335	9.42107	9.2844225	9.343765	9.475012499999998	9.6042475	9.058710000000001	9.1791975	8.986942500000001	8.886985	9.523385000000001	9.394347499999999	9.233977499999998	9.6057125	9.457877499999999	9.5776325	9.511545000000002	9.232669999999999	9.71754	9.263915	9.0599475	8.75845	8.994065
68	CATMA1A10820	AT1G11800	1	AT1G11800		11.850050000000001	11.904375000000002	11.94245	12.012025000000001	11.91435	11.91125	11.990150000000002	12.00505	11.785699999999999	11.922999999999998	12.16835	11.7655	11.874525	11.7087	11.965074999999999	11.93	12.119225	11.96455	11.950975000000001	11.96405	12.01065	11.929025	12.4357	12.392100000000001	12.12515	12.074875	12.0082
69	CATMA1A10840	AT1G11820	1	AT1G11820		7.818825	7.8045475	7.7584575	7.8183625	7.8898025	7.6875824999999995	7.708324999999999	7.860275	7.77616	7.85777	7.77407	7.9402825	7.86918	7.92848	7.7501525	7.7037575	7.8367375	7.666255	7.801195000000001	7.8139425	7.766885	7.771962500000001	7.827204999999999	7.810555	7.840075000000001	7.73879	7.845102499999999
70	CATMA1A10850	AT1G11840	1	AT1G11840	AT1G67280	14.516525000000001	14.775224999999999	14.637125	14.298325	14.396175	14.525125	14.563500000000001	14.354199999999999	14.233125	14.694600000000001	13.765874999999998	13.897874999999999	14.407525000000001	13.788575	14.663325	14.733350000000002	14.4025	14.52905	14.2935	14.42865	14.627500000000001	14.573974999999999	14.828125	14.6006	14.624825000000001	14.558499999999999	15.0286
71	CATMA1A10860	AT1G11850	1	AT1G11850		7.40412	7.620912500000001	7.778292500000001	7.6234175	7.7756525	7.6941725000000005	7.6815775	7.8454975000000005	7.75362	7.674182500000001	7.752554999999999	7.6526825	7.7572425	7.8554475	7.8352925	7.729712500000001	7.9093625	7.689325	7.69953	7.6969075	7.833832500000001	7.785125000000001	7.7791175	7.8057625	7.7351125	7.657760000000001	7.739125
72	CATMA1A10870	AT1G11860	1	AT1G11860		15.799225	15.956150000000001	15.983675	15.925799999999999	16.0085	16.01015	16.0074	15.8947	16.0334	15.878475000000002	15.786375	15.77475	15.456225	15.871925	16.008575	15.853325	16.001275	15.915825000000002	15.993075000000001	16.099474999999998	15.9141	15.983125	16.0866	15.913	15.763375	15.919325	15.881999999999998
73	CATMA1A10880	AT1G11870	1	AT1G11870		7.6836425	7.6966875	7.8389475	7.8014925	7.7371275	7.5907075	7.69346	7.83264	7.7630575	7.6486325	7.7051675	7.739000000000001	7.7955950000000005	7.80408	7.87261	7.8737475	7.7944075	7.84946	7.8370475	7.7647175	7.88298	7.623915	7.6697125	7.651472500000001	7.7215275	7.8137325	7.66343
74	CATMA1A10890	AT1G11880	1	AT1G11880		7.8948575000000005	7.999217499999999	8.1975975	8.0287375	8.288667499999999	8.2014925	8.1314425	7.9395975	8.191040000000001	8.0475325	8.0198075	8.246705	7.8533475	8.0188975	8.233245	7.993462500000001	8.1984625	8.100045	8.1468075	8.1998675	8.23272	8.16079	8.158955	7.9935575000000005	7.7535975	7.680975	7.791640000000001
75	CATMA1A10900	AT1G11890	1	AT1G11890		11.237975	11.207025	10.9842	11.218725000000001	10.881725	10.925	11.101399999999998	11.261149999999999	10.923625	11.186250000000001	11.453149999999999	11.167825	11.41535	10.88745	11.266275	11.0756	10.87725	10.848450000000001	11.1798	11.194724999999998	11.02015	10.9653	10.993375	10.87715	11.078475000000001	10.881775	10.620325
76	CATMA1A10910	AT1G11900	1	AT1G11900		10.682425	10.686425	10.7707	10.6923	10.729425	10.77195	10.793174999999998	10.626725	10.692274999999999	10.75025	10.812275000000001	10.653775	10.5850075	10.4524775	10.58385	10.77375	10.8674	10.777575	10.613800000000001	10.74005	10.76175	10.7034	10.90045	10.717600000000001	10.7321	10.768875000000001	10.98555
77	CATMA1A10920	AT1G11905	1	AT1G11905		11.337724999999999	11.2187	11.086	11.259725	11.018450000000001	11.18645	11.586425	11.356825	11.28315	11.393799999999999	12.13545	11.502725	12.297775	11.338375	11.13235	11.129224999999998	11.226750000000001	11.139725	11.219199999999999	11.354700000000001	11.245525	11.202074999999999	11.380275000000001	11.24015	11.491150000000001	11.440575	11.297550000000001
78	CATMA1A10930	AT1G11910	1	AT1G11910		15.69135	15.64155	15.83065	15.703600000000002	15.649225	15.7712	15.908749999999998	15.846599999999999	16.0352	15.684725	15.871125000000001	15.803025	15.91865	15.629774999999999	15.699425000000002	15.827275	15.91455	15.549024999999999	15.74805	15.970575	15.730875000000001	15.858725	16.004125000000002	16.102874999999997	15.914399999999999	16.0735	16.029999999999998
79	CATMA1A10940	AT1G11915	1	AT1G11915		9.0511725	8.947582500000001	8.828412499999999	8.978045	8.9799775	8.9667925	8.95558	8.9680575	8.955494999999999	8.96693	9.03369	8.895349999999999	9.0383725	9.091612499999998	9.044145	8.8899875	9.2268525	9.1250275	9.1011	8.980715	9.04359	8.9402525	9.0755525	9.039484999999999	9.059925	9.261307500000001	9.100465
80	CATMA1A10960	AT1G11930	1	AT1G11930		9.6035225	9.4963575	9.6254075	9.5146	9.560280000000002	9.7031425	9.402117500000001	9.723545	9.92945	9.61814	9.4940725	9.6076775	9.8463575	9.5831225	9.5009525	9.785432499999999	9.5687025	9.609255	9.895045	9.830385	9.640155	9.796135	9.603615	9.5988775	9.821797499999999	9.794535	9.7905925
81	CATMA1A10970	AT1G11940	1	AT1G11940	AT1G62305	8.5660325	8.4644975	8.41104	8.2709675	8.382795	8.410915	8.4255375	8.387929999999999	8.3803325	8.4439675	8.4846075	8.4402425	8.376127499999999	8.457405	8.489025	8.470065	8.451875000000001	8.50759	8.4685325	8.4365675	8.36595	8.41378	8.570237500000001	8.470550000000001	8.446575	8.40851	8.4120975
82	CATMA1A10980	AT1G11950	1	AT1G11950		8.0321675	7.990774999999999	8.00864	7.9521825	8.0120425	8.1056875	8.172515	8.0289975	8.1127675	7.905804999999999	8.1914525	8.163562500000001	8.2319975	8.1770775	8.1840775	8.1096275	8.1194525	8.22899	8.0416125	8.1725825	7.9758249999999995	8.134715	8.157070000000001	8.0470475	8.3351575	8.0777775	8.18231
83	CATMA1A10990	AT1G11960	1	AT1G11960		9.1388575	9.01322	8.953015	9.0910175	8.92182	8.9632975	8.983965000000001	9.239155	9.5274	9.543087499999999	9.334922500000001	9.0909125	9.256417500000001	9.113814999999999	9.0504675	9.044085	9.054285	9.0108625	9.056652499999998	8.94474	8.7831025	8.97243	8.865865	8.9762075	9.087965	9.031495	9.0999125
84	CATMA1A11000	AT1G11970	1	AT1G11970		8.396727499999999	8.3861525	8.2741925	8.100950000000001	8.347955	8.465787500000001	8.188225000000001	8.113785	8.1955025	8.303965000000002	8.312605	8.356079999999999	8.3497275	8.37664	8.4852275	8.4780575	8.389344999999999	8.438405	8.209132499999999	8.3415	8.244175000000002	8.3790325	8.3893275	8.2108675	8.3472125	8.3325525	8.36798
85	CATMA1A11030	AT1G11990	1	AT1G11990		8.7323425	8.7885325	8.760145	8.63033	8.670390000000001	8.67178	8.655015	8.590697500000001	8.519417500000001	8.495507499999999	8.5174125	8.720675	8.551585	8.7510175	8.8299225	8.690525	8.75873	8.64908	8.8455725	8.658455	8.762247499999999	8.69498	8.6839675	8.655505	8.84049	8.7250325	8.635555
86	CATMA1A11040	AT1G12000	1	AT1G12000		10.347725	10.5874	10.20515	10.7059	10.57365	10.41055	10.30555	10.3584	10.557875	10.324404999999999	10.4558	10.385925	10.306750000000001	10.50935	10.3333	10.174445	10.322275	10.622475000000001	10.360725	10.3273	10.384625	10.255772499999999	10.360949999999999	10.387625	10.05944	10.01532	9.8171
87	CATMA1A11050	AT1G12000	1	AT1G12000		9.35052	9.40315	9.20505	9.1881325	9.3088175	9.353195	9.1884225	8.9556875	9.2090825	9.358460000000001	9.065955	9.066682499999999	9.10919	9.01031	9.2647175	9.23788	9.248359999999998	9.241185	9.071157500000002	9.07014	9.024759999999999	9.086805	9.4284875	9.36126	9.0244775	8.8726775	8.9453475
88	CATMA1A11060	AT1G12010	1	AT1G12010		8.786325	8.771049999999999	8.93926	8.875945	8.895792499999999	8.9466125	8.662595	8.967709999999999	8.9062325	8.5592425	8.5529525	8.833559999999999	8.68144	9.08726	8.8491425	9.095875	9.147775	8.596400000000001	8.7451875	8.5963	8.760705	8.8604225	8.735430000000001	8.7927775	8.9583775	8.8505525	8.667255
89	CATMA1A11070	AT1G12020	1	AT1G12020		9.53745	9.6132575	9.6586825	9.7343075	9.7144725	9.6983925	9.72883	9.616505	9.170919999999999	9.379302499999998	9.703575	9.65602	9.917874999999999	9.73264	9.674009999999999	9.547419999999999	9.709254999999999	9.777002499999998	9.99944	9.728905	9.731752499999999	9.561265	9.449635	9.6857375	9.514645	9.511614999999999	9.376545
90	CATMA1A11080	AT1G12030	1	AT1G12030		8.699485	8.7873525	8.57832	8.32519	8.39203	8.7091725	8.53052	8.90845	8.2450475	8.4429375	8.61273	8.42423	8.5487575	8.8266825	8.5657325	8.44478	8.709344999999999	8.4683625	8.4804425	8.592535	8.43514	8.6005	8.3565875	8.45241	8.3616525	8.174082499999999	8.09549
91	CATMA1A11090	AT1G12040	1	AT1G12040		10.788900000000002	10.812275	10.732125	10.74935	10.7331	10.722525000000001	10.633625	10.624950000000002	10.491825	10.673825	10.772025	10.750950000000001	10.77475	10.633125	10.779075	10.769124999999999	10.884950000000002	10.667775	10.7986	10.683675	10.69625	10.670925000000002	10.815924999999998	10.697675	10.788050000000002	10.75905	10.850949999999997
92	CATMA1A11100	AT1G12050	1	AT1G12050		11.062125	11.0617	11.301625000000001	10.653322500000002	10.880099999999999	11.127075	11.0635	11.098425	11.31565	11.12835	10.5357275	10.5735925	10.43336	10.269490000000001	10.94185	11.38275	11.043574999999999	10.951825	10.613832500000001	10.88065	10.84365	11.163325	11.3663	11.521725000000002	10.534402499999999	10.5921675	11.55675
93	CATMA1A11110	AT1G12060	1	AT1G12060		10.4723	10.9144	10.704125000000001	10.941450000000001	10.768725	10.616775	10.742149999999999	10.736225000000001	10.488175	10.4446525	10.470975000000001	10.765725	10.5838	10.695575000000002	10.946375000000002	10.806524999999999	11.025075000000001	10.785575	10.890125000000001	10.74895	10.788674999999998	10.816749999999999	10.712275	10.38005	10.845949999999998	10.916075000000001	10.711575000000002
94	CATMA1A11120	AT1G12064	1	AT1G12064		8.470600000000001	8.662825000000002	8.58269	8.506922500000002	8.638784999999999	8.655572500000002	8.635025	8.50037	8.685052500000001	8.448477500000001	8.60943	8.5711575	8.4908825	8.620339999999999	8.681082499999999	8.5350925	8.5817	8.69486	8.679482499999999	8.5346075	8.60318	8.572265	8.4663325	8.645320000000002	8.616125	8.693315	8.416955
95	CATMA1A11140	AT1G12100	1	AT1G12100		8.856475	8.96082	9.0551525	9.045372500000001	9.0893675	8.991515	8.9756725	8.9705075	9.0222175	8.779290000000001	8.7935675	9.004570000000001	8.7863375	9.032597500000001	8.94381	8.95369	9.002175	9.0781675	9.07118	8.728950000000001	9.185065	8.851125	8.875297499999999	8.666287500000001	9.14588	8.8428975	8.7656
96	CATMA1A11145	AT1G12110	1	AT1G12110		10.44544	10.40854	9.9660075	10.1788475	10.7266	10.4707475	10.159455	10.2117425	10.52955	10.2580325	9.8438975	10.045105	9.548052499999999	9.5863275	10.23493	9.9628725	10.213295	10.85005	10.42831	10.726575	10.680575	10.751475	10.93186	10.72055	10.10618	9.97569	10.1831375
97	CATMA1A11150	AT1G12120	1	AT1G12120		10.560474999999999	10.483475	10.541625	10.1935425	10.3729	10.438299999999998	10.465175	10.43645	10.51375	10.60325	10.13815	10.088735	9.7752575	9.989697499999998	10.457575	10.460075	10.336375	10.458575	10.2607875	10.3611	10.400025	10.2988025	10.566625	10.369375	10.076807500000001	9.903285	10.251925
98	CATMA1A11170	AT1G12140	1	AT1G12140		10.685925000000001	10.6474	10.608699999999999	10.550725	10.489650000000001	10.605649999999999	10.52385	10.5853	10.4399	10.541174999999999	10.44325	10.524524999999999	10.42655	10.370825	10.752849999999999	10.54495	10.405100000000001	10.589475	10.603349999999999	10.459325	10.411275	10.389700000000001	10.5391	10.633475	10.40835	10.402149999999999	10.268575
99	CATMA1A11180	AT1G12150	1	AT1G12150		9.650369999999999	9.6689725	9.6276675	9.5351775	9.5639625	9.6127275	9.739975	9.6366875	9.190525000000001	9.5619825	9.5757725	9.4297475	9.68779	9.7334375	9.512445	9.7073825	9.6015625	9.535002500000001	9.434795000000001	9.46274	9.405854999999999	9.326025	9.6406925	9.7082625	9.8042825	9.8342875	9.68323
100	CATMA1A11190	AT1G12160	1	AT1G12160		8.1541125	8.2149125	8.123515	8.2258575	8.22843	8.17752	8.0861	8.258395	8.192675000000001	8.232252500000001	8.1946225	8.1584425	8.185487499999999	8.3184425	8.1616275	8.058645	8.1986325	8.32737	8.06254	8.035372500000001	8.0697325	8.146495000000002	8.185022499999999	8.273275	8.254467499999999	7.9650525000000005	8.052147499999998
101	CATMA1A11200	AT1G12180	1	AT1G12180		7.938622499999999	7.865455000000001	7.8156	7.8675275	7.8603925	8.06542	7.930159999999999	7.923722499999999	7.97992	7.900072499999999	7.9527025	7.91572	8.0597625	8.063422500000001	7.939159999999999	7.930835000000001	7.8809249999999995	7.80627	8.0313975	7.993917499999999	8.020875	7.90212	7.668737500000001	7.822982499999999	7.946837500000001	7.7868475	7.8663425
102	CATMA1A11220	AT1G12210	1	AT1G12210		9.5090825	9.2087525	9.35543	9.278475	9.1975125	9.475517499999999	9.4513875	9.43171	9.461604999999999	9.4074	9.6439825	9.456235	9.747825	9.370472499999998	9.310235	9.2213275	9.157945	9.205414999999999	9.237165000000001	9.2895425	9.33146	9.318024999999999	9.3128025	9.479775	9.2448775	9.08798	9.0840475
103	CATMA1A11250	AT1G12230	1	AT1G12230		13.020399999999999	13.023575	12.9713	12.919974999999999	13.059925	12.955625	12.77575	12.789825	12.972750000000001	12.920625000000001	12.809149999999999	12.969375	12.8581	13.091849999999999	12.945124999999999	12.963375	13.1838	13.069550000000001	12.81335	12.770599999999998	12.926549999999999	12.755474999999999	13.06725	12.898975	12.735949999999999	12.876275000000001	12.803875000000001
104	CATMA1A11260	AT1G12240	1	AT1G12240		8.66831	8.872277500000001	8.8482675	8.66413	8.77014	8.5084625	8.42219	8.730135	8.605675	8.682215	8.389485	8.6129175	8.43473	8.563944999999999	8.605995	8.907335	8.771362499999999	8.4774125	8.73148	8.62723	8.57082	8.4465325	8.491292499999998	8.86712	8.435310000000001	8.38495	8.41845
105	CATMA1A11270	AT1G12244	1	AT1G12244		8.530445	8.4033175	8.526489999999999	8.405647499999999	8.566962499999999	8.4795175	8.3578825	8.3398825	8.4376075	8.42531	8.247150000000001	8.45693	8.251535	8.39669	8.384565	8.34475	8.4541875	8.583704999999998	8.4910175	8.451112499999999	8.5459175	8.3573375	8.2959075	8.29214	8.40522	8.2829225	8.2115525
106	CATMA1A11280	AT1G12250	1	AT1G12250		10.7698	10.6229	10.82705	10.696125	10.7591	10.944525	10.780850000000001	10.849499999999999	10.5489	10.522475	10.443525000000001	10.8553	10.575125	10.864025000000002	10.599599999999999	10.601422499999998	10.888275	10.629050000000001	10.54785	10.490325	10.660049999999998	10.754475000000001	10.81585	10.317924999999999	10.91215	10.9146	10.551625
107	CATMA1A11290	AT1G12260	1	AT1G12260	AT1G62700	8.2393825	8.286695000000002	8.32393	8.121655	8.291632499999999	8.1520175	8.0231325	8.215887500000001	8.2160325	8.137305	8.0653675	8.0797775	8.2756425	8.1879725	8.088795	8.087895	8.3266275	8.231185	8.19827	8.257165	8.2101225	8.03832	8.0535375	8.195807499999999	8.2847675	8.1380275	7.958325
108	CATMA1A11300	AT1G12270	1	AT1G12270		10.27525	10.317975	10.22825	10.442475000000002	10.202449999999999	10.352625	10.30585	10.2482	10.4056	10.2814675	10.1505525	10.270150000000001	10.39	10.414825	10.2556	10.242775	10.20045	10.2544	10.383225	10.21435	10.133005	10.227350000000001	9.9550925	10.082555	10.109327500000001	10.365675	10.153575
109	CATMA1A11320	AT1G12290	1	AT1G12290	AT1G12220	9.023445	8.68245	8.595145	8.8246575	8.478315	8.6752375	8.977417500000001	8.7249	8.661535	8.9216175	9.1553275	8.72144	9.009375	8.6068925	8.734825	8.5863575	8.610265	8.63476	8.599282500000001	8.796595	8.852129999999999	8.781432500000001	8.715315	9.209335	8.5438075	8.815565	9.0739925
110	CATMA1A11330	AT1G12300	1	AT1G12300	AT1G33710	8.78038	8.8952775	9.01344	8.9522975	9.0970025	9.100774999999999	9.022750000000002	8.9460625	9.004537500000001	8.8877975	8.8243525	8.869172500000001	8.6026375	8.7655025	8.827012500000002	9.0728125	9.03302	8.9646325	9.049395	9.017832499999999	9.0556175	9.01734	9.108730000000001	9.027194999999999	8.948545	9.040545000000002	9.1083475
111	CATMA1A11340	AT1G12310	1	AT1G12310		9.682555	9.721752500000001	9.58018	10.1345575	9.8821525	9.66187	9.539915	9.775265	9.8218325	9.6895175	9.95716	10.04714	10.0391275	10.06766	9.582455	9.7640125	9.823865	9.89493	9.9938175	9.684797499999998	9.71018	9.645992499999998	9.5844675	9.3639025	9.853784999999998	9.899424999999999	9.5885575
112	CATMA1A11350	AT1G12320	1	AT1G12320	AT1G62840,AT1G62850	9.124602500000002	9.186412500000001	9.0375975	9.1038525	9.19284	9.315755	9.1122225	9.17037	8.976305	9.024137500000002	9.893485	9.386724999999998	9.834154999999999	9.507765	9.0410525	8.8989525	9.1516175	9.185202499999999	8.951462499999998	8.9487325	8.884602500000002	8.896825	8.79924	9.0188375	9.0056475	9.01789	8.74769
113	CATMA1A11360	AT1G12330	1	AT1G12330		8.1757575	8.1733175	8.00417	8.1570025	8.0941425	8.033935	8.161159999999999	8.25122	8.196684999999999	8.199415	7.977577500000001	8.2115475	8.206815	8.147920000000001	8.247915	8.18007	8.1993275	8.16226	8.214357499999998	8.316455000000001	8.26125	8.1389175	8.191415	8.302655	8.1728325	8.18348	7.995855000000001
114	CATMA1A11390	AT1G12360	1	AT1G12360		10.3596	10.199835	10.0558775	10.21225	9.8806925	10.235159999999999	10.3046925	10.2532825	10.517675	10.4087	10.377289999999999	10.2563	10.3745	10.367249999999999	10.144940000000002	9.979195	9.95111	9.9748875	10.1421025	10.092929999999999	9.983419999999999	10.2060125	10.007835	10.4779	10.2310625	10.2701575	10.132915
115	CATMA1A11395	AT1G12370	1	AT1G12370		8.6384075	8.7301975	8.7454275	8.698082500000002	8.6836375	8.7355225	8.57743	8.6562675	8.554427500000001	8.584297500000002	8.4636525	8.677425	8.7945725	8.6446525	8.6138875	8.8966025	8.6870025	8.7097975	8.8776575	8.76153	8.6785225	8.598512500000002	8.5413525	8.529082500000001	8.474820000000001	8.564105	8.784347499999999
116	CATMA1A11400		1			7.985100000000001	8.1781675	7.9848875	8.064797500000001	8.0524475	8.0224075	7.93571	8.120087499999999	8.053817500000001	8.224707500000001	8.0445225	8.1010575	8.0781975	7.9866475	8.05411	7.9675475	7.8251	7.8414675	7.910585	7.88951	7.9430724999999995	8.0003325	8.0890725	8.027935	8.0541	7.93959	8.1736225
117	CATMA1A11410	AT1G12380	1	AT1G12380		8.5337575	8.7175575	8.616705	8.5608425	8.577065	8.60308	8.595442499999999	8.57832	8.4923775	8.61419	8.594312500000001	8.5367225	8.5635475	8.793822500000001	8.645715	8.5548325	8.667670000000001	8.6109575	8.55084	8.6416775	8.742247500000001	8.6297525	8.57672	8.588962500000001	8.712832500000001	8.58416	8.659567500000001
118	CATMA1A11430	AT1G12420	1	AT1G12420		9.2823725	9.2477775	9.11781	9.42418	8.995049999999999	9.280135	9.815222499999999	9.5656275	9.163532499999999	9.6595575	9.86763	9.17215	10.065392500000002	9.181745000000001	9.30115	9.1925375	8.983920000000001	9.204015	9.4669325	9.413075	9.28384	9.2650525	9.41455	9.43623	9.046025	9.01331	9.148615
119	CATMA1A11440	AT1G12430	1	AT1G12430		8.73538	8.820644999999999	8.8453875	8.864035000000001	8.79468	8.674937499999999	8.682025000000001	8.3213975	8.57853	8.57304	8.8641125	8.760987499999999	8.73189	8.9037225	8.74535	8.736455	9.028397499999999	8.7577475	8.704342500000001	8.54663	8.6879925	8.558655	8.80664	8.699027500000001	8.738515	8.7266475	8.7327725
120	CATMA1A11450	AT1G12440	1	AT1G12440	AT4G22820	10.04307	9.7678025	9.88385	9.770995	10.013885	9.934987499999998	9.915545	9.988655	10.0162075	9.982895000000001	10.392125	10.33915	10.2749775	10.288665	9.758355	9.692825000000001	9.97983	9.93286	9.7287325	9.657559999999998	9.8098075	9.756877500000002	9.771225	9.7742975	9.9470975	10.00706	9.907305
121	CATMA1A11460	AT1G12450	1	AT1G12450		8.929917499999998	8.9162225	8.857352500000001	8.7805575	8.91771	8.882915	8.716927499999999	8.6471	8.8966925	8.753589999999999	8.69539	8.751430000000001	8.754800000000001	9.081380000000001	8.8181875	8.876592500000001	8.9933175	8.900357499999998	8.792724999999999	8.731655	8.7152875	8.692815	8.789957499999998	8.679055	8.809455	8.841249999999999	8.6672525
122	CATMA1A11470	AT1G12460	1	AT1G12460	AT1G62950	9.3576075	9.5148475	9.45806	9.3123775	9.548964999999999	9.419089999999999	9.328244999999999	9.100932499999999	9.373865	9.3425725	9.051685	9.1430325	9.0161125	9.0369975	9.330169999999999	9.299199999999999	9.3012975	9.4479925	9.338352500000001	9.4428975	9.3852875	9.268704999999999	9.445892500000001	8.9675475	8.9428825	8.9496225	9.0342275
123	CATMA1A11480	AT1G12470	1	AT1G12470	AT1G12480	12.230075	12.306625	12.270125	12.376825	12.324175	12.2742	12.3346	12.265325	12.370325000000001	12.391925	12.29015	12.25525	12.297425	12.58265	12.2704	12.313275	12.445525	12.257525000000001	12.250050000000002	12.28445	12.373375000000001	12.4104	12.442800000000002	12.507075	12.371350000000001	12.56105	12.413549999999999
124	CATMA1A11490	AT1G12480	1	AT1G12480		8.413142500000001	8.361337500000001	8.476984999999999	8.474595	8.517522500000002	8.3100175	8.425460000000001	8.4315175	8.339680000000001	8.4598975	8.297475	8.342	8.44268	8.3671125	8.4905075	8.4617775	8.535885	8.532397499999998	8.2686625	8.522485	8.646317499999999	8.4764425	8.8748225	8.5298675	8.46355	8.50897	8.809675
125	CATMA1A11510	AT1G12500	1	AT1G12500		9.981875	10.026935	10.157325	10.0231475	10.0721525	9.930520000000001	9.8247975	9.7619375	9.944935	9.9308725	9.9398375	10.0709675	9.8904475	9.831525	9.979965	9.976615	10.0666975	9.9881575	10.0541075	9.87454	9.924125	9.9511275	9.978655	9.852762499999999	9.870407499999999	9.889262500000001	9.9810975
126	CATMA1A11515	AT1G12520	1	AT1G12520		13.51135	13.545950000000001	13.082949999999999	13.55285	13.8198	13.7983	12.858325	12.8143	13.167625	13.204	12.865675	12.722974999999998	12.93235	12.888875	13.34085	13.256525	13.413250000000001	13.802075	13.5512	13.21675	12.941600000000001	12.819025	12.6161	12.567775000000001	12.4381	12.51925	12.695799999999998
127	CATMA1A11520	AT1G12530	1	AT1G12530		10.189475	10.200075	10.0425	10.084385000000001	10.0412425	10.1864575	9.973040000000001	9.838917499999999	9.99005	9.89584	10.078205	10.0172725	10.010282499999999	9.906915000000001	10.177624999999999	10.1663125	10.1041475	10.0253125	10.157875	10.0085775	10.12912	10.17395	9.8004125	9.769214999999999	10.2314	10.323574999999998	10.172625
128	CATMA1A11530	AT1G12540	1	AT1G12540		8.2898575	8.371475	8.7234525	8.5457625	8.243034999999999	8.1413425	8.22624	8.159107500000001	8.241097499999999	8.21161	8.0531225	8.1952025	8.1702275	8.274265	8.32019	8.1028475	8.203152500000002	8.386905	8.275590000000001	8.255185	8.174285000000001	8.345575	8.26684	8.1567925	8.2323775	8.457130000000001	8.347339999999999
129	CATMA1A11540	AT1G12550	1	AT1G12550		8.809705	8.807495	8.79157	8.741935	8.85291	8.746670000000002	8.7299775	8.665614999999999	8.805667499999998	8.7898875	8.86018	8.892562499999999	8.921497500000001	8.9427125	8.7854175	8.7090225	8.8885225	8.791752500000001	8.8280025	8.6692125	8.907884999999998	8.9273725	8.8401375	8.7170175	9.058132500000001	8.8794975	8.925614999999999
130	CATMA1A11550	AT1G12560	1	AT1G12560	AT1G62980	8.627575	8.6715575	8.603395	8.670125	8.6983375	8.707455	8.528722499999999	8.4586725	8.57724	8.458369999999999	8.6033625	8.48546	8.666269999999999	8.5915475	8.4743225	8.538605	8.502767500000001	8.624047500000001	8.394935	8.4531075	8.412005	8.538425	8.4085325	8.303165	8.296154999999999	8.4535875	8.41075
131	CATMA1A11560	AT1G12570	1	AT1G12570		10.246925	10.391024999999999	10.26515	10.346025000000001	10.2622475	10.168555000000001	10.154925	10.0708775	10.0349825	10.1592775	10.377825	10.288325	10.222325	10.082609999999999	10.267675	10.244525	10.597874999999998	10.29325	10.372275	10.32195	10.244025	10.295725	10.37165	10.0439075	10.301449999999999	10.100705	10.26065
132	CATMA1A11570	AT1G12580	1	AT1G12580		10.49025	10.442375	10.501149999999999	10.68065	10.433475000000001	10.503374999999998	10.624099999999999	10.622575	10.57	10.5944	10.450600000000001	10.6009	10.759975	10.600275	10.531975000000001	10.5069	10.484625000000001	10.604375000000001	10.665925000000001	10.5132	10.54835	10.623425000000001	10.54125	10.5891	10.729424999999999	10.796575	10.618825
133	CATMA1A11580	AT1G12600	1	AT1G12600		8.400295	8.455265	8.4730925	8.292987499999999	8.439297499999999	8.5041675	8.5603325	8.408257500000001	8.39358	8.392602499999999	8.7880825	8.44412	8.820435	8.39375	8.566995	8.4047225	8.487995000000002	8.54414	8.6222725	8.4120425	8.5418325	8.542942499999999	8.547265	8.537685	8.492875	8.45441	8.3705075
134	CATMA1A11590	AT1G12610	1	AT1G12610		8.449467499999999	8.456677500000001	8.3367325	8.5082925	8.53087	8.3001075	8.418867500000001	8.4781025	8.855057500000001	8.8614275	8.60689	8.488007499999998	8.425125000000001	8.538465	8.3357575	8.32101	8.439262500000002	8.5255475	8.256725	8.232005	8.21444	8.2281175	8.290400000000002	8.09319	8.217375	8.1302375	8.2830225
135	CATMA1A11600	AT1G12620	1	AT1G12620	AT1G12300,AT3G22470,AT1G12700	9.453610000000001	9.5988875	9.5943175	9.80521	9.5645725	9.588655	9.60382	9.5737925	9.667852499999999	9.5347375	9.4287075	9.572892499999998	9.599315	9.9885	9.567375	9.6613375	9.971935	9.6058925	9.6705025	9.68882	9.685485	9.743974999999999	9.57185	9.6116775	9.8174525	10.0289575	9.7925175
136	CATMA1A11610	AT1G12630	1	AT1G12630	AT5G11590,AT3G60490,AT2G25820	8.557102500000001	8.72703	8.6600225	8.6073325	8.657925	8.6062975	8.60297	8.539782500000001	8.506240000000002	8.580625000000001	8.471465	8.5498725	8.392164999999999	8.690182499999999	8.7347675	8.755519999999999	8.6512075	8.6676875	8.66006	8.73385	8.595619999999998	8.7494625	8.70316	8.438410000000001	8.7025125	8.55724	8.6648075
137	CATMA1A11620	AT1G12640	1	AT1G12640	AT1G63050	10.64135	10.499475	10.49455	10.469850000000001	10.581125	10.60215	10.652375000000001	10.684975	10.907775	10.894475	10.903400000000001	10.670575	10.780750000000001	10.781324999999999	10.516725000000001	10.702225	10.4416	10.4871	10.44605	10.65945	10.543899999999999	10.6201	10.791775000000001	10.946850000000001	10.8077	10.738050000000001	10.924525000000001
138	CATMA1A11670	AT1G12680	1	AT1G12680		9.9541025	9.7876875	9.8798575	9.582590000000001	9.766467500000001	9.856195	9.76989	9.8189475	9.717565	9.858542499999999	9.705969999999999	9.6823725	9.705085	9.8540275	9.793302500000001	9.932875	9.8992825	9.636922499999999	9.669532499999999	9.7145075	9.7576075	9.8433025	9.897829999999999	9.9629025	9.7611075	9.886947500000002	9.933602500000001
139	CATMA1A11710	AT1G12730	1	AT1G12730		9.858445	9.693670000000001	9.828005000000001	9.77619	9.693327499999999	9.679445	9.874600000000001	9.7545575	9.752195	9.7648575	9.620032499999999	9.878635000000001	9.847697499999999	10.189515	9.6903125	9.6969775	9.905045000000001	9.673224999999999	9.816765	9.74389	9.73318	9.7062475	9.7675775	9.678535	9.9696275	10.057025	10.010015000000001
140	CATMA1A11720	AT1G12740	1	AT1G12740		8.3326675	8.5358375	8.4545475	8.2738825	8.503572499999999	8.405705000000001	8.3785075	8.516202499999999	8.369415	8.4559175	8.5285975	8.528495	8.4122775	8.1691325	8.485904999999999	8.32383	8.2701025	8.290000000000001	8.389865	8.437647499999999	8.422897500000001	8.5570875	8.512035000000001	8.4103475	8.4790525	8.4721225	8.333942500000001
141	CATMA1A11730	AT1G12750	1	AT1G12750	AT1G63120	11.452124999999999	11.739650000000001	11.72935	11.6008	11.770225000000002	11.701775	11.651525000000001	11.72775	11.705974999999999	11.721824999999999	11.414975	11.550975000000001	11.141275	11.4098	11.562125	11.565325	11.939225	11.8624	11.948250000000002	11.8987	12.028200000000002	11.741425	11.9368	11.5567	11.738025	11.64715	11.582249999999998
142	CATMA1A11740	AT1G12760	1	AT1G12760		9.271875000000001	9.422247500000001	9.4221325	9.32768	9.376900000000001	9.333205	9.419999999999998	9.3925775	9.47927	9.43745	9.541515	9.45657	9.60109	9.345985	9.5212475	9.4564475	9.43744	9.372835	9.433805	9.49607	9.37654	9.4245075	9.426655	9.504145000000001	9.4839875	9.5227225	9.4137375
143	CATMA1A11750	AT1G12770	1	AT1G12770		10.542950000000001	10.5386	10.5429	10.3545	10.6752	10.6207	10.421175	10.493099999999998	10.7039	10.694025	10.31025	10.170285	9.9644875	10.061415	10.48635	10.293575	10.43985	10.591849999999999	10.3115075	10.360575	10.372124999999999	10.3849	10.4355175	10.630825	9.929649999999999	9.90364	10.446125
144	CATMA1A11760	AT1G12775	1	AT1G12775	AT1G62670,AT1G63150	8.707069999999998	8.80337	8.901772499999998	8.803572500000001	8.853200000000001	8.8974125	8.801015	8.792945000000001	8.741735	8.6579325	8.670390000000001	8.70663	8.91387	8.822075	8.915389999999999	8.829925	8.837359999999999	8.8507975	8.8099025	8.7405925	8.783587500000001	8.818945000000001	8.8162375	8.77591	8.8399025	8.8173525	8.8109475
145	CATMA1A11765	AT1G12780	1	AT1G12780		9.8939275	9.4894375	9.8349625	9.4361175	9.8752	9.8462	9.600365	9.8855475	10.0988925	10.060805	10.19935	9.693535	9.6708025	9.58528	9.608662500000001	9.722737500000001	9.926205	9.6599725	9.488085	9.7862225	9.62601	9.6372475	9.761600000000001	9.9163225	9.5798325	9.424605	9.869615
146	CATMA1A11770	AT1G12790	1	AT1G12790		8.3774225	8.620327500000002	8.5989	8.5917	8.5524325	8.702995	8.5664525	8.5120375	8.6291275	8.6534625	8.5506375	8.78011	8.457930000000001	8.654457500000001	8.6348375	8.5882225	8.51478	8.5798575	8.3224	8.551965	8.464615	8.8094875	8.721787500000001	8.8316275	9.3361825	9.49984	9.6399225
147	CATMA1A11780	AT1G12800	1	AT1G12800		8.011277499999998	8.0525725	8.0343775	7.78618	8.004294999999999	8.02455	7.934755	7.8615325	7.9465	7.862095	7.9209274999999995	7.929197500000001	8.023455	7.915979999999999	8.1045825	8.067675000000001	8.151475	8.045584999999999	7.968422499999999	7.8182775	7.925185000000001	7.733527499999999	8.026	7.988935	8.0051275	7.8301725	7.890555
148	CATMA1A11790	AT1G12800	1	AT1G12800		12.222150000000001	12.365025	12.101175000000001	11.76665	12.4124	12.5408	12.29695	11.604800000000001	12.68105	12.50025	11.4596	11.781225000000001	10.84012	11.005915	12.09215	12.03795	12.132575	11.733825000000001	11.9399	12.056249999999999	11.816075	11.981074999999999	11.763225	11.89375	10.738264999999998	10.961190000000002	11.679525
149	CATMA1A11800	AT1G12805	1	AT1G12805		8.718222500000001	8.5583325	8.5985325	8.58923	8.5017325	8.427475000000001	8.50691	8.715875	8.541945	8.561079999999999	8.411637500000001	8.49357	8.4138475	8.56778	8.5395825	8.531152500000001	8.5977025	8.548775	8.66404	8.660867500000002	8.5602475	8.606089999999998	8.605934999999999	8.61104	8.609145	8.542315000000002	8.58161
150	CATMA1A11810	AT1G12810	1	AT1G12810		10.981749999999998	10.9267	11.130875	10.942725000000001	10.91755	10.898150000000001	10.9544	11.050225000000001	10.87655	10.80055	11.098899999999999	10.969725	10.7657	10.771550000000001	11.005825000000002	11.047	10.988475	10.924075	10.941025	10.894825	11.018749999999999	10.877724999999998	10.92395	10.94195	11.13635	11.021475	11.088675000000002
151	CATMA1A11820	AT1G12820	1	AT1G12820		10.061465	10.167259999999999	10.02721	9.743450000000001	10.0435775	10.040385	9.8465925	9.905362499999999	9.941655	10.027497499999999	9.6574575	9.830290000000002	9.57121	9.590505	9.9405725	10.103349999999999	9.97174	9.883132499999999	9.782047500000001	9.9598975	10.024172499999999	9.96989	10.145954999999999	10.295525	9.574635	9.556805	9.978900000000001
152	CATMA1A11830	AT1G12830	1	AT1G12830		8.069405	8.063195	8.41743	8.1240925	8.2619525	8.1960675	8.128242499999999	8.164275	8.0492775	8.062582500000001	8.1106475	8.1540425	7.9878800000000005	8.254645	8.238825	8.0695775	8.2721175	8.272060000000002	8.004415	8.1838175	8.273800000000001	8.2774025	8.0317175	8.152907500000001	8.2365675	8.315055000000001	8.2853375
153	CATMA1A11835	AT1G12840	1	AT1G12840		11.552775	11.763949999999998	11.55855	11.662724999999998	11.611725	11.658475000000001	11.560575	11.654699999999998	11.75825	11.686074999999999	11.57215	11.587200000000001	11.509775	11.483625	11.605350000000001	11.6286	11.53835	11.528525	11.688274999999999	11.602924999999999	11.669	11.567549999999999	11.723025	11.70415	11.55575	11.337925	11.385475
154	CATMA1A11840	AT1G12845	1	AT1G12845		9.715364999999998	10.5059425	10.92305	10.83858	11.132750000000001	10.898925	11.191227500000002	11.2507	11.31105	10.56499	10.4861825	11.2953	10.321425	10.5508	10.24307	10.940249999999999	10.700575	11.268125000000001	11.378225	10.892425000000001	11.533475	11.618125000000001	11.646	10.18986	11.723500000000001	11.3676	11.293875
155	CATMA1A11850	AT1G12850	1	AT1G12850		11.056725	10.984774999999999	10.946875	11.008625000000002	11.000399999999999	11.011	10.9669	10.851975	11.04815	11.043050000000001	10.972299999999999	10.910250000000001	10.941125	10.94145	10.847175	11.006874999999999	10.934999999999999	10.921800000000001	10.985475000000001	10.81625	11.043099999999999	10.928175	11.198975	11.20235	10.90455	10.825	10.840175
156	CATMA1A11870	AT1G12860	1	AT1G12860		9.3643075	9.373895000000001	9.497295	9.224985	9.592735000000001	9.5368625	9.398914999999999	9.3917425	9.361115	9.2191375	9.081825000000002	9.2680875	8.958215	8.9880125	9.448532499999999	9.440447500000001	9.3611475	9.505025	9.422145	9.2638925	9.19659	9.4059875	9.4800075	9.3938725	9.115935	9.109874999999999	9.29669
157	CATMA1A11880	AT1G12880	1	AT1G12880	AT3G26690	10.48695	10.514225	10.3083925	10.6012	10.368974999999999	10.395325	10.370375	10.3151725	10.1173875	10.352225	10.255375	10.410225	10.481517499999999	10.651225	10.655125	10.5476	10.88165	10.439325	10.593025	10.59515	10.4075	10.54875	10.441675	10.24585	10.66045	10.645600000000002	10.329175
158	CATMA1A11890	AT1G12890	1	AT1G12890		8.2336	8.348489999999998	8.125387499999999	8.208739999999999	8.1869275	8.25963	8.09557	8.28214	8.3003825	8.1310275	8.1793875	8.1973	8.3434875	8.393472500000001	8.3398275	8.38415	8.210774999999998	8.1879875	8.1830775	8.2565925	8.394625000000001	8.3968675	8.38509	8.3553225	8.4714325	8.2430675	8.4417475
159	CATMA1A11900	AT1G12900	1	AT1G12900		13.077375	13.007225	12.43815	12.747425	13.20195	12.983849999999999	12.811024999999999	12.560475	13.395075	12.858325	12.654000000000002	12.93305	12.751325	13.31335	12.754725	12.596149999999998	12.923425000000002	13.05595	13.036125	12.761425	13.117249999999999	12.90515	12.446425	12.080875	12.383225	11.911825	11.864275
160	CATMA1A11905	AT1G12910	1	AT1G12910		10.495325	10.26478	10.31165	10.3709	10.395225	10.300725	10.17095	10.252125	10.452475	10.2098725	10.445699999999999	10.4963	10.53725	10.5949	10.31665	10.353349999999999	10.5449	10.236075	10.302455	10.133220000000001	10.300175	10.382475	10.3727	10.240025	10.427299999999999	10.393049999999999	10.271775000000002
161	CATMA1A11910	AT1G12920	1	AT1G12920	AT3G26618,AT5G47880	12.641074999999999	12.637374999999999	12.52385	12.763850000000001	12.615925	12.633275000000001	12.708549999999999	12.707600000000001	12.658175	12.77065	12.767	12.606675	12.664425	12.610575	12.526675	12.523575000000001	12.765900000000002	12.673475	12.74295	12.704225000000001	12.495225000000001	12.52535	12.550925	12.771675	12.726175	12.73515	12.757975
162	CATMA1A11920	AT1G12930	1	AT1G12930		8.964875	9.052835	8.892825	8.9908825	9.0732975	9.1317625	9.169080000000001	9.096037500000001	9.1980875	9.168019999999999	8.9567625	8.903077499999998	8.886865	9.0417475	9.0493675	9.05082	8.9637525	9.060477500000001	8.944195	9.033179999999998	9.052769999999999	9.0541325	9.004972500000001	9.221865000000001	8.93968	9.15151	9.2020325
163	CATMA1A11930	AT1G12940	1	AT1G12940		8.32593	8.3245125	8.230325	8.2025225	8.28695	8.26847	8.283847499999998	8.358465	8.2973175	8.323885	8.52432	8.20677	8.488507499999999	8.2665525	8.17922	7.9798124999999995	8.22608	8.29963	8.31928	8.455300000000001	8.693985	8.3611675	8.4628875	9.472135	8.457965	8.6055825	8.841245
164	CATMA1A11940	AT1G12950	1	AT1G12950		8.356580000000001	8.4309275	8.3879775	8.396262499999999	8.31877	8.354775	8.4669475	8.41094	8.37173	8.474327500000001	8.419844999999999	8.437115	8.394099999999998	8.4506925	8.36389	8.3167275	8.373015	8.48841	8.425540000000002	8.4718	8.3993775	8.271975	8.444695000000001	8.417955	8.40833	8.2790425	8.3986375
165	CATMA1A11960	AT1G12970	1	AT1G12970		9.6031325	9.43306	9.403405	9.294385	9.5395925	9.370125	9.37207	9.445365	9.60456	9.620294999999999	9.47225	9.3608225	9.424904999999999	9.44302	9.460374999999999	9.608175	9.484449999999999	9.397402499999998	9.066962499999999	9.35108	9.2013525	9.281895	9.6500375	9.5531475	9.5217025	9.489307499999999	9.698635
166	CATMA1A11970	AT1G12980	1	AT1G12980		8.804575	8.9365825	8.971275000000002	8.94068	8.85203	8.748589999999998	8.809182500000002	8.7010775	8.730554999999999	8.7872275	8.966755000000001	8.857555	8.792985000000002	8.92626	8.927432499999998	8.90389	8.990645	8.822027499999999	8.957212499999999	8.82381	8.7749375	8.7856375	8.917057499999999	8.810415	8.8237025	8.884005	8.844380000000001
167	CATMA1A11980	AT1G12990	1	AT1G12990		12.157775	11.945374999999999	11.704175000000001	11.943375	11.601775000000002	11.548549999999999	11.649875000000002	11.652550000000002	11.711500000000001	11.992025	11.949025000000002	11.651774999999999	12.25	11.286575	11.8275	11.59695	11.491925	11.6249	11.784225	11.800699999999999	11.564024999999999	11.702975	11.73465	11.745425	11.550375	11.0837	11.07705
168	CATMA1A11990	AT1G13000	1	AT1G13000		10.86795	10.5237	10.48405	10.691175	10.29435	10.281825000000001	10.573875	10.5151	10.557	10.594100000000001	10.84	10.419274999999999	10.874424999999999	10.533975	10.468425	10.432224999999999	10.384025	10.405875	10.39057	10.486775	10.3907	10.4287	10.468274999999998	10.77495	10.612699999999998	10.660074999999999	10.692425
169	CATMA1A12000	AT1G13020	1	AT1G13020	AT3G26400	11.21255	11.22755	11.13545	10.98975	11.276975	11.146600000000001	11.08415	10.825149999999999	11.17035	11.317924999999999	11.108075	10.7698	10.712795	10.632725	10.981975	10.96555	11.173074999999999	10.966574999999999	11.042175	11.1808	10.87285	10.897075000000001	11.201475	11.055700000000002	10.548825	10.316577500000001	10.821250000000001
170	CATMA1A12010	AT1G13030	1	AT1G13030		9.0075775	9.062775	9.060685	9.3082125	8.9231975	8.874109999999998	8.9636725	8.877022499999999	8.837304999999999	8.863	8.842345	8.70196	8.777725	8.787845	9.105215000000001	8.8555125	9.0766375	8.911014999999999	8.9754275	8.66445	8.90409	8.7253125	8.8509625	8.8894375	8.72038	8.726772500000001	8.9511725
171	CATMA1A12020	AT1G13040	1	AT1G13040		9.523805	9.3854775	9.4640675	9.17526	9.41727	9.33889	9.2335175	9.5271225	9.2026825	9.413305	9.41138	9.3739925	9.26386	9.340992499999999	9.598077499999999	9.36191	9.51682	9.30319	9.342985	9.1595725	9.19406	9.0202675	9.28389	9.43317	9.2174675	9.349755	8.9986425
172	CATMA1A12030	AT1G13050	1	AT1G13050		9.166184999999999	9.155574999999999	9.13088	9.061992499999999	9.280895	9.096225	8.994592500000001	8.996415	9.125967499999998	9.1549525	9.0735425	9.0792925	9.0561775	8.934664999999999	9.1077475	8.9244225	9.034295	9.076015000000002	9.149965	8.963262499999999	9.037957500000001	8.9801075	9.1494275	9.0290975	8.9388175	9.0162975	9.17232
173	CATMA1A12035	AT1G13060	1	AT1G13060		12.10235	12.224575	11.865450000000001	11.938425	11.859874999999999	11.857174999999998	11.887	11.9786	11.757275	11.792	12.184975000000001	11.906725000000002	12.130624999999998	11.825025	12.016825	11.882299999999999	11.810475	11.838474999999999	11.947849999999999	11.832650000000001	12.03725	11.9385	11.8152	11.7197	12.023625000000001	11.933875	11.917449999999999
174	CATMA1A12080	AT1G13120	1	AT1G13120		9.778315	9.978182499999999	9.952735	9.981935	9.7738625	9.7953425	9.8160975	9.763295000000001	9.742075	9.782985	9.949535	9.798817499999998	9.9920275	10.0658	9.92042	9.8248925	9.8936	9.9176825	9.924415	9.808495	9.970522500000001	9.7901625	9.9899475	10.302267500000001	10.0814125	10.16531	10.079642499999999
175	CATMA1A12100	AT1G13130	1	AT1G13130		8.3051775	8.5499875	8.49122	8.473475	8.451789999999999	8.304515	8.330837500000001	8.397015	8.4360225	8.38252	8.407525	8.273435000000001	8.3727325	8.454527500000001	8.4892575	8.369087500000001	8.35449	8.4400425	8.467432500000001	8.36029	8.608474999999999	8.551519999999998	8.3869175	8.35362	8.395087499999999	8.137085	8.4112475
176	CATMA1A12140	AT1G13160	1	AT1G13160	AT4G31520	8.0928375	7.9981875	8.12217	7.859622499999999	8.19341	7.9309674999999995	8.06906	8.154172500000001	7.9314824999999995	7.9780675	7.96399	8.2201075	8.217242500000001	8.0075775	8.0872075	7.9136975	8.07835	8.014904999999999	7.90906	7.981395	8.046732500000001	7.9171	7.90069	8.004585	7.958237499999999	7.7951925	7.979315
177	CATMA1A12150	AT1G13170	1	AT1G13170		8.406785	8.700122499999999	8.451712500000001	8.45576	8.56182	8.4040575	8.379945	8.39288	8.495785000000001	8.44114	8.4510675	8.4758075	8.305695	8.2794475	8.40621	8.3249625	8.545805	8.458902499999999	8.445749999999999	8.4185025	8.5760125	8.412672500000001	8.357555000000001	8.4811875	8.427925	8.334940000000001	8.329690000000001
178	CATMA1A12160	AT1G13180	1	AT1G13180		9.09402	9.2000875	8.9158625	8.90973	9.14118	9.15188	9.134845	8.910622499999999	9.0930875	9.25687	9.115125	8.8675975	9.04782	8.8156625	8.9053725	8.8021775	9.063965	9.0384075	8.727717499999999	8.974169999999999	8.8753075	8.8934625	9.178260000000002	9.221074999999999	8.648847499999999	8.687729999999998	8.901035
179	CATMA1A12170	AT1G13180	1	AT1G13180		10.661825	10.683025	10.595300000000002	10.5266	10.603475000000001	10.597675	10.705475	10.680025	10.663649999999999	10.754725	11.133275	10.657525	11.002975000000001	10.694875000000001	10.5027	10.3175775	10.5314	10.58995	10.4139	10.3703	10.4963	10.391225	10.43475	10.6613	10.39125	10.507900000000001	10.468075
180	CATMA1A12180	AT1G13190	1	AT1G13190		12.264825	12.333275	12.303374999999999	12.0124	12.491775	12.08345	12.053075	12.117275000000001	12.4748	12.651625	12.270525000000001	11.958200000000001	11.30812	11.6731075	11.880125	12.00925	12.479325	11.7722	11.7788	12.141675	11.972875	11.843575	12.267774999999999	12.556825000000002	11.735375	11.626195000000001	12.428175
181	CATMA1A12190	AT1G13195	1	AT1G13195		9.8623075	9.716330000000001	9.6897325	9.81705	9.7615825	9.62767	9.733775000000001	9.87348	9.826282500000001	9.770052499999998	10.053652499999998	10.007749999999998	10.0932575	9.96788	9.9082525	9.976325	9.865395	9.644482499999999	9.9252175	9.8703075	9.83681	10.009265	10.1532625	10.03354	10.5345	10.488900000000001	10.27995
182	CATMA1A12220	AT1G13210	1	AT1G13210		12.586075	11.53725	11.774750000000001	12.070725	11.802750000000001	12.1702	12.269050000000002	12.418275000000001	12.811824999999999	12.453325	12.8137	12.158375000000001	13.198374999999999	12.715200000000001	11.359649999999998	11.2042	11.372525	11.606975	11.5229	11.6914	11.963675	11.9303	11.75825	13.064050000000002	11.6019	11.728874999999999	12.040499999999998
183	CATMA1A12230	AT1G13220	1	AT1G13220		9.6821025	9.6578175	9.646032499999999	9.628297499999999	9.685514999999999	9.850705	9.7904875	9.7896825	10.015655	9.891532499999999	9.6763625	9.7499725	9.6037825	9.8698925	9.638915	9.6693575	9.7364725	9.771715	9.692855	9.751640000000002	9.757385	9.878245	9.72499	10.0083075	9.7527225	9.5987875	9.766224999999999
184	CATMA1A12240	AT1G13230	1	AT1G13230	AT3G25670	8.779665	8.608487499999999	8.489532500000001	8.4077875	8.704305000000002	8.5659475	8.4300775	8.52457	8.5454	8.595995	8.6031225	8.4920875	8.5377425	8.57591	8.480135	8.4011075	8.4795575	8.51848	8.273022500000002	8.500902499999999	8.403925	8.557034999999999	8.6531225	8.5286825	8.5784275	8.536109999999999	8.5519775
185	CATMA1A12260	AT1G13250	1	AT1G13250		10.059475	10.503025000000001	10.1966	10.597010000000001	10.604275	10.268725	10.1922475	10.222925	10.283574999999999	9.906762500000001	9.717459999999999	10.271135000000001	10.07039	10.0873725	10.301675	10.19851	10.55305	10.691375	10.7863	10.487369999999999	10.65235	10.35775	10.51665	9.9198	10.331275	9.87228	9.76427
186	CATMA1A12265	AT1G13260	1	AT1G13260	AT3G25730	10.485075	9.571465	9.512105	9.3051825	9.774384999999999	9.551295000000001	9.360575	9.565035	9.399407500000002	9.55301	10.08953	9.4108475	9.6038025	9.3233175	9.590945	9.267865	9.5469075	9.46147	9.28812	9.13886	9.491945000000001	9.00554	9.19932	9.728110000000001	8.766997499999999	8.6685	8.790855
187	CATMA1A12270	AT1G13270	1	AT1G13270	AT3G25740	10.682974999999999	10.742975	10.61745	10.75	10.69885	10.50675	10.665999999999999	10.611025	10.58435	10.708125	10.661475	10.757299999999999	10.83425	10.916174999999999	10.837	10.478275	10.702825	10.546525	10.575325	10.516325	10.574475	10.434325000000001	10.483675	10.677900000000001	10.792325	10.953775	10.868325
188	CATMA1A12280	AT1G13280	1	AT1G13280		12.91055	13.038625000000001	13.29605	13.228825	13.229525	12.882974999999998	12.9678	13.213375	12.974375	12.713450000000002	12.920375000000002	13.176874999999999	12.900025	13.438624999999998	13.069849999999999	13.25815	13.631149999999998	13.023100000000001	13.35405	12.93925	13.375074999999999	13.09325	13.336625	13.212500000000002	13.44225	13.43925	13.060025
189	CATMA1A12290	AT1G13290	1	AT1G13290		8.7718875	8.8617975	8.620505000000001	8.6694475	8.656725	8.7800975	8.7835325	8.89615	8.709325	8.71671	8.690795	8.599250000000001	8.5133725	8.6121675	8.8681725	8.6156875	8.8062225	8.78088	8.570925	8.69144	8.762952499999999	8.6508575	8.660635	8.897784999999999	8.617715	8.474509999999999	8.61131
190	CATMA1A12300	AT1G13300	1	AT1G13300		10.001405	10.025755	10.073615	10.2305325	10.124525	9.970302499999999	10.052735	9.9646325	9.951482500000001	10.1397625	10.201775	10.138525000000001	10.1514825	10.01377	10.0333175	10.156067499999999	10.2848	10.018685	10.203824999999998	10.085907500000001	10.149025	9.9855975	10.0863625	9.929615	10.06851	10.08439	10.10721
191	CATMA1A12310	AT1G13310	1	AT1G13310		8.68621	8.3406175	8.2298925	8.335964999999998	8.45107	8.4743475	8.620764999999999	8.5399425	8.442705	8.473700000000001	8.613074999999998	8.4439075	8.8612	8.5882525	8.42966	8.354790000000001	8.5551175	8.5516775	8.292845	8.35276	8.46445	8.503365	8.276365	8.7735475	8.516955	8.405289999999999	8.2501825
192	CATMA1A12320	AT1G13320	1	AT1G13320		11.2775	11.360425	11.2895	11.4444	11.342725000000002	11.36095	11.326800000000002	11.336825000000001	11.523575000000001	11.3349	11.105999999999998	11.1827	11.30565	11.39425	11.279300000000001	11.3305	11.344925	11.269425	11.414575	11.365775000000001	11.303149999999999	11.322899999999999	11.17825	11.1207	11.149550000000001	11.331975	11.234125
193	CATMA1A12330	AT1G13330	1	AT1G13330		8.325135	8.44349	8.3517025	8.383397500000001	8.4798925	8.3279925	8.3015475	8.391232500000001	8.328899999999999	8.299655000000001	8.222595	8.3766125	8.39324	8.474565	8.2649775	8.6221025	8.36866	8.418045	8.35483	8.3410725	8.38401	8.382097500000002	8.43576	8.4768075	8.57809	8.3071625	8.4102575
194	CATMA1A12340	AT1G13340	1	AT1G13340		12.020975	11.2327	10.902024999999998	11.2097625	10.8259	11.8599	12.197124999999998	11.375574999999998	11.849274999999999	12.209000000000001	13.061975	11.619449999999999	13.317425	11.72565	11.106349999999999	11.348524999999999	10.2712125	11.074300000000001	10.81812	11.402835	11.1055125	11.1741375	10.9544975	11.683599999999998	11.054197499999999	11.048725000000001	11.450267499999999
195	CATMA1A12350	AT1G13350	1	AT1G13350	AT3G53640	9.402167500000001	9.3857275	9.247555	9.2824575	9.31548	9.3880975	9.3436775	9.151815000000001	9.418687499999999	9.51857	9.3290225	9.2690975	9.1415525	9.17806	9.19389	9.34438	9.4184225	9.0805425	9.081587500000001	9.293555	9.09112	9.31272	9.52984	9.6771725	8.9920875	8.98941	9.1949675
196	CATMA1A12360	AT1G13360	1	AT1G13360		13.8285	13.8077	13.94365	14.0451	13.1898	13.689925	13.798474999999998	13.867899999999999	13.712425	13.64135	13.750475	13.493825000000001	13.826925000000001	13.4991	14.096049999999998	14.4802	14.07805	13.512675	13.979475	14.059275000000001	13.710450000000002	14.263775	13.951250000000002	13.53265	14.389975	14.8125	14.944949999999999
197	CATMA1A12380	AT1G13380	1	AT1G13380		10.5314	10.471250000000001	10.557375	10.6809	10.68745	10.530975	10.494299999999999	10.4317	10.401792499999999	10.4243625	10.2958325	10.654975	10.2545	10.616050000000001	10.5629	10.462175	10.68355	10.549125	10.6937	10.463675	10.647649999999999	10.5739	10.3188625	10.1014175	10.435975	10.490675	10.472150000000001
198	CATMA1A12390	AT1G13390	1	AT1G13390		12.644125	12.577325	12.676124999999999	12.672049999999999	12.525150000000002	12.398625	12.592600000000001	12.628025000000001	12.552624999999999	12.70425	12.988600000000002	12.860249999999999	12.63675	12.860325	12.693825	12.909275	13.1214	12.540674999999998	12.535850000000002	12.65455	12.584925	12.702024999999999	13.00235	13.016375	13.322125	13.435975	13.461175
199	CATMA1A12400	AT1G13400	1	AT1G13400		8.649822499999999	8.576649999999999	8.4960225	8.3792425	8.446055000000001	8.3970825	8.39394	8.399420000000001	8.424045	8.4700525	8.416845	8.428664999999999	8.40884	8.6164125	8.493535	8.3872575	8.5462425	8.4040175	8.458285	8.426195	8.4378875	8.4649975	8.5095125	8.4633025	8.576695	8.570924999999999	8.3361675
200	CATMA1A12410	AT1G13410	1	AT1G13410		8.575170000000002	8.628565	8.49494	8.439544999999999	8.5439425	8.6113025	8.45205	8.53329	8.5018675	8.4413475	8.444825	8.56592	8.445965000000001	8.51478	8.5707825	8.4568325	8.411399999999999	8.514325	8.466	8.545625	8.5002075	8.560815000000002	8.426874999999999	8.4155575	8.557707500000001	8.5435725	8.4589525
201	CATMA1A12420	AT1G13420	1	AT1G13420	AT3G45070,AT3G45080,AT1G13430,AT2G27570,AT2G14920,AT5G43690,AT1G28170,AT4G26280	8.271345	8.357015	8.233112499999999	8.137275	8.168885	8.12542	8.100304999999999	8.184012499999998	8.14605	8.195575	8.11544	8.2871525	8.274825	8.37505	8.123629999999999	8.1523425	8.1067	8.344755	8.150015	8.17089	8.205122500000002	8.3153475	8.164095	8.2665125	8.2927575	8.221885	8.0795475
202	CATMA1A12440	AT1G13440	1	AT1G13440		15.639725000000002	15.786724999999999	15.65035	15.805549999999998	15.485600000000002	15.5191	15.793899999999999	15.5019	15.620925	15.581775	15.491375000000001	15.64875	15.727674999999998	15.359775	15.633475	15.92345	16.049575	15.582725	15.705875	15.749375	15.641175	15.623750000000001	15.692799999999998	15.74765	15.59135	15.74485	15.357375000000001
203	CATMA1A12455	AT1G13450	1	AT1G13450		10.128865	9.866035	10.028015	9.918025	9.8985625	9.9416425	10.0321425	9.9810075	9.996477500000001	10.081100000000001	9.9868825	10.2435375	10.193695	10.54495	9.90775	10.0951925	9.98006	9.9432325	9.97887	9.819749999999999	10.02919	10.104315	10.1031025	10.069405	10.13298	10.4338	10.060855
204	CATMA1A12460	AT1G13460	1	AT1G13460	AT3G26020	10.487775	10.5908	10.529725	10.56445	10.5102	10.60315	10.766625	10.705750000000002	10.5037	10.65715	10.624175000000001	10.596874999999999	10.631475	10.7606	10.686925	10.61055	10.43205	10.592675	10.682099999999998	10.56695	10.504125	10.518225	10.56425	10.705250000000001	10.68255	10.691125	10.3622
205	CATMA1A12555	AT1G13560	1	AT1G13560		11.62325	11.819400000000002	11.8044	11.933775	11.727450000000001	11.747800000000002	11.882549999999998	11.93365	11.898225	11.95385	11.650775	12.018	11.797125	11.948374999999999	11.786575	11.92355	11.935699999999999	11.827575	12.087124999999999	11.9345	11.8642	11.944949999999999	11.996550000000001	11.742899999999999	12.192074999999999	12.2738	12.124825
206	CATMA1A12560	AT1G13570	1	AT1G13570		9.085917499999999	8.9908125	9.133469999999999	9.0524375	9.065922500000001	9.2139175	9.15172	9.259157499999999	9.1322675	9.216315	9.1417875	9.200275	9.159872499999999	9.5222975	9.1318275	9.105350000000001	9.2416775	9.115422500000001	8.987075	9.158875	9.263157499999998	9.2293275	9.0658725	9.21485	9.0443625	9.221235	9.149665
207	CATMA1A12580	AT1G13600	1	AT1G13600		8.205694999999999	8.29924	7.9547375	8.084362500000001	8.03257	7.951500000000001	7.9561350000000015	7.9586425	7.9768425	8.06546	8.0021375	8.061877500000001	8.039354999999999	8.061655	8.048897499999999	8.1920875	8.064540000000001	8.025955	8.089012499999999	7.956010000000001	8.103345000000001	7.9236474999999995	7.832505	8.0656125	8.1116825	8.025839999999999	8.0662125
208	CATMA1A12590	AT1G13610	1	AT1G13610		8.306065	8.317362500000002	8.318032500000001	8.181095000000001	8.3574225	8.205132500000001	8.346755	8.4633825	8.3118725	8.360045000000001	8.345469999999999	8.2072575	8.283212500000001	8.51133	8.32817	8.474974999999999	8.2558825	8.325389999999999	8.39014	8.29548	8.304454999999999	8.536674999999999	8.3474025	8.4408025	8.416525	8.3623625	8.372544999999999
209	CATMA1A12610	AT1G13630	1	AT1G13630		7.901822499999999	7.898725000000001	8.059545000000002	7.8614299999999995	7.795449999999999	7.772134999999999	7.706435000000001	7.8167	7.969915	7.739959999999999	7.770685	7.8423275	7.660195000000001	7.7486049999999995	7.9132025	7.625170000000001	7.736257500000001	7.8710724999999995	7.82545	7.9735700000000005	7.7334925000000005	7.7097725	7.86693	7.8780624999999995	7.988164999999999	7.7611475	7.7711375
210	CATMA1A12620	AT1G13635	1	AT1G13635		7.8941375	7.908575	7.946902500000001	8.02723	8.058787500000001	7.951005	8.0867475	7.9104575	7.9784975	8.01298	7.98996	8.038874999999999	7.867465	8.072425	8.070552500000002	7.7249225	7.9477675	8.039522499999999	7.95086	7.9918475	7.9392225	8.1067525	7.9343725	7.833807500000001	7.98228	7.909190000000001	7.916387500000001
211	CATMA1A12630	AT1G13640	1	AT1G13640	AT2G03890	9.957975	9.94107	10.119675	9.996395	9.85632	9.942092500000001	9.924475000000001	10.019269999999999	10.1355775	9.869405	9.6635925	10.1123075	9.764065	10.3491825	10.1786	9.989157500000001	9.979705	9.9131475	10.0633875	9.97672	9.8811175	10.17975	9.938225000000001	10.120754999999999	10.09445	10.194525	10.133207500000001
212	CATMA1A12640	AT1G13650	1	AT1G13650		9.5390375	9.5222125	9.3542325	9.582095	9.9225475	9.58578	9.336885	9.157285000000002	9.384145	8.9994075	8.780555	9.260505	9.1537225	9.16789	9.4202125	9.394025	9.391074999999999	9.78042	9.4182275	9.1698575	9.329595000000001	9.077694999999999	9.015445	8.4703175	8.481337499999999	8.4037225	8.4917225
213	CATMA1A12650	AT1G13670	1	AT1G13670		8.4128475	8.43023	8.425545	8.5224575	8.53153	8.4160225	8.42497	8.36795	8.354095000000001	8.4466225	8.511977499999999	8.4821275	8.570325	8.4645925	8.4863675	8.477347499999999	8.4452175	8.5227325	8.476595	8.433145	8.474197499999999	8.40137	8.392822500000001	8.3191675	8.38966	8.3504775	8.45237
214	CATMA1A12660	AT1G13680	1	AT1G13680		8.1353425	8.186919999999999	8.268785000000001	8.2182175	8.2247925	8.160915	8.147144999999998	8.2264	8.1563175	8.15126	8.289277499999999	8.241705	8.2390175	8.192915	8.28501	8.178772500000001	8.269665	8.277024999999998	8.053625	8.1079225	8.2298125	8.1047	8.2798525	8.212082500000001	8.106805000000001	8.1475975	8.28922
215	CATMA1A12670	AT1G13690	1	AT1G13690	AT1G13700	12.350225	12.53385	12.533175	12.604325	12.495375	12.30615	12.6126	12.602425	12.279599999999999	12.32965	12.780175	12.732125	12.873625	12.698150000000002	12.4932	12.539025	12.652625	12.5976	12.559975	12.561425	12.60275	12.554899999999998	12.515925	12.323825000000001	13.003900000000002	13.142075	13.0337
216	CATMA1A12680	AT1G13700	1	AT1G13700		9.129915	8.6957775	9.1959525	8.963507499999999	8.9427825	9.085415	8.937420000000001	8.933775	9.2377525	9.0662325	9.338755	9.478412500000001	9.72803	9.6033225	8.631775000000001	8.8475425	8.7716475	8.8057225	8.3751675	8.48157	8.565677500000001	8.585449999999998	8.6658875	8.71472	8.69778	9.055422499999999	8.80316
217	CATMA1A12690	AT1G13710	1	AT1G13710		8.212215	8.0122975	8.023035	8.123805	8.2513575	8.056425	7.974629999999999	8.081177499999999	7.9432325	8.072555	7.9930325	8.2347375	8.0954825	8.218527499999999	8.185355	8.053754999999999	8.119264999999999	8.1472825	8.091635	8.0547925	8.0639125	7.9769175	8.00674	8.019215	8.0741025	7.95809	8.1350075
218	CATMA1A12700	AT1G13730	1	AT1G13730		9.7458725	10.03276	10.016435	9.8580675	10.093525	9.8781575	9.81296	9.7134675	9.783095	9.711005	9.379892499999999	9.5823325	9.399877499999999	9.315775	10.0809625	9.931312499999999	9.801665	10.1694125	9.8386675	9.95533	9.82881	9.77674	9.727752500000001	9.54655	9.32818	9.392512499999999	9.754932499999999
219	CATMA1A12710	AT1G13740	1	AT1G13740		9.3904575	9.2976575	9.698640000000001	9.39349	9.5971975	9.5297175	9.569335	9.3215775	9.6042825	9.607050000000001	9.25321	9.422305	9.1086075	9.139602499999999	9.640384999999998	9.839030000000001	9.464702500000001	9.540287500000002	9.495755	9.488705	9.298810000000001	9.521289999999999	9.7861475	9.59934	9.5882625	9.49061	9.713080000000001
220	CATMA1A12720	AT1G13750	1	AT1G13750		9.7991825	9.34271	9.6184625	10.019765	9.6974825	10.067187500000001	10.121884999999999	9.852145	9.7007425	10.033565	10.24358	9.7864875	10.42698	10.05874	9.522454999999999	9.8318075	9.797839999999999	9.7570375	9.807792500000001	9.8797675	9.64968	9.892259999999998	9.7369025	9.6799025	9.83635	9.674835	9.3906475
221	CATMA1A12730	AT1G13760	1	AT1G13760		8.17724	8.07293	8.123845	8.165325	8.07948	8.179102499999999	8.194625	8.12292	8.2359225	8.1291575	8.126285	8.237232500000001	8.1154925	8.262265	8.248302500000001	7.983535	8.1859125	8.2212675	8.1925725	8.257254999999999	8.073685000000001	8.122232499999999	8.224577499999999	8.160625	8.106322500000001	8.1461925	8.214435
222	CATMA1A12750	AT1G13780	1	AT1G13780	AT5G27750	8.9196975	8.8730325	8.75496	8.6818875	8.8434125	8.9623525	8.897625	8.778545	8.8230225	8.865525	8.8567925	8.87046	8.720712500000001	8.712725	8.993522500000001	8.807395	8.7972925	8.94668	8.6815875	8.82287	8.973245	8.961567500000001	8.9357	8.981115	8.70271	8.64604	8.83611
223	CATMA1A12760	AT1G13790	1	AT1G13790		8.018205	8.1935525	8.119929999999998	8.1729075	8.411064999999999	8.1767325	7.9851375	8.092067499999999	8.108482500000001	8.11174	8.049127499999999	8.0242225	8.012577499999999	8.0075575	8.25262	7.9990725000000005	8.1988025	8.224990000000002	8.323094999999999	8.164835	8.122160000000001	8.23139	8.26669	8.119530000000001	8.03857	8.0431375	8.109580000000001
224	CATMA1A12780	AT1G13810	1	AT1G13810		10.099400000000001	10.3639	10.211325	10.110045	10.324575	10.250245	10.399525	10.444175	9.9880275	10.1722	10.352125000000001	10.172935	9.88918	9.996595000000001	10.4147	10.220525	10.245175	10.351575	10.27052	10.0619375	10.269225	10.3360075	10.434185	10.6139	10.466525	10.482759999999999	10.662099999999999
225	CATMA1A12790	AT1G13820	1	AT1G13820		7.7271375	7.878752499999999	7.7699325	7.5090325	7.9916175	7.5710175	7.716405000000001	7.82221	7.882179999999999	7.891252499999999	7.7278925	7.88684	7.8104075	7.8468475	7.83042	7.8433025	7.88579	7.7002524999999995	7.8833825	7.7020824999999995	7.72983	7.820869999999999	7.615525	7.6131525	7.887849999999999	7.7276275	7.810762500000001
226	CATMA1A12800		1			8.6233825	8.6981425	8.5466775	8.6436225	8.52918	8.642384999999999	8.707062500000001	8.4307375	8.5133975	8.390329999999999	8.553017500000001	8.721227500000001	8.706497500000001	8.650825	8.715235	8.51324	8.5921325	8.5935625	8.632695	8.490685	8.426205	8.609725000000001	8.54101	8.5757375	8.540722500000001	8.3934475	8.577232500000001
227	CATMA1A12810	AT1G13830	1	AT1G13830		8.7615975	8.696885	8.717537499999999	8.72677	8.710585000000002	8.7025675	8.803245	8.608867499999999	8.6727375	8.674597499999999	8.877547499999999	8.633189999999999	8.830165000000001	8.6705725	8.75577	8.60551	8.5687775	8.7455825	8.7423975	8.758917499999999	8.7823175	8.826095	8.6395825	8.803384999999999	8.6160675	8.75846	8.787447499999999
228	CATMA1A12830	AT1G13870	1	AT1G13870		11.4077	11.458725000000001	11.569650000000001	11.639	11.585025	11.5923	11.5481	11.6471	11.534375	11.5442	11.6704	11.56295	11.443874999999998	11.556975	11.459275	11.588975000000001	11.68695	11.62345	11.74635	11.61205	11.582350000000002	11.5175	11.5265	11.41685	11.726925	11.724475	11.66465
229	CATMA1A12840	AT1G13880	1	AT1G13880		10.945974999999999	10.643	10.824675	10.710550000000001	10.721425	10.925975	10.809375	10.864775000000002	10.899500000000002	10.97115	10.8718	10.72415	10.6799	10.744575000000001	10.761299999999999	11.053950000000002	11.02095	10.702075	10.664875	10.736975000000001	10.7456	10.966625	11.110199999999999	11.1834	10.736275	10.80835	11.1395
230	CATMA1A12850	AT1G13890	1	AT1G13890		7.883100000000001	7.80702	7.817220000000001	7.856042499999999	7.7998625	7.8085925	7.797892500000001	7.7728075	7.8429400000000005	7.6893899999999995	7.7606	7.913145	7.7621525	7.9068950000000005	7.8108025	7.710155	7.830025	7.78131	7.73092	7.7700075	7.857995000000001	8.019955000000001	7.89713	7.769987500000001	7.78827	7.7463875	7.8024450000000005
231	CATMA1A12860	AT1G13900	1	AT1G13900		10.89885	11.0022	10.91855	11.0638	10.9177	10.878699999999998	10.7848	10.928525	11.0581	11.0018	11.018600000000001	11.045525000000001	10.97045	11.12585	10.913224999999999	11.1482	11.213175	10.904625	10.968475	10.954525	10.951175	10.825849999999999	11.029725	10.860574999999999	10.88195	10.978925	10.8217
232	CATMA1A12880	AT1G13920	1	AT1G13920		9.159035	9.627255	9.81429	10.0124375	9.9154625	9.6768675	9.860965	9.8911425	9.43279	9.48986	9.4661525	9.908092499999999	9.295167500000002	9.613305	9.61969	10.00213	10.1629075	9.866254999999999	10.21725	9.7483825	9.81478	10.110667499999998	10.3389425	9.763675000000001	10.876124999999998	11.04655	10.893849999999999
233	CATMA1A12890	AT1G13930	1	AT1G13930	AT2G03440	13.102475	13.472650000000002	13.56405	13.390725	13.312125	13.124075	13.1759	13.41965	12.68685	12.866775	13.057575	13.526374999999998	12.848324999999999	12.809349999999998	13.573625	13.509875000000001	13.313275	13.36625	13.2288	13.0348	13.274825	13.121949999999998	13.582225000000001	13.089525	13.97005	14.171475000000001	13.84095
234	CATMA1A12900	AT1G13940	1	AT1G13940		10.038625	10.0090125	9.9657625	9.6607625	9.963215000000002	10.1023925	9.904125	9.7386175	9.9533075	10.07859	9.32531	9.477565	9.369395	9.3546525	9.8971075	10.049725	9.947270000000001	9.68673	9.685902500000001	9.7423725	9.5553925	9.895909999999999	9.591502499999999	10.0490975	9.231585	9.49704	10.066252500000001
235	CATMA1A12910	AT1G13950	1	AT1G13950		9.6201025	9.731605	9.5875625	9.85163	9.524445000000002	9.489275	10.0376225	9.8870025	9.61111	9.6215675	9.98509	10.083779999999999	10.4724125	9.9359925	9.8462325	9.5960275	9.602565	9.6875125	9.962489999999999	9.785955	9.948105	9.932685	9.845355000000001	9.971330000000002	10.3067	10.278984999999999	10.1468575
236	CATMA1A12920	AT1G13960	1	AT1G13960		10.664	10.4398	10.620675	10.438225	10.446025	10.585475	10.695375	10.744074999999999	10.439350000000001	10.68855	10.74455	10.736725	10.577925	10.499125000000001	10.342025	10.6921	10.6755	10.393374999999999	10.564625	10.550775	10.385974999999998	10.6107	10.884699999999999	11.02695	10.952325	11.126050000000001	11.0892
237	CATMA1A12930	AT1G13970	1	AT1G13970		8.497015	8.532522499999999	8.5436775	8.345575	8.442097500000001	8.4993375	8.4723425	8.472935	8.3585525	8.549037499999999	8.5160725	8.3668625	8.397805	8.506532499999999	8.440845	8.5358325	8.528405	8.419785000000001	8.47971	8.4211475	8.402322499999999	8.5413875	8.619700000000002	8.6476025	8.424497500000001	8.555510000000002	8.524207500000001
238	CATMA1A12935	AT1G13980	1	AT1G13980	AT5G39500	9.2858675	9.339527499999999	9.23329	9.027470000000001	9.1657875	9.362034999999999	9.171545	9.1051575	9.339680000000001	9.303104999999999	8.775070000000001	8.990639999999999	8.905955	8.8903525	9.183827500000001	9.275875	9.11429	8.978645	9.126917500000001	8.877482500000001	8.9247225	9.348995	9.0707275	9.2852675	8.8258775	9.063265	9.538170000000001
239	CATMA1A12940	AT1G13990	1	AT1G13990		9.358565	9.2088075	9.1611025	9.16808	9.044355	9.00855	9.118485	9.27091	9.109942499999999	9.157655	9.671352500000001	9.1539525	9.202865	8.975430000000001	9.375092500000001	9.3716825	9.1442625	9.1470375	8.967677499999999	9.08766	9.0527725	9.154145	9.5629975	9.658267500000001	9.408755	9.2368525	9.4168175
240	CATMA1A12950	AT1G14000	1	AT1G14000		9.839812499999999	9.8176375	9.6325175	9.539715000000001	9.6265475	9.680607499999999	9.5495275	9.72615	9.59767	9.675755	9.60041	9.397537499999999	9.380755	9.200855	9.6739975	9.619447500000001	9.4878275	9.7046875	9.532925	9.4808425	9.513625000000001	9.550335	9.7319225	9.8544175	9.343387499999999	9.30236	9.490685000000001
241	CATMA1A12960	AT1G14010	1	AT1G14010	AT1G14000	8.526175	8.536512499999999	8.382465	8.357145	8.3586425	8.5049475	8.315082499999999	8.29696	8.3808925	8.4228925	8.47219	8.325827499999999	8.646455	8.54047	8.468600000000002	8.3899975	8.452395	8.40854	8.552735	8.603480000000001	8.28585	8.309955	8.3761375	8.403295	8.3938475	8.53103	8.3123525
242	CATMA1A12970	AT1G14020	1	AT1G14020	AT2G03280,AT5G15740	9.1699225	9.330985	9.307255	9.27434	9.307962499999999	9.334420000000001	9.161205	9.30793	9.335235	9.166142500000001	9.040205	9.17711	8.835164999999998	9.17019	9.21877	9.2298425	9.221625	9.3288075	9.4042975	9.2346425	9.302702499999999	9.3072675	9.232625	9.0445725	9.108255000000002	9.1039	9.139750000000001
243	CATMA1A12980	AT1G14030	1	AT1G14030		10.3694775	10.485225	10.4315	10.243200000000002	10.571725	10.528775	10.557575	10.244	10.451975000000001	10.39018	9.836144999999998	10.2336125	9.872605	9.976344999999998	10.360925	10.126845	10.321375	10.533125	10.19912	10.290455	10.2015575	10.319675	10.0232775	10.156405	9.904205	10.0064	10.066757500000001
244	CATMA1A12990	AT1G14040	1	AT1G14040	AT2G03240,AT2G03250,AT2G03260	8.5534775	8.5852225	8.4711675	8.563780000000001	8.626025	8.600725	8.4635475	8.5807575	8.6471675	8.5694075	8.61506	8.543897500000002	8.598495	8.501505	8.5913675	8.46679	8.585322499999998	8.5585425	8.6026375	8.50014	8.4975925	8.634852500000001	8.630455	8.6431425	8.745092499999998	8.5799325	8.59122
245	CATMA1A13000	AT1G14048	1	AT1G14048	AT5G02210	7.9576525	8.1116375	8.07817	8.003255	8.173480000000001	8.140655	7.92995	8.1540525	8.1625575	8.14021	8.107912500000001	8.14423	8.0772375	8.1302725	8.00572	8.103555	8.36542	8.08641	8.332595	8.216155	8.157195	8.1760225	8.0341725	8.33094	8.222027500000001	8.027037499999999	8.05422
246	CATMA1A13010	AT1G14060	1	AT1G14060		8.586409999999999	8.515	8.47131	8.69427	8.644735	8.4971475	8.59263	8.6270775	8.4731575	8.4828025	8.530505	8.555625000000001	8.4748925	8.7457275	8.6552375	8.591449999999998	8.4734425	8.611555000000001	8.628155	8.537	8.552365000000002	8.465349999999999	8.5878525	8.6088825	8.580715	8.553474999999999	8.5592925
247	CATMA1A13090	AT1G14120	1	AT1G14120		7.7836	7.805425	7.983745000000001	7.7678425	7.7879225000000005	7.8974625000000005	7.61297	7.629485	7.842325000000001	7.84465	7.789835	7.911977500000001	7.991670000000001	7.876425	7.79741	7.8899825	7.864315	7.7397	7.9267825	7.87209	7.813535	7.811212500000001	7.630604999999999	7.8714975	7.887565	7.726325	7.9320925
248	CATMA1A13100		1			8.3288125	8.349987500000001	8.2145925	8.318475000000001	8.1813725	8.31068	8.366565	8.1443075	8.1797725	8.155525	8.58352	8.476980000000001	8.7166525	8.14103	8.1990125	8.20551	8.307970000000001	8.45252	8.3768675	8.2027575	8.422585	8.305385	8.3058025	8.404760000000001	8.48095	8.1164675	8.3136075
249	CATMA1A13110	AT1G14140	1	AT1G14140		9.6568525	9.7258	9.752479999999998	9.777855	9.684325000000001	9.7618525	9.84699	9.933945000000001	9.791517500000001	9.8650925	9.9172125	9.971925	9.978422499999999	9.805359999999999	9.7625725	9.61247	9.717197500000001	9.946547500000001	9.8918775	9.803545	9.8755125	9.8366575	9.81374	9.78136	9.718485	9.76221	9.5518925
250	CATMA1A13120	AT1G14150	1	AT1G14150		12.777425	12.8637	12.905924999999998	12.702925000000002	12.89575	12.631375	12.501325	12.493575	12.410150000000002	12.391675	12.423649999999999	12.939350000000001	12.142375	12.460825	13.028325	12.784025	12.81665	12.793199999999999	12.728775	12.673150000000001	12.805100000000001	12.595525000000002	12.800525	12.28115	12.9111	12.356375	12.472674999999999
251	CATMA1A13130	AT1G14160	1	AT1G14160		8.428659999999999	8.357402500000001	8.3182375	8.33606	8.4488625	8.581397500000001	8.240492499999998	8.3467575	8.340577499999998	8.1692775	8.1450375	8.4634425	8.421125	8.554325	8.3286275	8.447485	8.481855	8.2058775	8.404955	8.2580175	8.315377499999999	8.289357500000001	8.2552775	8.27047	8.31238	8.183732500000001	8.315549999999998
252	CATMA1A13150	AT1G14170	1	AT1G14170		9.355405000000001	9.15793	9.152809999999999	9.391007499999999	9.0064325	9.5104475	9.655115	9.53261	9.5651925	9.544902500000001	9.954715	9.2633925	9.5382075	9.1688225	9.017685	9.235520000000001	9.125315	9.264175	9.2257725	9.34358	9.2314375	9.2369025	9.455449999999999	9.51392	9.062817500000001	9.012045	9.185855
253	CATMA1A13160	AT1G14180	1	AT1G14180		8.3232675	8.2523675	8.3719125	8.510512499999999	8.3792425	8.2559525	8.132365	8.121515	8.3189025	8.111715	8.19444	8.27656	8.1308825	8.2582375	8.085505	8.0257825	8.176847500000001	8.330245	8.3915875	8.37032	8.25098	8.1577025	8.0519925	8.073297499999999	8.0309775	7.9915375	8.104222500000002
254	CATMA1A13190	AT1G14200	1	AT1G14200		11.474725	10.846474999999998	11.235975	11.068024999999999	11.4036	11.30295	11.7118	11.7965	11.4617	11.890575000000002	12.381025	12.0349	11.5292875	11.423525	11.20755	10.863150000000001	10.97135	10.943275	10.9098	11.4981	10.863225	10.901775	12.03945	12.2855	11.9775	11.581399999999999	10.9939
255	CATMA1A13210	AT1G14210	1	AT1G14210		8.0347025	8.09756	8.2501725	8.015942500000001	8.103795	8.0536375	7.894545	7.82089	7.92046	8.0167825	8.1409125	8.074535000000001	8.00886	8.130790000000001	8.0337375	7.985530000000001	8.1171325	8.1502825	8.1210775	8.012867499999999	8.0698575	8.01056	7.9595975	7.8793425	7.9422875	7.8887775	7.9735
256	CATMA1A13220	AT1G14220	1	AT1G14220		8.054565	8.02722	7.81343	8.062315	8.0010675	8.013895000000002	7.954795000000001	7.9277575	8.275770000000001	8.0579	8.0623075	8.132465	8.125435	8.1828	7.95373	8.0937425	8.0149025	8.106254999999999	8.023019999999999	8.07409	8.022504999999999	8.030035	8.0110675	8.041975	8.083120000000001	7.9934674999999995	8.117205
257	CATMA1A13230	AT1G14230	1	AT1G14230		9.594090000000001	9.593345	9.70474	9.682780000000001	9.51231	9.52628	9.61342	9.6225725	9.6600675	9.7280125	9.734715000000001	9.63838	9.45088	9.3954325	9.50591	9.6421375	9.572140000000001	9.5908	9.6374575	9.695147500000001	9.530545	9.5763675	9.770150000000001	9.7181	9.6167475	9.614112500000001	9.86596
258	CATMA1A13240	AT1G14240	1	AT1G14240	AT1G14250,AT1G14230,AT2G02970	10.4795275	10.561725000000001	10.53165	10.1560975	9.9139	10.1725225	9.856717499999998	10.328775	9.9662975	9.9449425	9.110837499999999	9.5465775	9.6831775	9.85204	9.924225	10.27	10.082125	10.810925	10.0631175	9.840282499999999	9.977120000000001	9.51123	9.9001125	9.6724775	9.4382025	9.2318675	9.129290000000001
259	CATMA1A13270	AT1G14260	1	AT1G14260		8.1567175	8.0908275	8.197742499999999	8.0004925	7.890982500000001	7.8382125	8.199032500000001	7.972440000000001	8.040610000000001	8.2430575	8.249929999999999	7.9355025	8.182715	8.1552475	8.0717525	7.9538425	7.9750225	8.085907500000001	8.2717825	8.354105	8.19839	7.9971499999999995	7.755025	8.230929999999999	7.8565425	7.855455000000001	8.183135
260	CATMA1A13280	AT1G14270	1	AT1G14270		9.3879725	9.3333725	9.391885	9.3413025	9.51538	9.370172499999999	9.29721	9.3805425	9.329687499999999	9.469247500000002	9.1724275	9.2080425	9.157205000000001	8.90646	9.3816825	9.1728225	9.1667925	9.57227	9.3071175	9.2426925	9.3401575	9.1832475	9.312027500000001	9.250755000000002	8.9782625	8.8351	9.019545
261	CATMA1A13290	AT1G14280	1	AT1G14280	AT2G02950	10.693625	10.7088	10.9847	10.4603	11.128050000000002	10.975200000000001	10.860700000000001	10.793475	10.871075000000001	10.830975	10.3567325	10.525455000000001	9.9999125	10.222855	10.666099999999998	10.642525000000001	10.96195	10.8303	10.6193375	10.742525	10.817525	10.750074999999999	10.8531	10.7328	10.101700000000001	10.138707499999999	10.27764
262	CATMA1A13300	AT1G14290	1	AT1G14290		11.063375	10.95715	11.045675	11.21235	11.327625000000001	10.982624999999999	10.665075	10.75885	11.25925	10.820525	11.01525	11.031575	10.86755	11.225275	10.743224999999999	10.68805	11.202524999999998	11.184474999999999	11.089225	10.725750000000001	10.9847	10.628725	10.534475	9.8308625	10.120645	9.9630225	9.68806
263	CATMA1A13310	AT1G14300	1	AT1G14300		10.606725	10.7448	10.73035	10.8167	10.630925	10.505500000000001	10.662725	10.820775	10.51785	10.64315	10.902025	10.69055	10.9587	10.89605	10.790575	10.561875	10.679775000000001	10.76305	10.758199999999999	10.471599999999999	10.59345	10.432400000000001	10.7019	10.826400000000001	10.931625	11.082049999999999	10.965925
264	CATMA1A13320	AT1G14310	1	AT1G14310		11.243375	11.342725000000002	11.393275	11.459375	11.444450000000002	11.451999999999998	11.40075	11.2905	11.236349999999998	11.18815	11.41	11.392025	11.586524999999998	11.582	11.2469	11.192325	11.257175	11.482399999999998	11.4243	11.4054	11.473175000000001	11.2084	11.112000000000002	10.950899999999999	11.42285	11.3869	11.228850000000001
265	CATMA1A13325	AT1G14320	1	AT1G14320	AT1G66580,AT1G26910	15.902450000000002	15.952250000000001	15.982824999999998	16.031075	15.991474999999998	16.00465	16.019425	15.942825	16.11595	15.971575000000001	16.003225	15.803199999999999	15.543125000000002	15.495550000000001	16.0106	16.014924999999998	16.079675	15.920175	15.992674999999998	16.121375	15.892075000000002	15.99005	16.0927	15.98245	15.862175	16.011925	15.912475
266	CATMA1A13330	AT1G14330	1	AT1G14330		10.46815	10.288450000000001	10.4453025	10.5382	10.478024999999999	10.6646	10.600075	10.510025	10.80875	10.94365	11.3953	10.707349999999998	11.16745	11.104825	10.149175	10.56695	10.566775	10.583025	10.395475	10.6047	10.419525	10.4456	10.584	10.7122	10.74185	10.6965	10.8211
267	CATMA1A13340	AT1G14340	1	AT1G14340		11.708675	11.513824999999999	11.825325	11.5116	11.347225000000002	11.509925	11.649025	11.638475	11.663049999999998	11.485225	11.605525	11.805700000000002	11.848625	11.968975	11.8064	11.819875	11.62755	11.340775	11.50825	11.566825	11.72465	11.86105	11.6541	11.825975	12.144175	12.345400000000001	12.14885
268	CATMA1A13350	AT1G14345	1	AT1G14345		13.043524999999999	13.23275	13.218399999999999	13.25215	13.592775000000001	13.504224999999998	13.0899	13.0274	13.217500000000001	12.941324999999999	12.577399999999999	12.95045	12.455950000000001	12.70025	13.10315	12.9665	12.898575000000001	13.3372	13.354099999999999	13.205649999999999	13.417	13.240775	13.03835	12.139175	12.582424999999999	12.348275000000001	12.186675000000001
269	CATMA1A13360	AT1G14350	1	AT1G14350		8.8695725	8.852805	8.7322075	8.562065	8.871897500000001	8.6735475	8.5367975	8.592495	8.62051	8.6444775	8.541157499999999	8.5918575	8.304807499999999	8.62445	8.8611825	8.712262500000001	8.819307499999999	8.607114999999999	8.5050325	8.5757	8.7005825	8.690605	8.56267	8.6177225	8.5328375	8.47589	8.6542725
270	CATMA1A13385	AT1G14370	1	AT1G14370	AT1G14380,AT2G02800	12.515575	11.81915	11.795024999999999	11.82045	11.523800000000001	12.0278	12.16745	12.09	12.298	12.38345	12.990849999999998	12.038425	13.1199	12.366525	11.985375	11.715900000000001	11.373175	11.6327	11.6063	11.789374999999998	11.78325	11.729424999999999	11.97565	12.898900000000001	12.173875	12.035400000000001	12.455475
271	CATMA1A13390	AT1G14380	1	AT1G14380		10.053497499999999	9.8293225	9.97594	9.708875	9.9481675	10.0348625	9.929965	9.9085225	10.3616025	10.1263	9.580895	9.793754999999999	9.466035000000002	9.67784	9.8309525	9.787215	9.9650175	9.62915	9.5679	9.754592500000001	9.738075	9.966864999999999	9.7229825	10.21442	9.558985	9.5645975	9.9866275
272	CATMA1A13400	AT1G14390	1	AT1G14390		9.2788025	9.37361	9.3773075	9.28046	9.4584625	9.382935	9.2956	9.275680000000001	9.27431	9.377999999999998	9.313495	9.24611	9.205545	9.312232499999999	9.270835	9.282315	9.3023925	9.2270625	9.291884999999999	9.21703	9.130889999999999	9.3888475	9.362987500000001	9.34838	9.16525	9.119869999999999	9.3949975
273	CATMA1A13405	AT1G14400	1	AT1G14400		11.716925	11.62665	11.680950000000001	11.563675	11.666	11.550949999999998	11.739125000000001	11.802050000000001	11.637425	11.5186	11.8296	11.915325	11.861975000000001	11.823375	11.872075	11.763575	11.483199999999998	11.511575	11.699525000000001	11.576274999999999	11.73955	11.725525000000001	11.510925	11.581624999999999	11.94705	11.87605	11.7385
274	CATMA1A13410	AT1G14410	1	AT1G14410		10.506375	10.458124999999999	10.257925	10.719750000000001	10.6374	10.464324999999999	10.480475	10.392925	10.37275	10.303500000000001	10.61695	10.4735225	10.82925	10.398275	10.5263	10.149375000000001	10.126225000000002	10.650975	10.5109	10.383099999999999	10.505875	10.421924999999998	10.1571	10.1613	10.215074999999999	10.2154	10.10004
275	CATMA1A13420	AT1G14420	1	AT1G14420	AT2G02720,AT2G02730	8.37918	8.29105	8.327505	8.269905	8.2426975	8.1846125	8.279060000000001	8.32049	8.3429625	8.3513425	8.361009999999998	8.448455	8.2795325	8.40433	8.303337500000001	8.423675	8.40953	8.322637499999999	8.42075	8.3088575	8.280885000000001	8.40611	8.2880725	8.36845	8.36643	8.4169975	8.4665675
276	CATMA1A13430	AT1G14430	1	AT1G14430		8.540225	8.59182	8.5706525	8.7467975	8.6752725	8.769047500000001	8.634475	8.605475	8.68183	8.5279	8.590602500000001	8.663137500000001	8.6982825	8.697859999999999	8.638679999999999	8.55884	8.584182499999999	8.7893975	8.6515325	8.52256	8.562675	8.6288175	8.74679	8.590172500000001	8.518575	8.5660075	8.502387500000001
277	CATMA1A13440	AT1G14440	1	AT1G14440		8.83768	8.894675	8.9255675	9.0377925	8.685522500000001	8.837325	8.815667499999998	8.8487875	8.862537499999998	8.688302499999999	8.843564999999998	8.835370000000001	8.754685	8.965512499999999	8.649635	8.79899	8.937019999999999	8.74559	8.8547075	8.6673425	8.8135125	8.913264999999999	8.762807500000001	8.82893	8.8742175	8.88673	8.884932500000001
278	CATMA1A13450	AT1G14450	1	AT1G14450	AT2G02510	10.897625	11.07385	11.08555	11.188175000000001	11.127199999999998	11.011925000000002	11.259325	11.199825	10.900125	10.848375	11.213949999999999	11.301675	11.395875	11.061225	11.102400000000001	11.026349999999999	10.893550000000001	11.198175	11.263475	11.070374999999999	11.175225000000001	10.94285	11.1046	11.030425	11.287175	11.229825	10.918025
279	CATMA1A13460	AT1G14455	1	AT1G14455		8.093725	8.1886875	8.193805000000001	8.0788975	8.1142925	8.14388	8.1544425	8.106905	7.995167499999999	8.127502499999999	8.04905	8.3411525	8.29891	8.214062499999999	8.147260000000001	8.14878	8.2027775	8.1473075	8.358942500000001	8.04289	8.198985	8.402935	8.154502500000001	8.1037725	8.4656375	8.366137499999999	8.225615
280	CATMA1A13470	AT1G14460	1	AT1G14460		8.297722499999999	8.3274025	8.2953575	8.14936	8.29907	8.2730675	8.2820425	8.179895	8.156089999999999	8.1916075	8.2557575	8.369835000000002	8.273455	8.2262825	8.3680025	8.3947325	8.4262275	8.156257499999999	8.0988975	8.2091675	8.2482575	8.2501475	8.29298	8.20837	8.262255	8.371955	8.283907500000002
281	CATMA1A13480	AT1G14470	1	AT1G14470		8.338355	8.4280125	8.45279	8.321720000000001	8.22118	8.3491225	8.33229	8.3432675	8.288965000000001	8.243895	8.334602499999999	8.3921125	8.2415525	8.272004999999998	8.1912675	8.3659325	8.3337125	8.240995	8.324952499999998	8.217565	8.3401375	8.3921475	8.3696325	8.3279	8.378315	8.3589425	8.2299425
282	CATMA1A13490	AT1G14480	1	AT1G14480		8.764467499999999	9.04946	8.9093975	8.9247125	8.8160675	8.8912425	9.005105	8.90203	9.125630000000001	9.087715000000001	8.889850000000001	8.960175	9.082615	9.0502525	8.9390925	8.851255	8.9273275	9.028692500000002	8.886755	8.84685	8.852065	9.0725975	9.0165925	9.0796	8.8964775	8.9988725	9.02364
283	CATMA1A13510	AT1G14500	1	AT1G14500		8.1739675	8.0946625	8.221565000000002	8.1929525	8.154444999999999	8.155725	8.0622275	8.129205	8.1510175	8.250350000000001	8.1163475	8.272382499999999	8.126165	8.216330000000001	8.21132	8.028237500000001	8.1662425	8.1172925	8.1656075	7.991077499999999	8.169155	8.204194999999999	8.010337499999999	8.1265675	8.313685	8.214545	8.0777775
284	CATMA1A13520	AT1G14510	1	AT1G14510		11.729225	11.634075	11.72295	11.814675000000001	11.760299999999999	11.842875	11.957674999999998	11.928175	11.896225000000001	11.909475	12.031925000000001	11.667325	11.931474999999999	11.81965	11.632625	11.731275	11.838199999999999	11.8804	11.70135	11.806849999999999	11.858625	11.873674999999999	11.939599999999999	12.125774999999997	11.87935	11.9086	12.089325
285	CATMA1A13530	AT1G14520	1	AT1G14520		8.427164999999999	8.367685	8.5959875	8.38709	8.305705	8.5574975	8.411625	8.3541125	8.631735	8.495305	8.442832500000002	8.5405075	8.3022025	8.4017875	8.5867975	8.624437499999999	8.570955	8.50991	8.369607499999999	8.466199999999999	8.462165	8.421205	8.747275	8.60322	8.7777275	8.7136525	8.774072499999999
286	CATMA1A13540	AT1G14530	1	AT1G14530	AT2G02180	9.241494999999999	9.209295000000001	9.2228825	9.334947499999998	9.23682	9.2530325	9.129925	9.2563575	9.43577	9.3254525	9.27703	9.18878	9.0074425	9.063567500000001	9.191745	9.44755	9.404339999999998	9.269282500000001	9.1797075	9.342089999999999	9.33874	9.556372499999998	9.6620925	9.410445	9.638157500000002	9.469625	9.846174999999999
287	CATMA1A13550	AT1G14540	1	AT1G14540		8.048437499999999	8.020035	8.41724	8.1323625	8.0558175	8.226832499999999	8.11823	7.831054999999999	8.1930025	8.2915325	8.019905000000001	8.27691	8.23227	8.40664	7.8694675	8.1941175	8.147437499999999	7.942432499999999	7.937125	8.144862499999999	8.088365000000001	8.0962875	8.0224075	7.977399999999999	8.181317499999999	8.099245	7.86874
288	CATMA1A13560	AT1G14550	1	AT1G14550	AT1G14540	8.35471	8.413432499999999	8.315909999999999	8.1938425	8.306665	8.2970125	8.0739325	8.3239175	8.3015225	8.206415	8.323075	8.397005	8.2405975	8.4735925	8.320565	8.3986375	8.419335	8.42346	8.403482499999999	8.2595775	8.301655	8.2891625	8.295807499999999	8.302475000000001	8.523575000000001	8.48291	8.42497
289	CATMA1A13570	AT1G14560	1	AT1G14560		9.033635	9.03577	9.0570825	8.744165	8.83126	8.90179	9.1369425	8.9627975	9.13746	9.129995000000001	8.903065	8.9131275	8.652432500000002	8.658322499999999	8.9708275	9.192695	9.1399075	8.962345000000001	8.857330000000001	8.958465	8.878917499999998	9.110135	9.250575000000001	9.264135	8.88412	8.970695	8.9500225
290	CATMA1A13580	AT1G14570	1	AT1G14570		9.59189	9.515205	9.5958225	9.35834	9.413965	9.466445	9.4523925	9.584115	9.6188125	9.37051	9.3185675	9.4573025	9.3058075	9.531830000000001	9.51211	9.5892	9.3677225	9.47767	9.439734999999999	9.328714999999999	9.41231	9.507962500000001	9.438225	9.7499675	9.5993375	9.6205825	9.60149
291	CATMA1A13590	AT1G14580	1	AT1G14580	AT2G02080	8.8282275	8.95072	8.9333125	8.838217499999999	8.943625	8.90068	8.83914	8.957445	8.9706075	8.928740000000001	8.65137	8.746277500000001	8.5887375	8.7873625	8.75255	8.88126	8.99138	8.85134	8.83764	8.882157499999998	8.8254975	8.92217	9.07539	8.932285	8.738785	8.760290000000001	8.796479999999999
292	CATMA1A13600	AT1G14580	1	AT1G14580		11.242125	11.2016	11.007475	11.49575	11.437100000000001	11.4356	11.256175	11.378549999999999	11.594949999999999	11.3249	10.959425	11.20535	11.01545	11.2276	10.885425	10.92385	11.282775	11.509775000000001	11.5243	11.42505	11.593800000000002	11.42565	11.503575000000001	11.242225000000001	11.379975	11.34465	11.174025
293	CATMA1A13610	AT1G14590	1	AT1G14590		8.725114999999999	8.9061925	8.9467125	8.76848	8.9107375	8.752027499999999	8.870075000000002	8.8607225	8.864645000000001	8.908215	8.6225625	8.77881	8.568385000000001	8.7207875	8.8419575	8.925885000000001	8.991585	8.914885	8.99335	8.9848775	8.8738225	8.71563	8.8801525	8.8385575	8.627705	8.6105375	8.79065
294	CATMA1A13620	AT1G14600	1	AT1G14600	AT2G02060	8.539612499999999	8.506874999999999	8.613217500000001	8.645142499999999	8.8712675	8.66705	8.67794	8.7222525	8.610277499999999	8.4654125	8.6045	8.537815000000002	8.4316875	8.594345	8.49002	8.523787500000001	8.598275	8.8022225	8.7565	8.5520125	8.7091525	8.476740000000001	8.6384775	8.9459225	8.675745	8.6339325	8.6491625
295	CATMA1A13623	AT1G14610	1	AT1G14610		10.50675	10.606475	10.673024999999999	10.62145	10.547125	10.728075	10.619225	10.76585	10.90275	10.624475	10.33565	10.6755	10.551124999999999	10.874825	10.661525	10.531450000000001	10.648074999999999	10.7717	10.7744	10.504975	10.531275	10.7016	10.513525	10.8528	10.655975	10.736	10.84155
296	CATMA1A13626	AT1G14620	1	AT1G14620		10.324975	10.721975	10.3687	10.713149999999999	10.469225	10.367349999999998	10.54	10.525400000000001	10.4079025	10.1624475	10.25615	10.319149999999999	10.35885	10.477849999999998	10.696075	10.328675	10.467925	10.57415	10.544225	10.3272675	10.381025	10.327449999999999	10.255017500000001	10.407225	10.674675	10.694500000000001	10.52215
297	CATMA1A13630	AT1G14630	1	AT1G14630	AT2G01990	8.4217175	8.506125	8.3809075	8.468300000000001	8.4669525	8.5140925	8.37898	8.449300000000001	8.540239999999999	8.3479925	8.296145000000001	8.255532500000001	8.4259725	8.6654975	8.48478	8.4600375	8.5263175	8.669957499999999	8.57083	8.5392825	8.463739999999998	8.4151725	8.3697975	8.405977499999999	8.5086825	8.273702499999999	8.362559999999998
298	CATMA1A13650	AT1G14650	1	AT1G14650		11.473925000000001	11.4418	11.425650000000001	11.6134	11.29345	11.4175	11.510275	11.499025	11.5518	11.28975	11.262925	11.441175000000001	11.613999999999999	11.7452	11.46495	11.471525	11.37925	11.392425	11.612875	11.32255	11.344674999999999	11.424575	11.4238	11.64755	11.591275	11.633724999999998	11.525075000000001
299	CATMA1A13660	AT1G14660	1	AT1G14660		8.6407675	8.72764	8.850540000000002	8.6279325	8.660429999999998	8.7348925	8.795805	8.8447025	8.7210675	8.728814999999999	8.753779999999999	8.7769725	8.8085225	8.9133525	8.7291625	8.679675	8.9106775	8.80307	8.80812	8.7336025	8.5919625	8.858960000000002	8.7906	9.145877500000001	8.86996	8.979334999999999	9.000992499999999
300	CATMA1A13670	AT1G14660	1	AT1G14660		8.38848	8.3169725	8.302389999999999	8.392495	8.441565	8.39467	8.319015	8.315407500000001	8.4564925	8.2696725	8.3399975	8.3342675	8.197482500000001	8.403255000000001	8.533205	8.346665	8.346544999999999	8.31745	8.7353225	8.49352	8.391265	8.3177825	8.473785	8.366522499999999	8.2777425	8.202900000000001	8.297105
301	CATMA1A13680	AT1G14670	1	AT1G14670		10.482425000000001	10.597775	10.4156	10.805299999999999	10.587575000000001	10.52135	10.55895	10.631150000000002	10.894499999999999	10.778599999999999	10.6638	10.398025	10.546725	10.582675	10.353625000000001	10.356875	10.51755	10.765550000000001	10.711825000000001	10.587375	10.59645	10.5512	10.47425	10.5543	10.16305	10.138	10.216307500000001
302	CATMA1A13690	AT1G14680	1	AT1G14680	AT4G09060	8.845184999999999	8.716265	8.7226475	8.908582500000001	8.919177500000002	8.960835	8.839052500000001	8.9426175	8.813075	8.856842499999999	8.9958025	8.713605000000001	8.81279	8.939689999999999	8.8442	8.881295	8.9750725	8.983525	8.923675	8.836745	8.825385	8.841737499999999	8.8543475	8.917915	8.9477575	8.8842	9.0563875
303	CATMA1A13700	AT1G14685	1	AT1G14685	AT2G01930,AT1G68120,AT2G35550	11.4559	11.368849999999998	11.395499999999998	11.562549999999998	11.418425	11.508925	11.546425	11.471825	11.675925	11.573500000000001	11.55275	11.591775	11.673499999999999	11.799975000000002	11.25345	11.36265	11.54965	11.41665	11.3055	11.3982	11.373025	11.393450000000001	11.313649999999999	11.254	11.5017	11.598825	11.697149999999999
304	CATMA1A13710	AT1G14686	1	AT1G14686	AT2G01920	8.098189999999999	8.0842225	8.04099	8.0075225	8.127745	8.0939525	8.384895	8.1853125	8.029992499999999	8.1587175	8.1559925	8.0185125	8.1055175	8.295065000000001	8.14254	7.944167500000001	7.980194999999999	8.0689	8.06733	7.9976575	8.209395	8.0636775	7.914764999999999	8.2074775	8.1711075	7.97978	8.253172499999998
305	CATMA1A13720	AT1G14687	1	AT1G14687		7.9143475	8.04436	8.02529	8.0759975	8.037727499999999	7.899095	8.0087325	7.846985	8.0654925	8.0584425	8.028739999999999	8.18526	8.08099	7.979715000000001	7.9458175	7.9990974999999995	7.891255	8.0164025	8.13655	8.23131	8.132835	7.97967	7.897645	7.98734	8.0638275	7.987872499999999	7.8825
306	CATMA1A13730	AT1G14688	1	AT1G14688		8.27435	8.0176475	7.962995	8.0874825	8.0545475	8.05629	8.0945875	8.220665	8.2411075	8.15839	7.9668399999999995	8.2202775	8.094959999999999	8.1343925	8.1835975	8.120175	8.2573725	8.0767025	7.9866325	8.08695	8.13211	8.0153625	8.1729475	7.9527175	8.02399	7.96701	8.0967075
307	CATMA1A13760	AT1G14710	1	AT1G14710		10.464	10.749225	10.57305	10.63345	10.520750000000001	10.622325	10.390450000000001	10.5662	10.870000000000001	10.675999999999998	10.46865	10.223345	10.01941	10.13866	10.503375	10.5455	10.379275	10.555275	10.68195	10.610975	10.521	10.384575	10.10359	10.358149999999998	10.01993	10.044519999999999	10.37085
308	CATMA1A13765	AT1G14720	1	AT1G14720		11.575325000000001	11.43415	11.831375	11.672425	11.408425	11.688475	11.7101	11.667675000000001	11.624049999999999	11.436274999999998	11.785675000000001	11.9487	11.941524999999999	11.841899999999999	11.614	11.691899999999999	11.34845	11.60065	11.36565	11.203725	11.220574999999998	11.18105	11.348975	11.31645	11.750525	11.903	11.7606
309	CATMA1A13770	AT1G14730	1	AT1G14730		8.780114999999999	9.12736	8.938547499999999	9.178189999999999	9.011105	8.916474999999998	8.8621125	8.9667775	8.7431425	8.8562725	9.043714999999999	8.9604225	8.800192500000001	8.9880075	9.0010025	9.089025	9.046832499999999	9.0584875	9.074447500000002	8.9332525	8.982330000000001	8.8847125	9.1000575	8.977345	9.008849999999999	9.0570575	8.87511
310	CATMA1A13780	AT1G14740	1	AT1G14740		8.92007	8.9519825	8.9406775	8.80666	8.99897	8.992307499999999	9.034225000000001	8.90721	9.0176	9.046375000000001	9.122225	9.00181	8.90542	8.868459999999999	8.919505	8.9671825	8.881155	9.012974999999999	8.7850825	8.8659575	8.97121	8.82221	8.9866275	9.0930125	8.842794999999999	8.7788375	8.96646
311	CATMA1A13790	AT1G14750	1	AT1G14750		8.4257675	8.3907025	8.358777499999999	8.423639999999999	8.3298425	8.3566525	8.231630000000001	8.305274999999998	8.3336675	8.400739999999999	8.433095	8.3822075	8.509482499999999	8.5287375	8.4457375	8.43258	8.35477	8.411472499999999	8.548705	8.3542825	8.4831775	8.328405	8.363620000000001	8.4294075	8.424977499999999	8.417145	8.406144999999999
312	CATMA1A13800	AT1G14770	1	AT1G14770		9.33927	9.348455	9.4727675	9.48292	9.277537500000001	9.442987500000001	9.623375	9.588289999999999	9.4968625	9.548425	9.576732499999999	9.552019999999999	9.9303575	9.839017499999999	9.363425	9.36385	9.42143	9.5073775	9.5764325	9.44347	9.525085	9.5441725	9.6409775	9.8286575	9.9423025	10.0563275	9.8539525
313	CATMA1A13810	AT1G14780	1	AT1G14780		9.910475	9.97344	9.961255	9.928952500000001	9.92771	10.034415	9.8789075	10.0430625	9.9218175	10.1842375	9.785897499999999	10.019007499999999	9.7198675	9.7966225	9.902662500000002	9.790905	10.088965	9.94491	10.14413	10.0884025	9.98675	9.903025000000001	10.0230475	9.9754025	9.8823575	9.984665	10.10288
314	CATMA1A13820	AT1G14790	1	AT1G14790		10.966750000000001	10.6456	10.636025	10.648225	10.748125	10.899975	11.03135	11.05295	10.9463	10.954474999999999	10.824975	10.774675	10.821449999999999	10.858925	10.597750000000001	10.516824999999999	10.7004	10.744924999999999	10.513425	10.958725	10.906775	11.055775	11.014975	11.458150000000002	11.03745	11.023175	11.132150000000001
315	CATMA1A13840	AT1G14810	1	AT1G14810		10.734075	11.048425	10.794225	11.0154	11.15145	10.9076	10.7159	10.9038	10.80565	10.6081	10.784675	10.645575	10.50056	10.735575	10.972375	10.794275	10.969125	11.142625	10.958825000000001	10.7118	10.976475	10.639050000000001	10.556425	10.90085	10.406675	10.378599999999999	10.456825
316	CATMA1A13850	AT1G14820	1	AT1G14820		9.21413	9.2219725	9.29637	9.32816	9.04857	9.07766	9.1872625	9.2284425	8.9990275	9.036115	9.25618	9.3948425	9.423465	9.1384925	9.3099875	9.15799	8.9897825	9.240477499999999	9.254745	9.169465	9.188455	9.0528775	9.0500425	9.0081625	9.418175000000002	9.3367125	9.144625
317	CATMA1A13855	AT1G14830	1	AT1G14830		13.07215	13.210500000000001	13.177249999999999	13.313274999999999	13.093075	13.189525	13.15395	13.218574999999998	13.2736	13.254925	13.270975	13.239725	13.290500000000002	13.457124999999998	13.152674999999999	13.3657	13.345825	13.1244	13.213949999999999	13.207749999999999	13.183749999999998	13.142900000000001	13.432475	13.53595	13.424025	13.5709	13.4252
318	CATMA1A13860	AT1G14840	1	AT1G14840		9.60905	9.6675775	9.6427775	9.701037500000002	9.48395	9.7687925	9.4412375	9.5881075	9.3346975	9.4499025	9.43663	9.5250675	9.8061225	9.530574999999999	9.5817675	9.498795	9.5928725	9.560665	9.721415	9.5605025	9.614925	9.5605425	9.602055	9.3018025	9.498727500000001	9.535655	9.46048
319	CATMA1A13880	AT1G14850	1	AT1G14850		10.571575	10.714649999999999	10.711525000000002	10.7671	10.679125	10.849649999999999	10.755799999999999	10.9157	10.776175	10.69125	10.538075	10.65545	10.546949999999999	10.719875000000002	10.768675000000002	10.635449999999999	10.535150000000002	10.804524999999998	10.701775	10.655375	10.794075	10.750425	10.52845	10.895975	10.697075000000002	11.02365	11.11945
320	CATMA1A13910	AT1G14880	1	AT1G14880	AT1G14870,AT5G35525	15.29505	14.1351	13.359625000000001	14.038549999999999	14.155075	13.412075	14.6843	14.117525	13.159475	14.682675	14.918750000000001	14.110899999999999	15.993500000000001	14.217725000000002	14.01955	12.14035	13.343025	13.736525	13.7053	13.709550000000002	13.5459	13.693375	13.129024999999999	14.109025	13.3233	12.926375	13.095274999999999
321	CATMA1A13920	AT1G14890	1	AT1G14890		9.0288125	8.8624875	8.896575	8.8073275	8.859872500000002	8.853335000000001	8.9590475	9.0126775	8.679057499999999	8.9109775	9.1467225	9.0333775	9.2637325	8.823307499999999	8.791935	8.7515225	8.725367499999999	8.8686875	8.8147425	8.716292499999998	8.834097499999999	8.635517499999999	8.6281575	8.87486	8.817445	8.70652	8.72879
322	CATMA1A13925	AT1G14900	1	AT1G14900		9.7858825	9.50717	9.462935	9.794044999999999	9.7145025	9.692415	9.6244875	9.684415	9.47642	9.687619999999999	9.853815	9.687072500000001	10.044920000000001	9.728222500000001	9.575632500000001	9.4539975	9.63935	9.8340775	9.702050000000002	9.7382675	9.8244375	9.76455	9.690395	9.666047500000001	9.785285	9.934262499999999	9.6963475
323	CATMA1A13930	AT1G14910	1	AT1G14910		12.384075000000001	12.473575	12.3871	12.327425000000002	12.1965	12.3424	12.29785	12.467175	12.223200000000002	12.439375000000002	12.38755	12.205124999999999	12.31075	12.081375000000001	12.364225000000001	12.3105	12.079575	12.225775	12.2195	12.2333	12.358525	12.179849999999998	12.343875	12.68095	12.070575	12.131625	12.18515
324	CATMA1A13933	AT1G14920	1	AT1G14920	AT2G01570	12.529225	12.571725	12.750275	12.536850000000001	12.878924999999999	12.8738	12.861175	12.894775	13.01435	12.924275000000002	12.570875	12.417449999999999	11.989	12.170749999999998	12.4718	12.51715	12.64035	12.810324999999999	12.649824999999998	12.767425	12.80655	12.92825	13.168125	13.128925000000002	12.425825	12.2088	12.748800000000001
325	CATMA1A13943	AT1G14940	1	AT1G14940	AT1G14930	8.633967499999999	8.43808	8.3724225	8.4216175	8.43948	8.5525025	8.4771425	8.4655175	8.444379999999999	8.36609	8.439775000000001	8.538995	8.495575	8.5450725	8.4670575	8.56047	8.4712725	8.30081	8.455697500000001	8.425144999999999	8.380487500000001	8.5372275	8.531184999999999	8.4595175	8.256092500000001	8.2252575	8.426680000000001
326	CATMA1A13960	AT1G14970	1	AT1G14970	AT2G01480	8.575569999999999	8.7259875	8.5323525	8.6053775	8.631565	8.6544325	8.518815	8.5038325	8.6350625	8.58491	8.6465975	8.704462500000002	8.563775	8.769580000000001	8.647575	8.6236275	8.6082225	8.6254425	8.6248775	8.58838	8.78524	8.72286	8.5768625	8.8201225	8.6320575	8.5829925	8.66487
327	CATMA1A13965	AT1G14980	1	AT1G14980		12.784275	13.296874999999998	13.0537	13.575275	13.373625	13.030875	13.3215	13.3551	12.868125	12.95235	13.6852	13.381225	13.756425	13.365675	13.3591	12.839374999999999	13.0456	13.422575000000002	13.3972	13.158025	13.2194	13.09965	13.177525	13.36485	13.5172	13.511075	13.274275000000001
328	CATMA1A13980	AT1G15000	1	AT1G15000		9.85377	9.83793	9.801835	9.88006	10.185525	10.0173175	9.981252499999998	9.9011925	9.9216375	9.811990000000002	9.7995225	9.93066	9.8229125	9.8865275	9.7691425	9.659669999999998	9.92831	10.0328225	9.9793725	9.849585	9.978515000000002	9.82799	9.869620000000001	10.048147499999999	9.77548	9.605075000000001	9.558530000000001
329	CATMA1A13990	AT1G15010	1	AT1G15010	AT2G01300	8.7829625	8.641725000000001	8.699494999999999	8.74396	8.758625	8.792449999999999	8.7976425	8.872037500000001	8.81826	8.9051175	9.2484125	9.1685	9.1682925	8.804585	8.7028325	8.633724999999998	8.69075	8.66357	8.677019999999999	8.7852375	8.689015	8.832915	8.7212	8.7892075	8.799592500000001	8.719222499999999	8.704247500000001
330	CATMA1A14000	AT1G15015	1	AT1G15015		8.4898025	8.477504999999999	8.3873925	8.434252500000001	8.434607499999998	8.4983325	8.428727499999999	8.449069999999999	8.453949999999999	8.45759	8.5225975	8.4536125	8.7463	8.4901175	8.5015175	8.398872500000001	8.384957499999999	8.527405	8.539932499999999	8.52955	8.4784925	8.5739075	8.382475	8.6181525	8.48375	8.5388025	8.498815
331	CATMA1A14010	AT1G15020	1	AT1G15020	AT2G01270	8.9458375	8.889125	8.8183825	8.78762	8.883659999999999	8.95115	8.8316175	8.907085	8.865077499999998	8.974852499999999	8.896242500000001	8.917405	8.9270125	8.697555	8.84736	8.7813375	8.774902500000001	8.792504999999998	8.6227625	8.839612500000001	8.848335	8.830985	8.868602500000001	9.058914999999999	8.642545	8.631977500000001	8.7372275
332	CATMA1A14020	AT1G15030	1	AT1G15030		11.1345	10.90925	10.94925	10.734725	11.093625	10.929925	10.869399999999999	10.699224999999998	11.006	11.085650000000001	10.7878975	10.472290000000001	10.348475	10.1452725	10.680075	10.903925	11.0022	10.85255	10.5810975	10.90645	10.73495	10.67465	11.114650000000001	10.870999999999999	10.001195	9.9785925	10.73305
333	CATMA1A14030	AT1G15040	1	AT1G15040		8.5740725	8.6078875	8.4752875	8.6601725	8.715272500000001	8.720509999999999	8.6191675	8.608285	8.721765	8.66628	8.89735	8.67303	8.544165	8.5901975	8.70724	8.5650075	8.7248675	8.6365125	8.638825	8.55099	8.576825	8.623429999999999	8.5275575	8.4685025	8.610005000000001	8.372685	8.4883075
334	CATMA1A14050	AT1G15060	1	AT1G15060		10.933225	10.866724999999999	10.724025	10.688175000000001	10.696774999999999	10.8934	10.8813	10.890050000000002	10.8359	10.89375	10.624225	10.646975	10.42072	10.5373	11.035125	11.209674999999999	10.961925	10.862424999999998	10.854275	11.005949999999999	10.97795	11.168500000000002	11.169125	11.0487	10.7758	10.771325000000001	10.968575000000001
335	CATMA1A14060	AT1G15060	1	AT1G15060		10.2026825	10.273675	10.1005775	10.0395825	10.2617	10.393349999999998	10.429	10.3315525	10.3315	10.3957	9.876335	9.875475	9.747729999999999	9.62223	10.263772499999998	10.4971075	10.230375	10.3003025	10.1780425	10.335575	10.15521	10.407074999999999	10.57398	10.571475	9.8074975	9.908002500000002	10.391425
336	CATMA1A14070	AT1G15080	1	AT1G15080		9.912007500000001	9.954085	10.05344	9.9058475	9.868062499999999	9.8137025	9.826360000000001	9.78444	9.734164999999999	9.664005	9.558057499999999	9.931275	9.828965	10.0308175	10.0830525	9.9813175	10.044619999999998	10.02078	9.98265	9.883435	9.7886025	9.673895	9.7460275	9.600705	9.591645	9.736897500000001	9.592545
337	CATMA1A14085	AT1G15100	1	AT1G15100		9.3363425	9.739704999999999	9.61859	9.6973175	9.3777625	9.418239999999999	9.606445	9.49649	9.5571025	9.317495000000001	9.512509999999999	9.596115000000001	9.190985000000001	9.1481525	10.0753825	9.8872125	9.574405	9.4920975	9.7518025	9.610155	9.508685	9.749255	9.7991375	9.44302	9.95134	9.5754525	9.6634775
338	CATMA1A14090	AT1G15110	1	AT1G15110		9.397995	9.257	9.353855	9.523935000000002	9.3096125	9.469562499999999	9.582777499999999	9.4757725	9.810267500000002	9.578475000000001	9.782407500000001	9.513265	9.8828725	9.98956	9.44604	9.54273	9.486495	9.39493	9.5203175	9.6567225	9.494394999999999	9.677105000000001	9.78155	9.8303925	9.636064999999999	10.052162500000001	9.98026
339	CATMA1A14110	AT1G15125	1	AT1G15125		8.9273925	8.60164	8.429515	8.628305	8.861825	8.758985	8.6384975	8.883015	9.1554475	8.671814999999999	8.94324	8.5739125	8.638449999999999	9.528655	8.54582	8.6858125	8.7253025	8.6118175	8.477085	8.5055775	8.6317825	8.578475000000001	8.5379225	9.4368225	8.7754175	8.500645	8.6634825
340	CATMA1A14120	AT1G15130	1	AT1G15130		11.509075	11.493775000000001	11.188425	11.13425	11.124975000000001	11.486374999999999	11.456125	11.40955	11.4871	11.525274999999999	11.44505	11.124149999999998	11.179825	11.19725	11.3957	11.4235	11.09025	11.1141	11.073075	11.338125	11.500075	11.309624999999999	10.997825	11.391375000000002	10.951675	11.371825	11.341425000000001
341	CATMA1A14130	AT1G15140	1	AT1G15140		12.803075	12.999325	12.8674	12.844575	12.91305	12.9368	12.884025000000001	12.969000000000001	12.906649999999999	12.8812	12.345625	12.236325	11.865605	11.914825	12.76825	12.755600000000001	12.665524999999999	12.999749999999999	12.94805	12.8967	12.847375	12.4832	12.588225	12.5689	12.191550000000001	12.279375	12.752025
342	CATMA1A14180	AT1G15190	1	AT1G15190		8.957835	9.161305	8.9201125	8.8065575	8.865485000000001	8.97226	8.930325	8.8767925	8.9253025	8.900475	8.951175000000001	8.9193725	8.8364525	8.909105	8.836392499999999	8.937302500000001	8.844750000000001	8.84824	8.9532025	8.9161975	9.0571825	8.90531	8.945350000000001	8.813582499999999	8.8631725	8.7783575	8.8261775
343	CATMA1A14190	AT1G15200	1	AT1G15200		10.966425000000001	11.079950000000002	11.181525	10.94425	11.05255	11.220374999999999	11.331425	11.285449999999999	11.0039	11.204175	11.046225	11.156725	10.69803	10.8148475	10.982375	11.077325	11.12555	11.09995	11.007724999999999	11.151824999999999	11.019525000000002	11.197724999999998	11.275649999999999	11.33935	11.127775	11.231625000000001	11.350325
344	CATMA1A14200	AT1G15210	1	AT1G15210	AT1G59870	8.301995	8.5318875	8.349435	8.2541775	8.5063975	8.276135	8.2206925	8.297997500000001	8.2529725	8.386035	8.26992	8.45865	8.237372500000001	8.422132500000002	8.3850175	8.27284	8.500735	8.36206	8.4216475	8.41582	8.45305	8.3008225	8.2141325	8.5566975	8.342452499999998	8.4139	8.1970775
345	CATMA1A14210	AT1G15215	1	AT1G15215		8.890395	8.8579925	9.1101075	8.6662425	8.88557	8.9306675	8.969735	8.938749999999999	8.66551	8.94208	8.7059475	8.970107500000001	8.680097499999999	8.60651	9.010534999999999	8.96554	8.9135875	8.8895175	8.736065	8.87594	8.970535	8.9810025	8.980325	8.801392500000002	8.749902500000001	8.9834725	8.888747500000001
346	CATMA1A14220	AT1G15220	1	AT1G15220		9.8824875	9.8828675	9.871659999999999	9.720355	9.8405675	9.8542525	9.9930075	9.995745	9.91221	9.98892	10.1748625	10.1717475	10.1537475	10.322497499999999	9.9161575	9.85726	9.9560875	9.9314475	9.8155	9.8976225	9.992714999999999	9.97437	10.0158	10.090265	10.11964	10.232625	10.1501
347	CATMA1A14230	AT1G15230	1	AT1G15230		10.785875	10.764674999999999	10.921125	10.522325	10.708124999999999	10.818074999999999	10.916250000000002	10.982949999999999	10.648249999999999	10.704925	10.894475	11.03375	10.677674999999999	10.73645	10.855425	10.973125	10.874	10.883750000000001	10.707474999999999	10.6921	10.800300000000002	10.826125	10.974974999999999	10.747399999999999	11.023425	11.1068	10.89065
348	CATMA1A14240	AT1G15240	1	AT1G15240		10.545124999999999	10.496625	10.611625	10.51455	10.5529	10.678650000000001	10.65765	10.80745	10.802725	10.873375	10.60455	10.488529999999999	10.1875775	10.2919325	10.596874999999999	10.764225	10.58155	10.498375	10.438825	10.76815	10.626100000000001	10.801074999999999	10.902524999999999	11.062850000000001	10.595125	10.7594025	11.127474999999999
349	CATMA1A14260	AT1G15260	1	AT1G15260		10.28121	10.3775	10.435625	10.130775	10.278775	10.253374999999998	10.1277875	10.154374999999998	10.0233275	9.924895	9.742964999999998	10.1014	9.7012275	9.901810000000001	10.193525000000001	10.214149999999998	10.253475	10.0520825	10.19455	10.06999	10.129125	10.11787	10.0282125	9.6757775	10.01315	9.9526775	9.83642
350	CATMA1A14270	AT1G15270	1	AT1G15270		11.208000000000002	11.33635	11.13355	11.49745	11.558050000000001	11.1628	11.40645	11.38855	11.202775	10.937005000000001	11.708725	11.601225000000001	11.7523	11.585025	11.52245	11.367	11.124575	11.527075	11.466075	11.321975	11.48215	11.354375000000001	11.15095	11.17325	11.678999999999998	11.613949999999999	11.342600000000001
351	CATMA1A14280	AT1G15280	1	AT1G15280		10.223925000000001	10.3126	10.1690925	9.7106025	10.14545	10.1399	10.0412425	9.604017500000001	9.9431375	10.090545	9.8038875	9.84964	9.454307499999999	9.2850175	10.189925	10.305024999999999	10.31105	9.70571	9.685187500000001	9.844582500000001	9.6933	9.734565	10.304965	10.465575000000001	9.6342475	9.534234999999999	9.91793
352	CATMA1A14290	AT1G15290	1	AT1G15290		12.966025	12.9209	13.028399999999998	12.8626	12.998750000000001	13.166324999999999	12.86665	12.83225	13.12165	13.0928	12.241575	12.8266	12.276675	12.936725000000001	12.8829	12.8354	13.12015	13.016075	12.955649999999999	12.755474999999999	12.977725	12.8612	12.621324999999999	12.5618	12.062124999999998	12.22905	12.4648
353	CATMA1A14300	AT1G15290	1	AT1G15290		8.8583275	8.913462500000001	8.825515	8.6520625	8.88498	8.811824999999999	8.73883	8.5868275	8.8280425	8.6841925	8.324727500000002	8.724725000000001	8.4194	8.5651425	8.7525625	8.7097525	8.8163525	8.654152500000002	8.888645	8.61476	8.548802499999999	8.669595000000001	8.6349075	8.6425575	8.401720000000001	8.449445	8.391727500000002
354	CATMA1A14310	AT1G15290	1	AT1G15290		8.298850000000002	8.2081575	8.306842499999998	8.16017	8.31267	8.0842175	8.1468525	8.181004999999999	8.255245	8.2583225	8.253400000000001	8.135480000000001	8.06031	8.1322925	8.286177499999999	8.166450000000001	8.1104225	8.2913325	8.205865000000001	8.371387499999999	8.2239475	8.0973875	8.157565	8.1816225	8.2306475	8.1358575	8.1963025
355	CATMA1A14320		1			8.592274999999999	8.6959175	8.7745725	8.502307499999999	8.814197499999999	8.813445	8.7368925	8.749904999999998	8.926115	8.8670625	8.7260125	8.77282	8.563522500000001	8.823215000000001	8.7092975	8.7508775	8.810167499999999	8.7503675	8.6149025	8.8179475	8.659075	8.748494999999998	8.707745	9.011732499999999	8.7075675	8.61926	8.8976875
356	CATMA1A14330	AT1G15310	1	AT1G15310	AT1G48900,AT5G49500	9.825475	9.966335	10.1431275	10.1513675	9.78619	10.074845	10.32835	10.278152500000001	10.2030925	10.103445	10.38125	10.37905	10.6575	10.65815	10.1717525	10.370625	10.2061725	10.151832500000001	10.1893975	10.2686775	10.205075	10.32531	10.400625	10.54655	10.967424999999999	11.240950000000002	11.092725
357	CATMA1A14340	AT1G15320	1	AT1G15320		8.531365000000001	8.572949999999999	8.30707	8.401795	8.290775	8.370345	8.5019025	8.435649999999999	8.330200000000001	8.34937	8.5440025	8.4045575	8.55672	8.375017500000002	8.4416525	8.5425825	8.5176	8.5408425	8.3341875	8.365295	8.499635	8.3174575	8.5494575	8.433182500000001	8.411587500000001	8.5041725	8.5653875
358	CATMA1A14350	AT1G15330	1	AT1G15330		8.4366	8.460455	8.467414999999999	8.2877125	8.280090000000001	8.3117275	8.273512499999999	8.4267425	8.34669	8.4957125	8.486132500000002	8.406252499999999	8.558075	8.5098475	8.4135375	8.385792499999999	8.4630075	8.422485	8.518057500000001	8.473482500000001	8.402045	8.541845	8.52635	8.447275000000001	8.560175000000001	8.507795	8.3629575
359	CATMA1A14360	AT1G15340	1	AT1G15340		13.4306	13.521975000000001	13.65945	13.3209	13.334475	13.530724999999999	13.554025	13.250125	13.323150000000002	13.452524999999998	13.086475	13.216275	12.674125	13.144775	13.569225000000001	13.904325	13.909075000000001	13.6806	13.226875	13.634174999999999	13.327649999999998	13.5728	13.89535	13.697125	13.807075000000001	13.628374999999998	14.11215
360	CATMA1A14370		1			8.231755	8.3813825	8.4414525	8.4616525	8.4881025	8.259897500000001	8.29054	8.496567500000001	8.3622975	8.40856	8.347502500000001	8.4518925	8.2339125	8.511042499999999	8.3722675	8.4085775	8.3913175	8.4478225	8.476115	8.327490000000001	8.1859875	8.413137500000001	8.4877125	8.4681325	8.413499999999999	8.37222	8.220572500000001
361	CATMA1A14380	AT1G15360	1	AT1G15360		8.188675	8.278167499999999	8.2272425	8.0713275	8.194429999999999	7.99337	8.20569	8.069365000000001	7.992075	8.104519999999999	8.108097500000001	8.242225000000001	8.3359275	8.27752	8.243924999999999	8.166702500000001	8.2371725	8.32489	8.1062625	8.2211025	8.16468	8.214445000000001	8.292504999999998	8.1431675	8.2121475	8.11051	8.255465000000001
362	CATMA1A14390	AT1G15370	1	AT1G15370		11.5777	11.683525	11.528175	11.685100000000002	11.516000000000002	11.517925	11.61505	11.729425	11.42585	11.366924999999998	11.60085	11.7225	11.733625	11.668949999999999	11.673575000000001	11.717425	11.49215	11.699774999999999	11.8178	11.653224999999999	11.760724999999999	11.576125000000001	11.454600000000001	11.402075	11.803125000000001	11.72045	11.462025
363	CATMA1A14400	AT1G15380	1	AT1G15380	AT1G80160,AT2G28420	9.3910275	9.3879825	10.083945	9.5221075	9.63636	10.3135175	10.2519175	10.009347499999999	10.516495	10.30151	10.94419	11.1751125	11.0699975	10.9093725	9.74447	10.698675000000001	9.5732675	10.2118475	9.8063275	10.000399999999999	9.562605000000001	9.7359	10.1779175	9.413415	11.04205	10.889055	11.00441
364	CATMA1A14410	AT1G15385	1	AT1G15385		8.374535	8.4593475	8.24498	8.306405	8.2730225	8.347122500000001	8.267019999999999	8.308825	8.30802	8.1732875	8.40241	8.255037500000002	8.35201	8.337439999999999	8.3339275	8.2620475	8.3398325	8.3206025	8.34395	8.220392499999999	8.240922500000002	8.366627500000002	8.3502025	8.45388	8.5338225	8.36827	8.371805
365	CATMA1A14420	AT1G15390	1	AT1G15390		11.187175	11.358049999999999	11.180349999999999	11.564425	11.579825	11.46195	11.356425	11.280725	11.3701	11.1954	11.365275	11.2854	11.406225000000001	11.47615	11.298875	11.166825	11.39175	11.658625	11.439400000000001	11.50875	11.506925000000003	11.346725000000001	11.071825	10.989650000000001	11.247300000000001	11.223775	11.136474999999999
366	CATMA1A14430	AT1G15400	1	AT1G15400	AT1G80180	10.2134775	9.9881275	10.1981775	10.042625	10.034447499999999	10.11603	10.151475000000001	10.306925	10.068582500000002	10.0665225	10.482375000000001	10.5171	10.450375000000001	10.521625	10.2739	10.1722	10.065869999999999	9.9575925	10.192197499999999	10.053135000000001	10.295525	10.3005	10.2716925	10.41465	10.777075	10.761500000000002	10.483125000000001
367	CATMA1A14440	AT1G15410	1	AT1G15410		11.088125	11.2705	11.470225	11.154625	11.562925	11.560299999999998	11.391750000000002	11.339075000000001	11.380125	11.116425	10.669562500000001	11.073462500000002	10.32455	10.9659875	11.3089	11.576625	11.610075	11.4718	11.498875	11.761724999999998	12.1113	12.106	12.368575	12.249600000000001	12.1268	11.80445	12.411975000000002
368	CATMA1A14450	AT1G15415	1	AT1G15415		8.17389	8.151305	8.0647275	8.256155000000001	8.1241725	8.131920000000001	8.08061	8.18764	8.193385000000001	8.1914275	8.2846875	8.21107	8.2247875	8.103385	8.1397975	8.14244	8.2971	8.2469625	8.3059025	8.192105	8.109592500000002	8.26096	8.1255275	8.3417175	8.33472	8.1484275	8.214015
369	CATMA1A14460	AT1G15420	1	AT1G15420		9.420815000000001	9.752955	9.585804999999999	9.6852375	9.62001	9.586030000000001	9.7553775	9.842195	9.4799325	9.54735	9.6724625	9.454705	9.2876825	9.255434999999999	9.8233	9.5016275	9.524135000000001	9.832085000000001	9.850645	9.7104175	9.6274875	9.515910000000002	9.5645	9.725775	9.6257375	9.575865	9.7977825
370	CATMA1A14470	AT1G15430	1	AT1G15430		9.9143325	9.912155	9.983307499999999	9.92497	9.706442500000001	9.95373	10.024462499999998	10.083555	9.9171825	10.081205	10.457809999999998	10.0290525	10.545425	10.037695000000001	9.9639275	9.969314999999998	9.7705825	9.89914	9.920875	9.927959999999999	9.9303525	9.893745	9.731224999999998	9.9519875	10.107332500000002	10.0821225	9.887929999999999
371	CATMA1A14480	AT1G15440	1	AT1G15440		9.470559999999999	9.773185000000002	9.49446	9.79947	9.64847	9.5694675	9.65111	9.7574525	9.243482499999999	9.6102875	9.447975	9.407745	9.4654825	9.325547499999999	9.63609	9.592179999999999	9.700999999999999	9.747255	9.677902499999998	9.759752500000001	9.551712499999999	9.432549999999999	9.46657	9.7588775	9.536005	9.702725000000001	9.94681
372	CATMA1A14500	AT1G15470	1	AT1G15470		12.053425	12.263525	12.056000000000001	12.369800000000001	12.16855	12.150525	12.163575	12.1907	12.0997	12.183725	12.255	12.177325000000002	12.19425	12.041375000000002	12.054424999999998	12.135549999999999	12.19825	12.265349999999998	12.230275	12.303999999999998	12.20705	12.14415	12.325625	12.140150000000002	12.34225	12.23615	12.18025
373	CATMA1A14510	AT1G15480	1	AT1G15480		9.598945	9.67965	9.61069	9.813655	9.6769025	9.4587075	9.50495	9.701407499999998	9.4716775	9.50638	9.6374925	9.4769875	9.6443175	9.65654	9.627495	9.530095	9.689597500000001	9.6694625	9.737960000000001	9.4836925	9.618229999999999	9.359775	9.581420000000001	9.59334	9.570137500000001	9.70702	9.719322499999999
374	CATMA1A14520	AT1G15490	1	AT1G15490		9.423077500000002	9.5145925	9.622745	9.805182499999999	9.63456	9.5182275	9.451145	9.593767500000002	9.742049999999999	9.53126	9.465455	9.774930000000001	9.550682499999999	9.92389	9.579455	9.515215	9.6657925	9.745105	9.68603	9.67538	9.86252	9.7351475	9.886535	9.8326025	9.898837499999999	9.8806375	9.715035
375	CATMA1A14525	AT1G15500	1	AT1G15500	AT1G80300	13.655325000000001	13.851625	13.9054	13.700099999999999	13.8155	13.9337	13.792324999999998	13.7969	13.710424999999999	13.709825	13.012224999999997	13.36525	13.106150000000001	13.764674999999999	13.82535	13.9537	13.760325	13.8618	13.9429	13.9485	13.737225	13.650675	13.403400000000001	13.9354	13.45345	13.551075	14.072524999999999
376	CATMA1A14530	AT1G15510	1	AT1G15510		8.1816925	8.24032	8.2575625	8.130502499999999	8.335552499999999	8.234639999999999	8.1740125	7.99901	8.284839999999999	8.2301675	8.131975	8.383035	8.212377499999999	8.2410925	8.38125	8.199657499999999	8.2181775	8.157922500000002	8.2930125	8.254132499999999	8.268055	8.327225	8.31089	8.3750075	8.279440000000001	8.27412	8.3237125
377	CATMA1A14540	AT1G15520	1	AT1G15520		8.5171575	8.6360725	8.667605	8.6957375	8.582417499999998	8.76566	8.784875	8.5457975	8.8999375	8.70486	9.143862500000001	8.652587500000001	8.8006925	8.662645000000001	8.666314999999999	8.655105	8.52159	8.641665	8.6940825	8.7057825	8.59138	8.8155675	8.626942499999998	8.628742500000001	8.662109999999998	8.443247499999998	8.5344725
378	CATMA1A14550	AT1G15530	1	AT1G15530		8.50513	8.516480000000001	8.4398575	8.488362500000001	8.4764675	8.6061675	8.5285775	8.4623325	8.6364925	8.489512499999998	8.500125	8.4516025	8.400717499999999	8.49918	8.6271725	8.396635	8.552822500000001	8.394337499999999	8.470839999999999	8.7416175	8.4714525	8.548259999999999	8.4599175	8.612467500000001	8.5493	8.571660000000001	8.6126625
379	CATMA1A14560	AT1G15540	1	AT1G15540		8.199905000000001	8.284005	8.332057500000001	8.148679999999999	8.216375	8.286380000000001	8.262789999999999	8.345925000000001	8.3297825	8.2950375	8.267352500000001	8.30025	8.22237	8.310224999999999	8.3546925	8.2250525	8.180005	8.21211	8.2153075	8.21199	8.244635	8.374062499999999	8.479085	8.3195025	8.2378725	8.221699999999998	8.309745
380	CATMA1A14565	AT1G15550	1	AT1G15550	AT1G80340	9.7496775	9.790042500000002	9.693529999999999	9.985565	10.272575	10.201297499999999	10.00871	9.95167	9.911764999999999	10.021435	9.7495025	9.943275	9.707175	9.896255	9.904225	9.86132	9.863484999999999	10.29945	10.045720000000001	9.948925	10.257024999999999	9.9149175	10.332645	9.981895000000002	9.827012499999999	10.0534225	10.16636
381	CATMA1A14570		1			8.5131775	8.468615	8.3913525	8.4761575	8.4194625	8.38791	8.421837499999999	8.5287925	8.4255975	8.3172475	8.39622	8.432355	8.320832499999998	8.495592499999999	8.39097	8.3970825	8.41813	8.392335	8.4925275	8.4018175	8.4647575	8.4272025	8.5121875	8.429545	8.43368	8.293185	8.478315
382	CATMA1A14590	AT1G15570	1	AT1G15570		8.696185	8.692255	8.643915	9.0399975	9.004885	8.836222499999998	8.6573175	8.693150000000001	8.9361025	8.949562499999999	8.7938975	8.8340025	8.743827500000002	8.93302	8.577295	8.5035775	8.7369975	9.012379999999999	9.036885	8.7236975	8.900682500000002	8.6438325	8.648915	8.4746125	8.4518875	8.4721075	8.41725
383	CATMA1A14600	AT1G15580	1	AT1G15580		8.21459	8.371015	8.2096275	8.260805	8.469597499999999	8.394269999999999	8.415289999999999	8.4260375	8.468487499999998	8.2893725	8.19971	8.478345000000001	8.2700275	8.2175675	8.26275	8.2397475	8.44308	8.375847499999999	8.36318	8.32007	8.3732775	8.47224	8.2279325	8.266827500000002	8.3391875	8.359359999999999	8.132575
384	CATMA1A14640	AT1G15600	1	AT1G15600	AT1G15620	8.3368125	8.33956	8.2690375	8.420250000000001	8.3634175	8.222650000000002	8.2196075	8.237455	8.27418	8.313912499999999	8.2560125	8.278974999999999	8.387705	8.4120475	8.44764	8.408762500000002	8.34509	8.350517499999999	8.396615	8.367325	8.3949825	8.406934999999999	8.3512575	8.413947499999999	8.251537500000001	8.3241875	8.278595000000001
385	CATMA1A14670	AT1G15660	1	AT1G15660		9.306235000000001	9.3158875	9.4516775	9.55122	9.4427275	9.4578525	9.208852499999999	9.3235275	9.6863425	9.374895	9.346065	9.6257275	9.482087499999999	9.6568225	9.2743125	9.466932499999999	9.46197	9.4993975	9.3595575	9.41179	9.35805	9.5071925	9.359395	9.255044999999999	9.5358325	9.548405	9.3202025
386	CATMA1A14680	AT1G15670	1	AT1G15670		9.559745	8.89784	9.181747499999998	9.115715	9.2743625	9.4856175	9.510304999999999	9.565339999999999	10.147567500000001	9.839395	10.494125	9.6358625	10.313075	10.485335000000001	8.897874999999999	9.194895	8.8677225	9.45788	8.9774575	9.109512500000001	8.88152	9.105955000000002	9.3703775	10.135370000000002	9.369552500000001	9.754434999999999	9.715965
387	CATMA1A14690	AT1G15680	1	AT1G15680		8.3199125	8.419834999999999	8.188995	8.2408225	8.2975625	8.246200000000002	8.229199999999999	8.3917825	8.5068925	8.2407925	8.194155	8.2206025	8.2043025	8.3262425	8.2434375	8.2026425	8.228637500000001	8.278982499999998	8.290925	8.358515	8.3487325	8.387547499999998	8.1491975	8.2114075	8.405145	8.246065	8.2686975
388	CATMA1A14700		1			8.2234075	8.33603	8.3098025	8.18389	8.421785000000002	8.0479125	8.211882500000002	8.0911575	8.187122500000001	8.33588	8.210285	8.2105775	8.439255000000001	8.5965225	8.2076375	8.2644175	8.33672	8.1894775	8.364537499999999	8.3830125	8.3946775	8.2077225	8.235315	8.4634675	8.252429999999999	8.1374475	8.182319999999999
389	CATMA1A14705	AT1G15690	1	AT1G15690		11.739149999999999	11.8813	11.4914	10.9342925	11.5961	11.5363	11.480275	10.7990625	11.221625	11.547674999999998	10.1178575	10.737345	9.6980775	9.3806875	11.37805	11.390725	11.364249999999998	11.0334525	11.3572	11.186	10.79035	10.7934975	11.368324999999999	11.0381	9.872520000000002	9.9883575	10.882750000000001
390	CATMA1A14710	AT1G15700	1	AT1G15700		8.9140225	8.91565	8.861272500000002	8.7170225	9.012095	8.875939999999998	8.8054475	8.770197499999998	8.8002725	8.7605575	8.622855	8.7105825	8.570134999999999	8.7727875	8.7338	8.806705000000001	8.71434	8.834532500000002	9.0426825	8.7878025	8.8676025	8.7360025	8.85195	8.807475	8.63537	8.587019999999999	8.612515
391	CATMA1A14720	AT1G15710	1	AT1G15710		8.9710625	9.075027500000001	8.9865425	8.868445000000001	8.984845	8.8506875	8.9662325	8.91611	8.8535675	8.8798075	9.0057025	8.8520175	8.851477500000001	8.875259999999999	8.927632500000001	8.960755	9.001725	9.134535000000001	8.8526425	8.922350000000002	8.93619	8.94923	8.8897625	8.935857500000001	8.838485	8.744545	8.77837
392	CATMA1A14730	AT1G15720	1	AT1G15720	AT5G58340	9.698175	9.71756	9.84743	9.8241275	9.933145	9.746274999999999	9.536620000000001	9.7065525	9.822230000000001	9.70476	9.7132075	9.80091	9.705620000000001	9.90748	9.6582775	9.624405	9.81633	9.8460725	9.97202	9.7982175	10.033582500000001	9.8798525	9.84364	9.579552500000002	9.515185	9.58819	9.32709
393	CATMA1A14740	AT1G15730	1	AT1G15730		8.9142575	8.7959125	8.9055025	8.7397975	8.794195	8.9408925	8.8360575	8.70767	8.7803425	8.763810000000001	8.575637500000001	8.858615	8.51639	8.587792499999999	8.777575	8.778625	8.802195000000001	8.930435	8.649292500000001	8.727685000000001	8.671209999999999	8.767667499999998	8.8641075	8.824010000000001	8.645715	8.606625	8.583747500000001
394	CATMA1A14750	AT1G15740	1	AT1G15740		13.108775	12.2911	12.805349999999999	12.158725	12.577975	13.028	12.7952	13.011575	13.294425	13.1119	12.932400000000001	13.082799999999999	12.96155	13.13995	12.524	12.867	12.784675	12.2217	12.040125	12.290424999999999	12.555050000000001	12.836225	12.8275	13.490175	12.789349999999999	13.159199999999998	13.357075
395	CATMA1A14780		1			8.3517525	8.324694999999998	8.41794	8.23105	8.324757499999999	8.401585	8.4951275	8.2416775	8.402000000000001	8.249179999999999	8.194172499999999	8.40249	8.45231	8.5600075	8.344394999999999	8.316375	8.44774	8.404284999999998	7.980162499999999	8.377522500000001	8.3745	8.324105	8.36402	8.425165	8.46274	8.5656	8.264800000000001
396	CATMA1A14790	AT1G15760	1	AT1G15760	AT1G80520	8.363885	8.4405925	8.546025	8.369625	8.530547499999999	8.304805	8.3074875	8.348142500000002	8.528065000000002	8.297107500000001	8.204202500000001	8.2216425	8.165265	8.389935	8.428165	8.2282325	8.36942	8.48672	8.4641375	8.59751	8.5923075	8.3020975	8.395895	8.4057	8.504122500000001	8.311797499999999	8.3373375
397	CATMA1A14810	AT1G15780	1	AT1G15780		10.0972575	10.190375	10.08455	9.760617499999999	10.0036	10.22925	10.1467075	10.13165	10.368575	10.1944975	9.632872500000001	9.7119325	9.426845	9.4122125	9.8811625	10.14247	9.867880000000001	9.822707500000002	9.7574425	9.9662275	9.8684275	10.24993	10.0582125	10.392850000000001	9.48208	9.840075	10.459600000000002
398	CATMA1A14840	AT1G15800	1	AT1G15800		10.0394425	10.006515	10.019295	10.317875	10.1942	10.1248725	10.1759	10.108425	10.17592	10.06848	10.3796	10.26135	10.253350000000001	10.200295	10.023394999999999	10.10225	10.1495925	10.156424999999999	10.1476	10.269275	10.191425	10.133750000000001	10.038035	10.000230000000002	10.146975000000001	10.126995	10.332899999999999
399	CATMA1A14850	AT1G15810	1	AT1G15810	AT1G15820	10.85525	10.967125	10.864425	11.03215	11.0428	10.829249999999998	10.706949999999999	10.7333	10.966325000000001	10.7366	10.853174999999998	11.048874999999999	10.8109	10.9413	10.870925000000002	10.727	10.90155	10.97905	10.887525	10.815024999999999	11.0367	10.923475	10.88	10.5072	10.769375	10.692500000000003	10.475100000000001
400	CATMA1A14860	AT1G15820	1	AT1G15820		15.887274999999999	15.8464	15.90575	15.832475	15.949825	15.930225	15.9324	15.893699999999999	15.971924999999999	15.86275	15.996125	16.0018	15.903025	15.866825	15.744250000000001	16.072499999999998	16.1617	15.865525	15.8859	16.0501	15.94195	15.910875	15.868799999999998	15.70045	15.868300000000001	15.754675	15.655775
401	CATMA1A14870	AT1G15825	1	AT1G15825		9.532605	9.4665625	9.613045	9.4197325	9.6853125	9.6427425	9.409510000000001	9.538907499999999	9.63944	9.374929999999999	9.405024999999998	9.7069325	9.4714525	9.573565000000002	9.347005	9.255485	9.579635	9.6799025	9.622145	9.543187499999998	9.6647625	9.5808	9.5723025	9.1726225	9.341752500000002	9.099935	8.8735625
402	CATMA1A14880	AT1G15830	1	AT1G15830		9.4748675	9.39798	9.49077	9.493970000000001	9.552765	9.437517500000002	9.55913	9.4464375	9.463112500000001	9.4591125	9.4684525	9.49778	9.43896	9.4724275	9.477207499999999	9.380245	9.577915	9.525885	9.4829975	9.4323675	9.530565000000001	9.457302499999999	9.548580000000001	9.3497675	9.415780000000002	9.399964999999998	9.29696
403	CATMA1A14890	AT1G15840	1	AT1G15840		8.3641675	8.542394999999999	8.444855	8.681205	8.67722	8.3086875	8.44737	8.5149075	8.509599999999999	8.42991	8.64794	8.7073575	8.826150000000002	8.5970275	8.5848725	8.4163225	8.4722875	8.643505000000001	8.6429525	8.532259999999999	8.5057375	8.527962500000001	8.5048625	8.5245725	8.7628825	8.43232	8.398702499999999
404	CATMA1A14910	AT1G15860	1	AT1G15860		10.7091	10.60645	10.5594	10.587599999999998	10.4526	10.453875	10.556675	10.65025	10.50975	10.453524999999999	10.894824999999999	10.861374999999999	11.172425	10.7027	10.7192	10.645575	10.30025	10.50555	10.564775000000001	10.4972	10.416099999999998	10.376325	10.469674999999999	10.3961	10.6601	10.80745	10.395925
405	CATMA1A14920	AT1G15870	1	AT1G15870		8.458747500000001	8.608820000000001	8.5551825	8.4363125	8.752985	8.54393	8.43596	8.466069999999998	8.361895	8.35982	8.2845025	8.3132125	8.546865	8.3822525	8.515310000000001	8.34415	8.486609999999999	8.544515	8.438835000000001	8.431674999999998	8.3764	8.2884925	8.371095	8.4198375	8.458872500000002	8.472535	8.295602500000001
406	CATMA1A14930	AT1G15880	1	AT1G15880		10.358525	9.95318	9.983522500000001	9.844344999999999	10.00636	10.026417499999999	10.072315	10.136125	10.056795	10.174375	10.2181275	10.203125	10.131029999999999	10.073730000000001	10.1306	10.022625	9.8978075	9.9429025	9.859282499999999	9.9284275	10.0470525	10.0244	10.036825	10.1655825	10.17352	10.2612175	10.118742500000002
407	CATMA1A14950	AT1G15890	1	AT1G15890	AT5G43730,AT5G43740,AT1G51480	10.460575	10.553175	10.646175	10.628675	10.446875	10.516025	10.5947	10.299525000000001	10.125225	10.1708	10.191175000000001	10.321200000000001	10.403974999999999	10.287424999999999	10.740025000000001	10.50695	10.51855	10.532525	10.70415	10.82475	10.59275	10.70255	10.666575	10.238825	10.7951	10.6128	10.647175
408	CATMA1A14960	AT1G15900	1	AT1G15900		8.8505825	8.7450525	8.727175	8.954419999999999	8.83537	8.808742500000001	8.909599999999998	8.796627500000001	8.84735	8.8351825	8.9684475	8.918172499999999	9.0590875	9.08724	8.7706825	8.717860000000002	8.7036975	8.77674	8.7268075	8.67373	9.221245	8.875415	8.77002	8.9110875	8.7903175	8.833212499999998	8.9838175
409	CATMA1A14980	AT1G15920	1	AT1G15920	AT2G32070	11.801125	11.728975	11.900500000000001	11.685075	11.761425	11.859775	11.9673	12.037825	11.665474999999999	11.8063	11.959399999999999	11.89105	11.724250000000001	12.002125	11.894875	11.961475	11.871575	11.772525000000002	11.83635	11.74615	11.862950000000001	11.883000000000001	12.107075	12.16725	12.14	12.137975	11.909625
410	CATMA1A14990	AT1G15930	1	AT1G15930		14.17775	14.261075000000002	14.127675	14.46235	14.301275	14.159175000000001	14.096325	14.135675	14.0762	14.089199999999998	13.980775	14.06145	14.22825	14.184175	14.023399999999999	14.006924999999999	14.245725	14.19545	14.299000000000001	14.124849999999999	13.97095	13.8659	13.177875	13.132025000000002	13.50535	13.8919	13.851025
411	CATMA1A14994	AT1G15940	1	AT1G15940		9.252775	9.271445	9.2277475	9.1233875	9.1437825	9.3314775	9.270510000000002	9.087835	9.34589	9.3883375	9.203135	9.194280000000001	9.0959	9.308205	9.2480525	9.2827275	9.16985	9.228405	9.0523275	9.09923	9.220545000000001	9.327972500000001	9.290325000000001	9.376724999999999	9.066020000000002	9.3169125	9.524695
412	CATMA1A14998	AT1G15950	1	AT1G15950	AT1G80820,AT1G66800,AT4G27250	13.383299999999998	13.515374999999999	13.363675	12.93155	13.234549999999999	13.2481	13.290925000000001	13.244875	12.998525	13.392400000000002	12.808724999999999	12.63255	12.775125	12.6985	13.567625	13.564175	13.323	12.999175	13.164525000000001	13.3579	13.397324999999999	13.122774999999999	13.688225	13.471300000000001	12.948775	12.871625000000002	13.251025
413	CATMA1A15002	AT1G15960	1	AT1G15960		10.936725	11.02925	11.210725	10.990325	10.9795	10.9856	10.839500000000001	10.807675	10.733675000000002	10.881725	10.646374999999999	10.899075	10.47615	10.775975	11.2682	11.311974999999999	11.318275	10.77665	11.184925	11.053825	11.148975	11.1984	11.385100000000001	11.61485	11.264	11.188175	11.1572
414	CATMA1A15006	AT1G15970	1	AT1G15970	AT1G80850	10.693824999999999	10.685125	10.739749999999999	10.275220000000001	10.874199999999998	10.735325	10.50505	10.491475	10.5418	10.583275	10.108935	10.4526825	10.140495	10.0546425	10.791574999999998	10.467730000000001	10.389325	10.5917	10.4590225	10.505625	10.5913	10.458599999999999	10.773625	10.213975000000001	10.187537500000001	10.132697499999999	10.0980475
415	CATMA1A15010	AT1G15980	1	AT1G15980		10.556225	10.599875	10.54935	10.40075	10.669250000000002	10.63485	10.332449999999998	10.38195	10.40785	10.3831	10.141215	10.3558125	10.0345	10.0786825	10.63195	10.427050000000001	10.2355	10.510674999999999	10.474975	10.310775	10.469725	10.534925000000001	10.550475	10.344	10.251675	10.02333	10.12689
416	CATMA1A15016	AT1G16000	1	AT1G16000	AT1G80890	10.770975000000002	10.931525	10.4306	11.028175000000001	10.9207	10.586457499999998	10.797324999999999	10.802449999999999	10.415165	10.558687500000001	11.188125000000001	10.864825	11.111725	10.62825	10.949649999999998	10.436399999999999	10.71865	10.8755	10.7648	10.641599999999999	10.712774999999999	10.447525	10.418949999999999	10.3202575	10.575624999999999	10.677775	10.4939
417	CATMA1A15020	AT1G16010	1	AT1G16010	AT1G80900	11.663025	11.707774999999998	11.81995	11.764325	11.716075	11.645925	11.68255	11.738325	11.685500000000001	11.8507	11.72635	11.8177	11.754275000000002	11.767	11.7033	11.9923	11.88575	11.74305	11.80985	11.8386	11.75215	11.8961	12.04295	11.951550000000001	12.11015	12.25905	12.168249999999999
418	CATMA1A15030	AT1G16020	1	AT1G16020	AT1G80910	11.4398	11.658850000000001	11.582199999999998	11.3701	11.552275000000002	11.434999999999999	11.44145	11.253974999999999	11.263850000000001	11.383275	10.885024999999999	11.032162500000002	10.615097500000001	10.530012500000002	11.571825	11.601299999999998	11.497724999999999	11.502749999999999	11.179525000000002	11.549074999999998	11.498325	11.415024999999998	11.585475	11.324375	10.928075	10.7204925	11.374149999999998
419	CATMA1A15035	AT1G16022	1	AT1G16022	AT1G16025	8.87334	8.9087525	8.86963	8.867775	9.064105000000001	8.9164025	8.832415000000001	8.738399999999999	8.86416	8.95026	8.98118	9.0078025	8.6970525	8.803887499999998	8.8606825	8.88758	9.06111	8.9781825	8.960785	8.822095000000001	8.996295	9.0849625	9.13612	8.8713425	8.734774999999999	8.6451275	8.87971
420	CATMA1A15040	AT1G16030	1	AT1G16030		10.858799999999999	10.837150000000001	10.839875	10.769374999999998	10.870875000000002	11.048300000000001	10.863425	10.821850000000001	10.971	10.94575	10.822724999999998	10.782074999999999	10.893525	10.865100000000002	10.810275	11.063575	10.9605	10.842075	10.766200000000001	10.861975000000001	10.8786	10.859950000000001	11.136425	11.050674999999998	10.807275	11.129075	11.040675
421	CATMA1A15050	AT1G16040	1	AT1G16040		9.833377500000001	9.8765325	9.890985	9.921175	9.6714425	9.7863125	9.878995	9.973120000000002	10.173494999999999	9.87266	10.19502	10.14565	9.897965	9.72825	9.8763775	10.1136	9.8920475	9.92428	9.892687500000001	9.8644875	9.9949525	10.167177500000001	10.1293525	10.130075	10.341425000000001	10.0696025	10.279099999999998
422	CATMA1A15060	AT1G16040	1	AT1G16040		10.949475	11.057200000000002	10.924399999999999	11.1006	10.896775000000002	11.1476	11.2706	11.288425	11.154025	11.163174999999999	11.708625	11.457125	11.7939	11.484575	11.11105	11.234375	11.08005	11.100475000000001	11.2255	11.21375	11.2371	11.350724999999999	11.299599999999998	11.347125	11.689125000000002	11.745199999999999	11.6465
423	CATMA1A15070		1			8.2404325	8.248035	8.1599725	8.153365	8.230820000000001	8.401017499999998	8.320677499999999	8.302915	8.3052675	8.260195	8.1492075	8.14302	8.2761125	8.16765	8.3031525	8.2631925	8.253845	8.1407125	8.0813925	8.30315	8.294767499999999	8.39461	8.360545000000002	8.2944475	8.33821	8.3965475	8.208459999999999
424	CATMA1A15073	AT1G16060	1	AT1G16060		9.75438	10.2688925	9.827005	9.768015	9.756722499999999	9.699864999999999	9.526907499999998	9.6296875	9.316165	9.42181	9.41929	9.6918325	9.290575	9.39213	10.153960000000001	10.019525000000002	10.037532500000001	9.74752	10.154555	9.8100875	10.169799999999999	9.74583	9.8716525	9.9902975	10.0136275	10.0300725	9.74837
425	CATMA1A15076	AT1G16070	1	AT1G16070		8.392235	8.291765	8.2842	8.187774999999998	8.50588	8.364217499999999	8.2105525	8.18858	8.2984625	8.338497499999999	8.1028925	8.330775000000001	8.28016	8.2020475	8.218264999999999	8.3410475	8.3919025	8.3821725	8.1282175	8.363397500000001	8.364997500000001	8.393225000000001	8.263402500000002	8.222122500000001	8.154245	8.302045	8.155452499999999
426	CATMA1A15080	AT1G16080	1	AT1G16080		13.830475	14.013775	13.8276	13.789075	14.038599999999999	13.951925	13.7692	13.7638	13.7775	13.750525	13.327125	13.804675	13.504225	13.931650000000001	14.114600000000001	13.897475	13.862	13.996225	13.90105	14.167875	14.001125	14.015725	13.87105	13.455825	13.799825	13.767299999999999	13.573975
427	CATMA1A15090	AT1G16090	1	AT1G16090		10.400849999999998	10.293875	10.436575	10.429125	10.340875	10.533925	10.533150000000001	10.60535	10.654125	10.656850000000002	10.723375	10.3866	10.757475	10.7112	10.2761	10.501925	10.443349999999999	10.34115	10.384625	10.399775	10.382425	10.37425	10.39495	10.605875	10.421025	10.54235	10.4653
428	CATMA1A15170	AT1G16180	1	AT1G16180		13.451374999999999	13.3422	13.472199999999999	13.29655	13.197949999999999	13.386125	13.484950000000001	13.479225	13.4595	13.525425000000002	13.6562	13.2505	13.718174999999999	13.510925	13.449874999999999	13.614275	13.297375	13.200025	13.148475000000001	13.2986	13.336400000000001	13.35465	13.615825000000001	14.028875	13.641224999999999	13.809899999999999	13.651625
429	CATMA1A15180	AT1G16190	1	AT1G16190		10.246725000000001	10.38295	10.441225000000001	10.554850000000002	10.32845	10.2136	10.355575	10.242049999999999	10.27496	10.275917499999998	10.302975	10.2348	10.319624999999998	10.2568125	10.370675	10.324275	10.12527	10.199774999999999	10.2909	10.186554999999998	10.18945	10.2101	10.3614	10.19347	10.312975	10.2363	10.126925
430	CATMA1A15190	AT1G16210	1	AT1G16210		12.224475	12.151525	12.030424999999997	11.994599999999998	11.981649999999998	12.161274999999998	12.091249999999999	12.1599	12.098725	12.160425	12.400225	11.980875000000001	12.0779	11.88975	12.116774999999999	12.213175	12.02585	11.943975	11.947424999999999	12.089275	11.9977	12.02255	12.029625	12.078075	12.121599999999999	12.280850000000001	12.444
431	CATMA1A15200	AT1G16220	1	AT1G16220	AT1G79630	8.13514	8.058895	8.3957625	8.3636225	8.0355375	8.1991575	8.3091775	8.24161	8.25684	8.2696225	8.0867275	8.256282500000001	8.0709925	8.240785	8.209797499999999	8.1486325	8.302995	8.2814625	8.3094325	8.243015	8.16998	8.45375	8.0629125	8.287352499999999	8.385734999999999	8.2600475	8.5542825
432	CATMA1A15230	AT1G16240	1	AT1G16240		11.6126	11.422150000000002	11.450925	11.476725	11.3447	11.42585	11.537624999999998	11.63945	11.63385	11.533475	11.66165	11.686850000000002	11.96975	12.270975	11.529725	11.57155	11.605025	11.33715	11.512450000000001	11.436050000000002	11.540049999999999	11.652725	11.391424999999998	11.4093	11.9296	12.09845	11.763024999999999
433	CATMA1A15240	AT1G16250	1	AT1G16250		9.764682500000001	9.62499	9.721232500000001	9.6056	9.6297025	9.617487500000001	9.5500075	9.788812499999999	9.8911125	9.6387875	9.7318175	9.49805	9.7757	9.8203725	9.590544999999999	9.761415000000001	9.72731	9.5695125	9.6564775	9.60828	9.68905	9.708517500000001	9.88227	9.857585	9.719825	9.833427499999999	9.9323525
434	CATMA1A15250	AT1G16260	1	AT1G16260		10.7056	10.080929999999999	9.7785775	10.07151	9.9613625	10.0130375	10.2620725	9.9370175	9.83817	10.1044225	10.20222	9.919575	10.357875	9.9431125	9.94642	9.644875	9.890989999999999	9.944185000000001	9.733852500000001	10.075977499999999	9.8844125	10.0069675	9.98168	10.1641025	9.8242925	9.4502975	9.52813
435	CATMA1A15260	AT1G16270	1	AT1G16270	AT2G35050	9.16356	9.210552499999999	9.0134525	8.995579999999999	9.01988	9.1102275	8.99644	9.16281	9.171495	9.136099999999999	8.7683375	8.7426475	8.80832	8.865655	9.033355	9.122005	8.98827	9.2082325	9.061272500000001	8.980015	8.85923	9.178625	9.078305	9.1801225	8.950912500000001	9.0552725	9.23207
436	CATMA1A15270	AT1G16280	1	AT1G16280		9.010689999999999	9.1209925	9.198857499999999	9.131667499999999	9.1631825	9.1344025	9.15808	9.0520225	9.067544999999999	9.137780000000001	9.0405625	8.963622500000001	8.961047500000001	8.9384075	9.050897499999998	9.2035225	9.289935	9.167015	9.16617	9.184349999999998	9.04989	8.926345000000001	9.241155	9.396385	9.116840000000002	8.9471575	9.269905
437	CATMA1A15280	AT1G16290	1	AT1G16290		10.1733375	10.235199999999999	10.1609975	10.11515	10.1829	10.185	10.079975	10.185165000000001	10.1173925	10.027655	9.73304	9.856075	9.7147775	9.707442499999999	10.04866	10.1759975	10.087135	10.269625	10.309775	10.128615	10.137462500000002	9.984165	9.891657499999999	9.9833925	9.746887500000001	9.81308	9.9312025
438	CATMA1A15310	AT1G16320	1	AT1G16320		9.668232499999998	9.7731325	9.79086	9.629585	9.499640000000001	9.514545	9.503	9.697875	9.37232	9.5167675	9.33934	9.5456125	9.29028	9.313012500000001	9.8893	9.80098	9.7486825	9.6577225	9.7896775	9.690787499999999	9.6486175	9.612095	9.69433	9.64438	9.770942499999999	9.645875	9.496834999999999
439	CATMA1A15320	AT1G16330	1	AT1G16330		8.1217075	8.130745000000001	8.0757425	8.143529999999998	8.30369	8.08367	8.18994	8.2245125	8.196835	8.088335	8.183802499999999	8.224475	8.27798	8.1429325	8.0655825	8.2158975	8.0925675	8.117335	8.1728075	8.25389	8.18593	8.28277	8.089425	8.292737500000001	8.282505	8.1931525	8.076175000000001
440	CATMA1A15340	AT1G16350	1	AT1G16350		10.730725	11.042725	10.809099999999999	11.033999999999999	11.005650000000001	10.711575	10.752374999999999	10.6747	10.725375000000001	10.704725	10.3626	10.62095	10.680225000000002	10.9531	11.0575	10.641774999999999	10.98365	11.0168	10.95535	10.59305	10.718125	10.6449625	10.574575	10.58155	10.6431	11.024525	10.878375
441	CATMA1A15360	AT1G16370	1	AT1G16370		8.117392500000001	8.1535125	8.294695	8.4703325	8.3285975	7.946465	8.085625	8.709787500000001	8.46483	8.518275	8.3018475	8.26075	8.1572225	8.383867500000001	8.0396	8.216645	8.3115325	8.2839975	8.294175000000001	8.129439999999999	8.1160625	8.052950000000001	8.09145	8.291002500000001	8.0464725	8.1431425	8.034755
442	CATMA1A15370	AT1G16380	1	AT1G16380		8.187795000000001	8.235465	8.4086875	8.2337725	8.082405	8.297125	8.07351	8.0622325	8.043865	8.232032499999999	8.19753	8.201292500000001	8.395595	8.2574625	8.223312499999999	8.2662225	8.43677	8.1016875	8.215165	8.3238025	8.233517500000001	8.101045000000001	8.0335575	8.0902	8.482155	8.157182500000001	8.071455
443	CATMA1A15380	AT1G16390	1	AT1G16390	AT1G79360	8.464125	8.49024	8.29964	8.421877499999999	8.328940000000001	8.411745	8.0448325	8.2622175	8.325677500000001	8.10707	7.917085	8.109335000000002	8.0876875	8.276145	8.461590000000001	8.42591	8.3734275	8.27699	8.4022225	8.2326875	8.296679999999999	8.210727499999999	8.1539125	8.188690000000001	8.321265	8.06723	8.003622499999999
444	CATMA1A15390	AT1G16400	1	AT1G16400	AT1G16410	11.299725	11.55855	11.392574999999999	11.3479	11.305724999999999	10.962050000000001	10.863875	11.138225	10.7149725	10.982375000000001	10.4372025	11.0536	10.60315	10.94935	11.7713	11.604125	11.704875000000001	10.918775	11.455175	11.2619	11.668474999999999	11.229975	11.3302	11.634275	11.277924999999998	11.501574999999999	11.3094
445	CATMA1A15400	AT1G16410	1	AT1G16410		9.2182025	9.14798	9.1908025	9.090580000000001	9.1794925	9.10346	8.9923275	9.112125	9.30553	9.151375	8.8488875	9.178085	8.6452025	8.9953325	9.41982	9.1404925	9.2732775	9.0340175	9.1635	9.124865	9.14152	9.1984775	9.21257	9.268192500000001	9.13702	9.151465	9.00658
446	CATMA1A15410	AT1G16420	1	AT1G16420		9.3703225	9.09756	8.741014999999999	9.089545000000001	8.729674999999999	8.793605	9.4105975	8.8714475	8.703927499999999	9.2823975	10.2727025	8.89229	10.05557	8.670835	9.0675125	8.495075	8.432625	8.8026825	8.9540575	8.994005	9.08376	8.8551225	8.592052500000001	9.282295	8.35278	8.37016	8.5693875
447	CATMA1A15430	AT1G16445	1	AT1G16445		8.61523	8.646049999999999	8.688025	8.9650825	9.0809225	8.865955	8.99919	8.8656275	8.9552175	8.8413075	9.01976	8.82593	8.7988	9.0677525	8.631162499999999	8.588315	8.936069999999999	9.06393	9.0270175	8.741757499999999	8.511009999999999	8.7304225	8.614537499999999	8.6649675	8.65409	8.6937375	8.77566
448	CATMA1A15440	AT1G16445	1	AT1G16445		7.993220000000001	7.832305000000001	8.148810000000001	8.2204575	8.121885	7.9582175	7.974429999999999	7.9735249999999995	8.0334425	8.214905	8.15795	8.0032425	8.475545	8.435765	7.99407	8.0823175	8.07896	8.152497499999999	8.0683225	8.066395	8.000002499999999	7.9519375	7.8956375	7.934620000000001	7.9765175	7.868165	7.9733075
449	CATMA1A15443	AT1G16460	1	AT1G16460	AT1G79230	10.718575	10.6935	10.850024999999999	10.575675	10.733775000000001	10.631899999999998	10.67275	10.637275	10.720475	10.730625	10.232925000000002	10.6379625	9.9244275	10.210555	10.747749999999998	10.754325	10.947175	10.7878	10.585125000000001	10.57425	10.567675	10.8125	10.925025	10.618400000000001	10.607775	10.696035	10.99515
450	CATMA1A15446	AT1G16470	1	AT1G16470	AT1G79210	11.3235	11.440850000000001	11.190425000000001	11.457125000000001	11.1813	11.29475	11.409099999999999	11.425374999999999	11.25095	11.43625	11.6815	11.351225	11.58065	11.377275	11.419975	11.414750000000002	11.253775	11.319850000000002	11.359	11.2859	11.377875	11.349975	11.35135	11.253025	11.44105	11.56795	11.50985
451	CATMA1A15450	AT1G16480	1	AT1G16480		8.2242325	8.2552225	7.999955	8.0211275	8.38289	8.1624675	8.137580000000002	8.2320625	8.1648225	8.16185	8.0930325	8.1087125	8.094525	8.152337500000002	8.1116925	8.1063925	8.181085	8.2422675	8.075660000000001	8.082795	8.021735	8.1030575	8.035802499999999	8.147205	8.1719925	8.035097500000001	8.1694575
452	CATMA1A15460	AT1G16490	1	AT1G16490		8.166784999999999	8.14454	7.897665	7.895775	8.102915	7.884972499999999	8.05649	8.0100375	7.9779725	7.934045	8.01513	7.9798325	7.98116	7.989965000000001	7.973205	8.05049	8.0568725	8.101355	8.128105000000001	8.21568	8.0320825	7.9366	7.8628	7.913885	7.8983525	7.8675225	7.890485
453	CATMA1A15470	AT1G16500	1	AT1G16500		10.5451	10.3956	10.2863625	10.47095	10.096372500000001	10.33165	10.6738	10.560099999999998	10.4012	10.507075	10.884825	10.170549999999999	10.907525	10.55245	10.1641275	10.019535000000001	10.297485	10.264675	10.633149999999999	10.54845	10.62505	10.351325000000001	10.451875000000001	10.848925	10.37425	10.324625000000001	10.6252
454	CATMA1A15480	AT1G16510	1	AT1G16510		10.144535	10.000595	10.026085	9.9017775	9.9654225	10.0386275	10.116602499999999	9.9397875	9.8879325	9.9265475	10.296425	10.328475000000001	10.24055	10.0286225	10.136685	9.952765	10.172725	9.8415675	9.8984425	9.854235000000001	9.90293	9.918495	10.0946025	9.944565	10.190122500000001	10.053845	10.09385
455	CATMA1A15490	AT1G16520	1	AT1G16520		9.186475000000002	9.356655	9.193697499999999	9.3517175	9.2672075	9.183595	9.25678	9.0134675	9.177885	9.0403225	9.113712500000002	9.1438975	9.3647975	9.03982	9.4583125	9.335012500000001	9.186607500000001	9.3395475	9.2784425	9.243245	9.2034675	9.243635000000001	9.338894999999999	9.0574475	9.3384675	9.2386075	9.272665
456	CATMA1A15500	AT1G16530	1	AT1G16530		7.859715	7.6795825	7.790837499999999	7.58836	7.74667	7.6028125	7.566622499999999	7.6357775	7.7412624999999995	7.777544999999999	7.738535	7.8690925	7.7393825	7.8164975000000005	7.763785	7.881155000000001	7.722605	7.70751	7.7796925	7.7883000000000004	7.696535000000001	7.594049999999999	7.8475399999999995	7.7169475	7.731092500000001	7.67734	7.5606124999999995
457	CATMA1A15510	AT1G16540	1	AT1G16540		7.7544225	7.841877499999999	7.848155	7.7302575	7.999677500000001	7.6479875	7.711527500000001	7.769565000000001	7.806645	7.963652499999999	7.804577500000001	7.83173	7.9300575	7.9485425	8.088362499999999	7.846197500000001	7.7698425	7.6891300000000005	7.64166	7.727007499999999	7.981764999999999	8.084710000000001	7.8327975	7.75719	7.7239925000000005	7.8743075000000005	7.822615000000001
458	CATMA1A15520	AT3G01610	1	AT3G01610		7.8398375	7.85133	7.9006775000000005	7.8738725	7.947912500000001	7.7103675	7.794662499999999	7.770875	7.91136	7.7893	8.0638925	7.87508	7.856855000000001	7.815505000000001	7.9156175	7.9790925	7.6880749999999995	7.8385925	7.8152625	7.95251	7.9068725	8.05397	7.876285	7.912977499999999	7.85252	7.763604999999999	7.7732475
459	CATMA1A15540	AT1G16560	1	AT1G16560		13.034149999999999	13.037825000000002	12.819875	12.875975	12.793325000000001	13.108	13.094425000000001	13.063275	13.096174999999999	13.171225	13.02835	12.396075000000002	12.5578	12.349250000000001	12.83065	12.77025	12.684125	12.785275	12.746225	12.8946	12.913275	12.9362	12.62755	12.926950000000001	12.269525000000002	12.384875000000001	12.858574999999998
460	CATMA1A15550	AT1G16570	1	AT1G16570		10.0625125	10.0160825	10.045895	10.064765000000001	10.0083825	10.071692500000001	10.08045	10.0303275	10.13135	10.2639	10.15587	9.913345	9.921217500000001	9.9828625	10.157575000000001	9.971485	10.096725	9.9085525	9.941215	9.9837325	10.07215	10.065665	10.1737675	10.1441525	9.945925	10.1860425	10.371725
461	CATMA1A15560	AT1G16590	1	AT1G16590		9.640304999999998	9.5628675	9.686977500000001	9.38269	9.46501	9.638937499999999	9.744482499999998	9.5696625	9.4384425	9.4755	9.699187499999999	9.6114075	9.4721725	9.508185000000001	9.623660000000001	9.6679175	9.6484475	9.5011475	9.6338875	9.517875	9.706692499999999	9.75258	9.6148025	9.738964999999999	9.7533325	9.90217	9.9358325
462	CATMA1A15565	AT1G16610	1	AT1G16610		9.86829	9.799769999999999	9.66903	9.639957499999998	9.583567500000001	9.6623275	9.7498425	9.6633125	9.5844675	9.856604999999998	9.6085925	9.404565	9.307792500000001	9.27011	9.82741	9.63416	9.64435	9.5866875	9.511345	9.55898	9.6092225	9.43137	9.593182500000001	9.561757499999999	9.520879999999998	9.5017075	9.59657
463	CATMA1A15590	AT1G16630	1	AT1G16630		8.0671825	8.109555	8.197197500000001	8.178225	8.2270975	8.098704999999999	8.253445	7.987575	8.2253225	8.1666675	8.148980000000002	8.44219	8.2298925	8.37969	8.279459999999998	8.1644025	8.185055	8.165894999999999	8.18814	8.28923	8.1412175	8.3522875	8.3825975	8.1614275	7.9428825	8.104385	8.102170000000001
464	CATMA1A15600	AT1G16640	1	AT1G16640		8.67021	8.5344575	8.6326025	8.6853175	8.689785	8.68653	8.598840000000001	8.5069375	8.7552925	8.706985	8.8187875	8.532277500000001	8.74525	8.7534475	8.66872	8.43163	8.72516	8.833267500000002	8.5776525	8.4918575	8.663117499999998	8.5438625	8.52308	8.4905075	8.538455	8.400635	8.4438075
465	CATMA1A15620	AT1G16650	1	AT1G16650		8.518085000000001	8.6626625	8.6971925	8.6922975	8.62828	8.7904625	8.711765000000002	8.4301825	8.6031075	8.6846025	8.498175	8.67232	8.6172975	8.721732500000002	8.76844	8.69929	8.5553725	8.54491	8.610675	8.52867	8.4846875	8.66333	8.746582499999999	8.893795	8.6851275	8.755289999999999	8.6170875
466	CATMA1A15630	AT1G16670	1	AT1G16670		11.88675	11.43865	11.0858	11.315850000000001	11.330025	11.480025	11.728499999999999	11.714474999999998	11.556375	11.960799999999999	12.2092	11.2883	11.9581	11.1194	11.22025	10.915849999999999	11.061774999999999	11.2317	10.999025	11.4261	11.500225	11.32145	11.545525	11.999175000000001	11.041475	10.982075	11.32075
467	CATMA1A15640	AT1G16680	1	AT1G16680	AT1G79030	9.227577499999999	9.1404475	9.385797499999999	9.3695425	9.3257475	9.4002675	9.3694375	9.384205	9.2927325	9.23353	9.0235825	9.37845	9.3149125	9.4081625	9.3678175	9.41161	9.385769999999999	9.296244999999999	9.295324999999998	9.3924	9.3808625	9.55001	9.531979999999999	9.4711825	9.425475	9.5778175	9.41095
468	CATMA1A15650	AT1G16690	1	AT1G16690		9.8837	9.909305	9.765665	9.993205	9.7883	9.7585025	9.70808	9.774362500000002	9.6859225	9.7206525	9.75758	9.9606375	9.977870000000001	10.0996575	9.883640000000002	9.9124825	9.990305	9.816797500000002	9.8724825	9.771105	9.8703825	9.847227499999999	9.842265	9.877040000000001	9.893295	9.911555	9.6538575
469	CATMA1A15660	AT1G16700	1	AT1G16700		10.8423	10.8821	10.657775	10.945575	10.662275000000001	10.693475	10.78775	10.763224999999998	10.887625	10.5672	10.972299999999999	10.917675	11.173100000000002	10.961175	10.8708	10.741125	10.497475	10.7816	10.827275	10.745475	10.77465	10.65085	10.742450000000002	10.64715	10.899125	10.769	10.520900000000001
470	CATMA1A15670	AT1G16705	1	AT1G16705		8.604885	8.6025375	8.276005000000001	8.282377499999999	8.3431675	8.544875000000001	8.157595	8.32071	8.28681	8.331515000000001	8.316220000000001	8.578137499999999	8.42365	8.556535	8.5527725	8.5051	8.555885	8.3396875	8.655597499999999	8.4436975	8.300625000000002	8.4705925	8.45242	8.474910000000001	8.5203325	8.5221575	8.421354999999998
471	CATMA1A15680	AT1G16710	1	AT1G16710		10.40625	10.220025	10.4161	10.494475	10.259575	10.646124999999998	10.590975	10.688075	10.7711	10.523225	10.523975	10.6309	10.668925	11.002975	10.420425	10.448875000000001	10.481575000000001	10.38185	10.57345	10.514825	10.519825	10.83005	10.505650000000001	10.729074999999998	10.8665	10.9509	10.879975
472	CATMA1A15690	AT1G16720	1	AT1G16720		13.291175	12.965175000000002	12.883775	12.411974999999998	12.895974999999998	12.999324999999999	12.733825	12.776849999999998	12.575624999999999	13.001325	12.2954	12.68005	12.249775	12.27605	12.948825	13.450825000000002	13.130199999999999	12.602374999999999	12.143475	12.806899999999999	12.720025	12.71165	13.411325	13.078025	12.442174999999999	11.802624999999999	12.785824999999999
473	CATMA1A15700	AT1G16730	1	AT1G16730		12.325650000000001	12.489749999999999	12.42805	12.24085	12.08765	12.0922	12.201450000000001	12.122900000000001	11.296949999999999	11.695525	11.442275	12.0303	11.627749999999999	11.45185	12.6681	12.72245	12.550375	12.366775	12.568449999999999	12.650275	12.569125	12.492375	12.316374999999999	11.9433	12.664150000000001	12.628375	12.594199999999999
474	CATMA1A15720	AT1G16750	1	AT1G16750		9.958055	10.15765	9.923002499999999	10.21682	10.241975	10.065015	9.94145	10.165125000000002	10.144075	9.9584675	9.897614999999998	10.149719999999999	9.868375	10.2977	10.076445	10.057205	10.254249999999999	10.161114999999999	10.19405	10.1887	10.427950000000001	10.408125	10.823199999999998	10.473425	10.4658	10.523525	10.29355
475	CATMA1A15730	AT1G16760	1	AT1G16760		8.159970000000001	8.046994999999999	8.085035	8.0331875	8.059899999999999	8.3526825	8.048020000000001	8.203567500000002	8.241485	8.080670000000001	8.168087499999999	8.267594999999998	8.169472500000001	8.169655	8.239685000000001	8.4159025	8.296895	8.366769999999999	8.24232	8.203085	8.20677	8.2460375	8.244022500000002	8.241999999999999	8.2346075	8.09382	8.183995
476	CATMA1A15750	AT1G16770	1	AT1G16770		9.1301025	9.151084999999998	9.1365825	9.1216325	9.1208225	9.1654	9.222045	9.43913	9.03725	9.00987	9.2286825	9.216910000000002	9.418754999999999	9.3781075	9.209932499999999	9.223032499999999	9.2578475	9.288310000000001	9.27417	9.1219575	9.244705	9.1442625	9.2708275	9.171029999999998	9.4709375	9.55463	9.3198925
477	CATMA1A15780	AT1G16790	1	AT1G16790		9.668785	9.769675	9.75034	9.9532325	9.765497499999999	9.683115	9.6602875	9.65414	9.71578	9.4259525	9.622620000000001	9.699770000000001	9.617185	9.8187025	9.7933175	9.70411	9.562455	9.943560000000002	9.92834	9.6304775	9.722247500000002	9.689702500000001	9.5526525	9.553032499999999	9.8210575	9.735457499999999	9.6937675
478	CATMA1A15790	AT1G16800	1	AT1G16800		8.948047500000001	9.064245	9.007079999999998	9.081145	8.83486	9.1172025	9.1098025	9.0140375	8.9089325	8.930419999999998	8.868875	8.865635	8.900935	9.1579975	8.968815	9.035755	9.0182	9.045087500000001	9.057235	9.1318	8.996410000000001	8.9630225	8.918759999999999	9.093365	9.226772500000001	9.1829225	9.02012
479	CATMA1A15800	AT1G16810	1	AT1G16810		12.5585	12.569275000000001	12.64415	12.686	12.484649999999998	12.604325	12.866325	12.925825	12.646025	12.6247	12.8583	12.767925	12.921800000000001	12.842649999999999	12.657225	12.84985	12.731925	12.663675000000001	12.766300000000001	12.680575000000001	12.815825	12.69095	12.727125000000001	12.789074999999999	13.262725	13.415875	13.418275
480	CATMA1A15820	AT1G16830	1	AT1G16830		9.207225000000001	9.4959275	9.267765	9.6159525	9.462765000000001	9.3327825	9.5229875	9.49542	9.0758325	9.376735	9.4625725	9.31064	9.488567500000002	9.528185	9.445815	9.4431075	9.7367475	9.7468325	9.592865	9.615285	9.4492675	9.285115	9.6521225	9.6669575	9.7497975	9.7371475	9.763322500000001
481	CATMA1A15830	AT1G16840	1	AT1G16840	AT1G78890	10.103649999999998	9.97014	9.9288425	9.91625	9.949895000000001	9.95325	10.087175	10.1677325	10.202784999999999	9.943990000000001	10.097395	10.14628	9.63676	9.88416	9.984770000000001	9.9696625	9.739955	9.8221875	9.90324	9.798245	10.0544625	10.096662499999999	10.086335	10.1850025	10.268775	10.055575000000001	10.077675
482	CATMA1A15840	AT1G16850	1	AT1G16850		10.844025	11.2355	11.526775	11.68505	11.25705	11.843824999999999	11.8409	12.561525	12.082275000000001	12.17455	11.664299999999999	12.706800000000001	12.303675	11.304775000000001	11.154924999999999	12.381224999999999	11.539850000000001	11.571925	11.7307	12.060775	11.227075	11.97375	12.426925	11.299825	13.559899999999999	13.377975	13.4859
483	CATMA1A15850	AT1G16858	1	AT1G16858	AT1G16860	11.375250000000001	11.667525000000001	11.52445	11.75115	11.7795	11.561399999999999	11.512575000000002	11.793075	11.937425000000001	11.811925000000002	11.338875	11.670025	11.240874999999999	11.638375	11.43205	11.75585	11.931375	11.688699999999999	11.908925	11.681325	11.730175000000001	11.844825	11.871224999999999	11.474499999999999	11.931149999999999	12.116025	11.915975000000001
484	CATMA1A15860	AT1G16870	1	AT1G16870		9.225295	9.383975	9.382940000000001	9.494584999999999	9.338635	9.309525	9.249335	9.1692275	9.3773775	9.3509675	9.144279999999998	9.13191	9.0719825	9.094952500000002	9.2683675	9.3067425	9.37852	9.3640475	9.370607500000002	9.3744175	9.236785	9.1916475	9.072215	9.195405000000001	9.110434999999999	9.1488425	9.489885000000001
485	CATMA1A15870	AT1G16880	1	AT1G16880		11.653749999999999	11.651025	11.603475	11.44465	11.9212	11.708775	11.667275	11.420024999999999	11.6952	11.548175	11.11905	11.1676125	10.554105	10.801925	11.472175	11.357674999999999	11.348775	11.646025	11.548850000000002	11.45405	11.488525000000001	11.4136	11.46115	11.162325000000001	10.8935	10.150865000000001	10.75195
486	CATMA1A15890	AT1G16900	1	AT1G16900		7.913407499999999	7.84518	7.883265000000001	7.7822675	7.9689700000000006	7.981865000000001	7.885445	7.83963	7.821465	7.829434999999999	7.7309775	8.062619999999999	7.965932500000001	8.041282500000001	7.8467775	7.90417	7.90507	7.6999450000000005	7.904655000000001	7.994047500000001	7.8712349999999995	7.9117625	7.6743075	7.92284	7.799745	7.753225	7.865880000000001
487	CATMA1A15900	AT1G16905	1	AT1G16905		8.2554	8.27478	8.1872625	8.1727025	8.2718325	8.1604	8.32824	8.19537	8.4068275	8.1989725	8.267805	8.2259425	8.3229975	8.3768075	8.30854	8.3395325	8.2124675	8.313345	8.315037499999999	8.2708775	8.371179999999999	8.23127	8.430444999999999	8.458602500000001	8.36693	8.2162225	8.2685275
488	CATMA1A15910	AT1G16910	1	AT1G16910	AT1G78815,AT4G18610	8.5522625	8.681204999999999	8.6870975	8.89168	8.7237375	8.7140975	8.7492125	8.6321325	8.662165000000002	8.7674725	8.6057975	8.5667025	8.5635075	8.572607499999998	8.572222499999999	8.7462625	8.7373575	8.7053275	8.898887499999999	8.833205	8.656945	8.6561825	8.554925	8.509910000000001	8.62728	8.7631175	8.804567500000001
489	CATMA1A15925	AT1G16920	1	AT1G16920	AT5G60860	9.772555	9.825719999999999	9.8191025	10.207415000000001	10.17975	10.0520575	9.871145	9.964504999999999	10.264529999999999	9.7955525	9.87295	10.26191	9.921600000000002	10.437455	9.724335	9.70639	10.004405000000002	10.21795	10.099785	9.852237500000001	10.01215	9.856375	9.7792475	9.350077500000001	9.998267499999999	9.849169999999999	9.364975
490	CATMA1A15930	AT1G16930	1	AT1G16930		8.48673	8.50871	8.5202425	8.4020825	8.4383875	8.4892025	8.557665	8.53966	8.5293025	8.539109999999999	8.34349	8.4340075	8.447865	8.403807500000001	8.5142175	8.337565	8.61638	8.512387499999999	8.500085	8.6256375	8.5108225	8.4331625	8.727325	8.628092500000001	8.479635	8.615365	8.649754999999999
491	CATMA1A15940	AT1G16940	1	AT1G16940		7.9552125	7.9089425	7.9519925	7.7448125	7.9234100000000005	7.823105	7.7094725	7.873542499999999	8.089080000000001	7.6965525	7.9070975	7.8910374999999995	7.660002499999999	7.991272499999999	7.96073	7.7260124999999995	7.76333	7.9761375	7.9743975	7.917502499999999	7.938507499999999	7.8833850000000005	7.960515	7.897105	7.909775	7.861292499999999	7.6956549999999995
492	CATMA1A15950	AT1G16950	1	AT1G16950		8.0450675	7.9949825	7.9305675	8.000235	8.164077500000001	8.050895	7.903040000000001	7.8634375	8.081605	8.213899999999999	8.204125	8.201352499999999	8.144812499999999	8.4592725	8.0739625	7.9681825	8.0215375	8.25559	8.1426825	8.14983	8.192842500000001	7.8863025	7.9189	8.0605425	7.98643	8.2678075	8.077784999999999
493	CATMA1A15970	AT1G16970	1	AT1G16970		8.659785	8.548895000000002	8.477697500000001	8.647937500000001	8.57479	8.673475	8.707535	8.710395	8.67083	8.6777275	8.622635	8.6302025	8.75665	8.67089	8.7472925	8.5442575	8.488990000000001	8.5941875	8.774352499999999	8.627225	8.567092500000001	8.6843725	8.4103775	8.7985375	8.741689999999998	8.7357975	8.63878
494	CATMA1A15980	AT1G16980	1	AT1G16980	AT1G17000	8.000235	8.0231475	8.036325	8.164430000000001	8.0931125	7.9138325	8.0069175	7.939339999999999	8.0580325	8.1695975	8.137580000000002	8.052032500000001	8.257245000000001	8.391345	8.069857500000001	8.108952500000001	8.174005000000001	8.17616	8.198465	8.253364999999999	8.2651075	8.1525575	7.9446675	7.991947499999999	8.163315	8.18237	8.170425
495	CATMA1A16020	AT1G17010	1	AT1G17010		8.268394999999998	8.090877499999998	8.0294775	8.10777	8.2675375	8.150685	8.0501875	8.04171	8.1185675	8.103985	8.0505325	8.2551625	8.2199025	8.25398	8.17631	8.10775	8.16941	8.0846275	8.0929875	8.2168225	8.0500575	8.138917500000002	8.036905	8.16476	8.30241	8.112775000000001	8.14331
496	CATMA1A16030	AT1G17030	1	AT1G17030		8.3190725	8.4523175	8.282335	8.441569999999999	8.4846375	8.515609999999999	8.4676975	8.277095	9.038215000000001	8.8948575	8.9410175	8.514255000000002	8.582385	8.9314275	8.52662	8.231964999999999	8.2133575	8.59398	8.558715	8.765495000000001	8.5221	8.2938975	8.529485000000001	8.40899	8.37986	8.390382500000001	8.724779999999999
497	CATMA1A16040	AT1G17040	1	AT1G17040		8.360655	8.259020000000001	8.206634999999999	8.127955	8.3454875	8.2983	8.2390925	8.2401375	8.268777499999999	8.389555000000001	8.1477825	8.12999	8.1386275	8.2353825	8.3389725	8.2585675	8.294702500000001	8.243057499999999	8.0993725	8.288825000000001	8.1293675	8.26799	8.196412500000001	8.5641275	8.2200375	8.162847500000002	8.3022275
498	CATMA1A16050	AT1G17050	1	AT1G17050		10.97445	11.112675000000001	10.9235	10.66955	10.933975	10.900749999999999	10.810849999999999	10.6693	10.66745	10.784675	10.0728875	10.320965000000001	9.8210325	9.705112499999998	10.959625	11.1142	10.778950000000002	11.024799999999999	10.9443725	11.304775	10.872449999999999	11.033375	11.223125	10.672849999999999	10.345785	10.3442775	10.802299999999999
499	CATMA1A16060	AT1G17060	1	AT1G17060		8.135582500000002	8.1297025	8.0897475	8.213327500000002	8.157297500000002	8.09416	8.0657225	8.1010075	8.2605125	8.252585	8.2558275	8.1084475	7.96073	8.274280000000001	8.060342499999999	8.0050025	8.1026925	8.111225000000001	8.05027	8.07159	8.135372499999999	7.9757675	8.0282475	8.153005	8.1129275	8.0620275	8.115749999999998
500	CATMA1A16070	AT1G17070	1	AT1G17070		8.72916	8.7702575	8.70691	8.4178825	8.6287825	8.5501325	8.562125	8.217434999999998	8.492325000000001	8.487005	8.557332500000001	8.54389	8.3084575	8.379047499999999	8.6219425	8.7313925	8.708982500000001	8.442889999999998	8.6154825	8.3994775	8.2532325	8.233122499999999	8.754684999999998	8.725995000000001	8.471355	8.3639575	8.597847499999999
501	CATMA1A16080	AT1G17080	1	AT1G17080		10.641174999999999	10.556225	10.561475000000002	10.45815	10.456349999999999	10.459625	10.64445	10.695725	10.2842075	10.40344	11.027275	10.585125	10.607	10.30455	10.642924999999998	10.4536	10.22625	10.393625	10.432475	10.471875	10.549075	10.407074999999999	10.461175	10.59895	10.7351	10.7152	10.646125
502	CATMA1A16090	AT1G17100	1	AT1G17100		12.293650000000001	12.5568	12.64225	12.54025	12.451649999999999	12.555649999999998	12.656849999999999	12.060025	11.737275	11.813324999999999	11.624525	12.273925	11.916125	11.63795	12.9204	12.6703	12.679749999999999	12.429575	12.949575	12.9001	12.65985	12.88305	12.50355	11.7609	12.945625	12.568925	12.569749999999999
503	CATMA1A16100	AT1G17110	1	AT1G17110		11.507475	11.5137	11.666	11.625675	11.47795	11.616200000000001	11.52545	11.53285	11.6161	11.42545	11.092225	11.3732	11.31835	11.597075	11.647275	11.6806	11.550500000000001	11.541025	11.62135	11.505749999999999	11.570350000000001	11.659925	11.416400000000001	11.636125	11.587375	11.573625	11.693825
504	CATMA1A16110	AT1G17120	1	AT1G17120		10.9131	10.7767	10.90325	10.848575	10.884875000000001	10.749300000000002	10.775575	10.929675	11.041300000000001	10.9378	10.775200000000002	10.824775	10.83695	11.00815	10.819175	10.86225	11.0238	10.757475000000001	10.945975	10.8519	11.000975	10.944625	10.971824999999999	10.8352	10.840275	10.69625	10.620550000000001
505	CATMA1A16130	AT1G17140	1	AT1G17140	AT1G17130,AT1G78430	11.234925	10.998325	11.15605	11.559975000000001	11.6956	11.529275	11.210899999999999	11.1467	11.59	10.922475	10.979149999999999	11.196900000000001	11.12175	11.341674999999999	10.78575	10.909875	11.3026	11.518749999999999	11.42775	11.483825	11.629024999999999	11.3979	11.403175	10.421175	10.933	10.7588	10.37028
506	CATMA1A16140	AT1G17145	1	AT1G17145		12.573374999999999	12.447375000000001	12.656775	12.3952	12.524775	12.59925	12.641325000000002	12.75985	12.785975	12.743275	12.637050000000002	12.89265	12.800699999999999	13.035999999999998	12.51425	12.533125	12.617725	12.554274999999999	12.47565	12.413874999999999	12.595749999999999	12.53625	12.818674999999999	13.011299999999999	13.00305	13.155850000000001	13.0755
507	CATMA1A16150	AT1G17147	1	AT1G17147	AT1G78410	9.7794475	9.2976925	9.3620675	9.5285125	9.3995675	9.41796	9.973592499999999	9.599264999999999	9.24485	9.4285275	10.3353275	9.6906075	10.6748625	9.7105125	9.339525	9.15045	9.383055000000002	9.3654525	9.4650275	9.369045	9.5509425	9.327285	9.211615	9.656039999999999	9.5780975	9.500425	9.4020525
508	CATMA1A16160	AT1G17150	1	AT1G17150		8.293055	8.50714	8.323170000000001	8.343085	8.3468175	8.3586575	8.3749975	8.3866875	8.3871225	8.353105	8.3916975	8.316712500000001	8.306855	8.407395	8.457460000000001	8.3151725	8.522649999999999	8.441052500000001	8.41719	8.290907500000001	8.391314999999999	8.5339425	8.351755	8.573335	8.49685	8.421220000000002	8.5669525
509	CATMA1A16170	AT1G17160	1	AT1G17160		10.438274999999999	10.314	10.500725	10.461275	10.45675	10.380875	10.43515	10.559899999999999	10.620025	10.518	10.660475	10.634450000000001	10.6103	10.63915	10.3325	10.366200000000001	10.45965	10.3984	10.364825	10.288275	10.5299	10.543000000000001	10.7279	10.6917	10.7912	10.925725	10.6955
510	CATMA1A16200	AT1G17190	1	AT1G17190		9.8861025	10.3645725	9.8345425	10.3347525	10.08401	9.8911875	9.943800000000001	9.70645	9.638535000000001	9.461820000000001	9.3159425	9.98586	9.770014999999999	9.767575	10.2133	9.9835575	9.888355	10.030215000000002	10.03784	10.001394999999999	10.2624025	10.2049375	10.30447	9.592410000000001	10.7195	10.4942	10.0728275
511	CATMA1A16210	AT1G17200	1	AT1G17200		11.120825	10.9863	11.04325	10.8887	10.95655	10.9159	10.79355	10.855049999999999	10.5272	10.488824999999999	10.53045	11.063825000000001	10.46426	10.492275	10.943624999999999	10.785375000000002	10.887274999999999	10.876175	10.926499999999999	10.588075	10.939775	10.70035	10.781875	10.536275	10.76865	10.873375	10.757775
512	CATMA1A16220	AT1G17210	1	AT1G17210		11.631424999999998	11.5658	11.802975000000002	11.584249999999999	11.649125	11.617875	11.699474999999998	11.72805	11.619349999999999	11.722574999999999	11.249825000000001	11.477274999999999	11.305399999999999	11.559375	11.669425	11.928625	11.74085	11.573325	11.71475	11.733374999999999	11.769475000000002	11.901475000000001	11.78405	11.6843	11.7388	11.911925	12.160375
513	CATMA1A16230	AT1G17220	1	AT1G17220		13.382225000000002	13.381575	13.524149999999999	13.487400000000001	13.445375	13.563699999999999	13.376949999999999	13.286025	13.45835	13.382575000000001	12.717025	13.331050000000001	12.91955	13.308925000000002	13.338525	13.47855	13.682075	13.502075	13.536024999999999	13.547075	13.582249999999998	13.630625	13.503549999999999	13.10675	13.362675	13.33915	13.414850000000001
514	CATMA1A16240	AT1G17230	1	AT1G17230		10.762749999999999	10.8627	10.8719	10.815525000000001	11.043574999999999	10.878125	10.784975	10.77425	10.996625000000002	10.865375	10.58	10.546275000000001	10.377099999999999	10.465385000000001	10.793050000000001	10.722574999999999	10.768025	10.9802	10.709675	10.830925	10.877400000000002	11.0137	11.0137	10.899675	10.534175	10.458802500000001	10.782775
515	CATMA1A16250	AT1G17240	1	AT1G17240		9.4689425	9.2157225	9.276705	9.431962500000001	9.1933375	9.330415	9.456349999999999	9.3475425	9.287865	9.410174999999999	9.590652500000001	9.415475	9.84597	9.80967	9.247349999999999	9.2708625	9.46512	9.089830000000001	9.402962500000001	9.38439	9.2852975	9.3729525	9.461382500000001	9.697032499999999	9.5893125	9.8177975	9.4829975
516	CATMA1A16280	AT1G17250	1	AT1G17250		8.908439999999999	8.872055	8.73431	8.768805	8.77885	8.7565525	8.8218	8.77196	8.7907925	8.9042925	8.935535	8.814315	9.021355	9.0293225	8.9863225	8.819615	8.723939999999999	8.657150000000001	8.64013	8.8083575	8.6850075	8.7354275	8.64446	9.00254	8.7001075	8.6276625	8.453245
517	CATMA1A16290	AT1G17260	1	AT1G17260		10.71595	10.48475	10.605149999999998	10.46845	10.475075	10.5453	10.5037	10.578975	10.579075	10.58815	10.604625	10.556775	10.637225	10.48025	10.539725	10.6076	10.507850000000001	10.4738	10.451550000000001	10.405875	10.51515	10.445075	10.576675	10.588775	10.390374999999999	10.476075	10.351199999999999
518	CATMA1A16300	AT1G17270	1	AT1G17270	AT5G50420	8.66722	8.7874275	8.607537500000001	8.5464725	8.6784725	8.637782500000002	8.715634999999999	8.716475	8.5887475	8.6189575	8.724125	8.549605000000001	8.64649	8.659067499999999	8.6661575	8.687255	8.656067499999999	8.6600825	8.638425000000002	8.5669025	8.543724999999998	8.582112500000001	8.6992175	8.8198875	8.636415	8.5128525	8.652989999999999
519	CATMA1A16310	AT1G17280	1	AT1G17280	AT5G50430	12.634775000000001	12.657	12.7668	12.720650000000001	12.5923	12.720600000000001	12.838825	12.9348	12.669925	12.736875	12.87825	12.779325	12.91515	12.904325	12.748899999999999	12.8371	12.855474999999998	12.661374999999998	12.848600000000001	12.77835	12.906225000000001	12.894725000000001	13.0475	12.953975	13.318575	13.38885	13.252099999999999
520	CATMA1A16320	AT1G17290	1	AT1G17290	AT1G72330	12.479675	12.393525	12.179849999999998	12.269724999999998	12.05385	12.114799999999999	12.191875	12.144225	12.186900000000001	12.292300000000001	12.531925	12.171425000000001	12.567325	12.042075	12.308275	12.082875	11.954699999999999	12.153175	12.049825	12.018650000000001	11.9579	11.688899999999999	11.829550000000001	12.20865	11.658275000000001	11.5525	11.573875
521	CATMA1A16340	AT1G17310	1	AT1G17310		8.3327325	8.6550575	8.467992500000001	8.420807499999999	8.4690275	8.30927	8.4688475	8.549737499999999	8.3362825	8.4071125	8.472437500000002	8.5422675	8.611237500000001	8.6551975	8.5746925	8.3939525	8.41407	8.4792625	8.519565	8.4283825	8.56864	8.416830000000001	8.5210525	8.4880125	8.5304225	8.4482825	8.512622499999999
522	CATMA1A16350	AT1G17330	1	AT1G17330		9.88522	9.8902	9.722209999999999	9.877749999999999	9.801147499999999	9.8402575	10.039065	9.98275	9.707239999999999	9.9693725	10.3611075	9.7315775	10.054015	9.6585	9.70917	9.7236525	9.758144999999999	9.862215	9.775057499999999	9.93903	9.8266525	9.7781525	9.8363975	10.031590000000001	9.9667075	9.72599	9.893094999999999
523	CATMA1A16360	AT1G17340	1	AT1G17340		10.8334	10.759474999999998	10.805475	10.815150000000001	10.706150000000001	10.9777	10.7465	11.0746	11.242799999999999	11.40625	11.213349999999998	10.8611	11.225325	11.173475	10.556975000000001	10.831999999999999	10.6015	10.790475	10.72925	10.778675000000002	10.722525000000001	10.7425	10.569075000000002	11.029975	10.482000000000001	10.9114	10.8383
524	CATMA1A16370	AT1G17345	1	AT1G17345	AT1G72430	9.02533	8.8619975	8.802945000000001	8.846785	8.82695	8.861035000000001	8.790232500000002	8.708905	8.662740000000001	8.7160625	8.867597499999999	8.7638275	8.7745075	8.866287499999999	8.814272499999998	8.6801575	8.8103	8.738365	8.646387500000001	8.631687500000002	8.71505	8.669867499999999	8.730329999999999	8.622605	8.623027500000001	8.5410225	8.43145
525	CATMA1A16380	AT1G17350	1	AT1G17350	AT1G72420	10.306450000000002	10.320274999999999	10.296975	10.416975	10.508275000000001	10.425425	10.316425000000002	10.307925	10.466225	10.2161775	10.3952	10.473949999999999	10.423	10.45685	10.4288	10.390475000000002	10.40805	10.4072	10.476125	10.2534	10.350974999999998	10.3611	10.3977	10.2346	10.365475	10.30225	10.159162499999999
526	CATMA1A16390	AT1G17360	1	AT1G17360		10.165055	10.3826	10.1910575	10.175415	10.07829	10.386575	10.159775	10.125304999999999	10.30542	10.2959	10.0879475	9.9234075	9.491245000000001	9.825675	10.154367500000001	10.2246025	10.026225	10.26385	9.9933925	10.21508	10.0920225	10.100875	9.991869999999999	10.074877500000001	9.7238775	9.790669999999999	9.885829999999999
527	CATMA1A16400	AT1G17370	1	AT1G17370		10.812675	10.9564	10.936850000000002	10.820425	10.917199999999998	10.755075000000001	10.869075	11.0991	10.756350000000001	10.816025	10.508975	10.670124999999999	10.514677500000001	10.632525000000001	11.07685	11.04115	10.921574999999999	10.984200000000001	10.861099999999999	10.7856	10.867225	10.92085	10.940825	10.99065	10.755374999999999	10.887500000000001	11.045825
528	CATMA1A16410	AT1G17380	1	AT1G17380		7.667272499999999	7.9487275	7.786597500000001	7.8166725	7.827705	7.771062500000001	7.8325675	7.84498	7.6693299999999995	7.726752499999999	7.709160000000001	8.00802	7.8445374999999995	7.9094299999999995	7.9474374999999995	7.799795	7.897634999999999	7.870989999999999	7.744065	7.748325	7.818355	7.942175	8.026925	7.997207499999999	7.722949999999999	7.5042875	7.772545
529	CATMA1A16430	AT1G17400	1	AT1G17400		7.668285	7.8560775	7.760994999999999	7.9751375	8.04715	7.833819999999999	7.9193375	7.70302	7.9873	7.94127	7.8673649999999995	7.850055	7.733090000000001	7.84393	7.8480300000000005	7.844395	7.8497775	7.9281025	7.791095	7.927715	7.812785000000001	7.927065000000001	7.8493175	7.840674999999999	7.7884775	7.7944525	7.9908850000000005
530	CATMA1A16440	AT1G17410	1	AT1G17410		8.743894999999998	8.7827225	8.527980000000001	8.8342875	8.6490425	8.79137	8.706885	8.954135	8.6867775	8.842095	8.727245	8.87332	8.5670925	8.85042	8.7197075	8.7772175	8.7307475	8.85634	8.736407499999999	8.8082525	8.6277775	8.88458	8.638995	9.0477425	8.80417	8.9400075	8.881035
531	CATMA1A16465	AT1G17420	1	AT1G17420	AT1G72520	12.84235	12.95035	12.814375	13.55375	13.2922	12.877075	13.299125	14.1661	14.171949999999999	14.2952	13.42885	13.648775	13.072049999999999	13.279900000000001	12.7571	13.492975000000001	13.493274999999999	13.576500000000001	13.860825	13.5868	12.946950000000001	12.743925	13.261725	14.3377	13.39995	13.805349999999999	12.997924999999999
532	CATMA1A16480	AT1G17440	1	AT1G17440		11.184675	11.160150000000002	10.92115	10.954349999999998	10.8391	11.054025	11.133574999999999	11.180925	11.238949999999999	11.3089	10.973475	10.819925000000001	10.8456	10.916125	11.043325	10.98865	10.827725000000001	11.0009	10.90025	10.938725	11.057649999999999	11.129874999999998	10.9849	11.3722	10.789800000000001	11.002925000000001	10.98085
533	CATMA1A16490	AT1G17450	1	AT1G17450	AT1G58766,AT1G59077,AT1G59453	12.04235	12.185675	12.09085	12.027175	12.141375	12.157325	12.073224999999999	12.061925	12.071224999999998	12.066524999999999	11.722075	11.666275	11.6372	11.474575	11.990124999999999	11.949200000000001	11.87445	12.063400000000001	12.1819	12.0546	12.0765	12.014949999999999	11.850950000000001	12.0831	11.666825000000001	11.706225	11.85455
534	CATMA1A16500	AT1G17455	1	AT1G17455		9.0688575	9.0499975	8.942142500000001	9.080077500000002	8.938347499999999	9.178650000000001	9.180105000000001	9.12951	9.128957499999999	9.178585	9.2785725	9.3156775	9.361609999999999	9.3237	9.1892125	8.924985	9.011497499999999	9.0982725	8.9971725	9.09149	8.9634925	9.086120000000001	9.1470375	9.176885	9.2626825	9.3342325	9.04298
535	CATMA1A16510	AT1G17460	1	AT1G17460	AT1G72650	8.47691	8.626624999999999	8.494905	8.5236725	8.566285	8.489239999999999	8.3997475	8.3285425	8.558147499999999	8.451415	8.409289999999999	8.4175075	8.4376225	8.4567475	8.5850875	8.616612499999999	8.49689	8.469865	8.471654999999998	8.461355	8.448732500000002	8.58358	8.457672500000001	8.543065	8.4833175	8.58204	8.62228
536	CATMA1A16515	AT1G17470	1	AT1G17470		10.895499999999998	10.842175	10.845875	10.833549999999999	10.75715	10.893075	10.959475	10.770775	10.983725	10.98925	10.638200000000001	10.936375	10.676649999999999	11.010575	10.860774999999999	10.854725	10.968225	10.804125	10.861125	10.823825	10.677425	10.797250000000002	10.689025	10.889350000000002	10.6887	10.713775	10.677575
537	CATMA1A16520	AT1G17480	1	AT1G17480		8.418485	8.5017825	8.4575325	8.546054999999999	8.60997	8.656822499999999	8.5721075	8.362364999999999	8.5553275	8.435335	8.6083875	8.500795	8.384165000000001	8.344655	8.3995125	8.403672499999999	8.425659999999999	8.478662499999999	8.4736025	8.560997500000001	8.4670025	8.4407375	8.317965000000001	8.49566	8.411177499999999	8.5179225	8.2853625
538	CATMA1A16530	AT1G17490	1	AT1G17490		10.0095125	9.980315000000001	9.936865	10.161529999999999	9.7728325	9.78728	10.22965	9.844925	9.808620000000001	9.828665	10.3528	10.2793825	10.605830000000001	10.40886	10.128375	9.9872075	9.8510075	9.895812500000002	10.020325	10.0246175	10.083	10.063389999999998	9.92947	9.937095	10.453825	10.569152500000001	9.978997499999998
539	CATMA1A16540	AT1G17500	1	AT1G17500		10.89205	10.717325	10.74935	10.91705	10.63075	11.213774999999998	11.352975	11.2872	11.514875	11.370550000000001	11.67295	11.158875	11.645225	11.639700000000001	10.500399999999999	10.5942	10.8343	10.650275	10.817974999999999	10.980425	10.96655	10.936075	10.774999999999999	11.077024999999999	10.77915	10.997124999999999	10.667425
540	CATMA1A16550	AT1G17510	1	AT1G17510		9.8455075	9.8144325	9.825804999999999	10.008790000000001	9.84081	9.677632500000001	9.9081375	9.94975	9.745067500000001	9.5525275	10.1994725	10.187637500000001	10.2760975	10.313952500000001	10.031699999999999	9.790182499999998	9.8470425	9.91439	9.9032175	9.887117499999999	10.071265	9.934032499999999	9.9329225	9.97588	10.450949999999999	10.526825	10.33265
541	CATMA1A16560	AT1G17520	1	AT1G17520		9.1039525	9.109824999999999	9.050917499999999	9.03181	9.201880000000001	9.2580475	9.301287499999999	9.181727500000001	9.1666025	9.1978825	9.330055000000002	9.09684	9.1414775	9.333482499999999	9.1600025	9.138469999999998	9.070572499999999	9.066804999999999	9.080745	9.1720875	9.053090000000001	9.316624999999998	9.224105000000002	9.324427499999999	9.321525	9.354875	9.4654275
542	CATMA1A16570	AT1G17530	1	AT1G17530		11.465924999999999	11.292525	11.4664	11.422775	11.377125	11.06965	11.403625	11.395425	11.281424999999999	11.141000000000002	11.533475000000001	11.721225	11.6204	11.618475	11.51525	11.587375000000002	11.699175	11.3423	11.36395	11.324575000000001	11.418475	11.610975	11.60585	11.3962	11.861875	11.8889	11.70125
543	CATMA1A16580	AT1G17540	1	AT1G17540		8.4375725	8.295725000000001	8.4034775	8.272414999999999	8.294442499999999	8.441305	8.45313	8.4387	8.3319425	8.38024	8.51526	8.215720000000001	8.463635	8.407399999999999	8.476782499999999	8.45829	8.4562275	8.3485975	8.3364725	8.280835	8.3681525	8.32022	8.3513975	8.4146825	8.450305	8.3611425	8.340215
544	CATMA1A16600	AT1G17550	1	AT1G17550		9.619245000000001	9.5008925	9.4031825	9.1547525	9.431125	9.434415	9.501735	9.202290000000001	9.7083925	9.6388325	9.172872499999999	9.0909625	8.8721975	8.932815	9.35943	9.685094999999999	9.474185	9.1305575	9.19014	9.423482499999999	9.10215	9.433687500000001	9.805645	9.7713825	9.0217825	9.2267475	9.8906625
545	CATMA1A16610	AT1G17560	1	AT1G17560	AT5G46160	8.8694325	9.0296775	8.85333	9.180225	9.169925	8.8896725	8.831800000000001	8.7820675	8.9569325	8.8240025	8.8858	8.9306275	8.84439	9.092875	8.971505	8.685095	9.156010000000002	9.1722075	9.111740000000001	8.9889875	9.0985925	8.86516	8.7900775	8.6776925	9.001927499999999	9.0761175	8.973755
546	CATMA1A16615	AT1G17580	1	AT1G17580		10.811599999999999	10.711125000000001	10.97215	10.856550000000002	10.953125	10.9484	10.963225000000001	11.090125	11.150000000000002	11.039325	10.7708	11.0216	10.878525	11.357949999999999	10.907675	10.91055	11.063575	10.945350000000001	10.89015	10.889249999999999	10.92045	11.084925	10.965225	11.029675000000001	11.1202	11.401724999999999	11.326575
547	CATMA1A16620	AT1G17590	1	AT1G17590		9.277362499999999	9.328045	9.1243575	9.3346625	9.160262500000002	9.2893125	9.3412925	9.316510000000001	9.336314999999999	9.508500000000002	9.351954999999998	9.366395	9.60625	9.6383825	9.231525	9.266475	9.1825325	9.08196	9.14062	9.21557	9.25149	9.240369999999999	9.377502499999999	9.701455	9.6313725	9.6506975	9.3265375
548	CATMA1A16630	AT1G17600	1	AT1G17600	AT5G40100	9.1659225	9.0674425	8.761887499999998	8.78158	8.866335	8.877854999999998	8.988570000000001	8.7872825	8.8221075	9.0809725	9.3873225	8.794934999999999	9.30664	8.7774425	8.8144825	8.39441	8.60413	8.814242500000002	8.8350125	8.819945	8.79046	8.915669999999999	8.8731375	8.9927075	8.551567499999999	8.3996025	8.4633675
549	CATMA1A16640	AT1G17610	1	AT1G17610		9.363700000000001	9.213600000000001	9.1220825	9.252815	9.1239675	9.1132575	9.293130000000001	9.016055000000001	8.934897500000002	9.1269525	9.451565	9.105635000000001	9.741612499999999	8.9386625	9.26326	8.858945	8.9263075	9.037435	9.0391075	9.1760425	9.05766	9.097835	9.0798075	9.2153975	8.9900825	8.788085	8.895109999999999
550	CATMA1A16650	AT1G17615	1	AT1G17615		7.9400325	8.041145	7.984002500000001	7.9370525	7.8126275	7.963324999999999	8.47662	7.968652499999999	8.0298025	7.91861	8.895915	8.237725000000001	9.17909	8.0514425	8.066555	7.7935225	7.863855	7.8928925	7.9838225000000005	7.970577500000001	7.92803	7.999369999999999	8.12675	8.054789999999999	8.00339	7.91365	7.6834999999999996
551	CATMA1A16660	AT1G17620	1	AT1G17620		9.9680325	9.9774475	9.860209999999999	10.12985	9.856762499999999	9.796050000000001	9.763655	9.8993875	9.927665000000001	10.1599975	9.8628325	9.8051725	9.903102500000001	9.943249999999999	9.914845	9.914515000000002	9.90662	9.83914	10.051485	9.743377500000001	9.86365	9.7849625	9.890712500000001	9.7625725	9.9981075	9.9127075	9.7878475
552	CATMA1A16670	AT1G17630	1	AT1G17630		8.1586575	8.312345	8.194825	8.03078	8.0770575	8.0722525	7.942955	7.9090074999999995	8.0631925	8.102365	8.104595	8.0474075	7.933364999999999	8.0731675	8.1434475	7.966405	8.1596625	8.1486225	8.022865	7.866415	8.2462325	8.033085	8.093737500000001	7.987030000000001	8.006062499999999	8.032272500000001	8.001795
553	CATMA1A16680	AT1G17640	1	AT1G17640		10.298825	10.127575	10.27635	10.259575000000002	10.2704	10.31465	10.254349999999999	10.2853	10.473075	10.491575000000001	10.335275000000001	10.453800000000001	10.2781775	10.369665000000001	10.12136	10.230225	10.317475	10.1931625	10.265375	10.2696	10.333975	10.4194	10.381925	10.42765	10.383675	10.70075	10.8673
554	CATMA1A16690	AT1G17650	1	AT1G17650		9.3706525	9.495815	9.3725125	9.465620000000001	9.796	9.32676	9.2775325	9.0722425	9.356345000000001	9.2663275	8.839905	8.99116	8.90851	8.891785	9.383882499999999	9.0893925	9.186145	9.693165	9.263972500000001	9.312195000000001	9.2466075	9.1533	9.141504999999999	8.736365	8.70684	8.604949999999999	8.7249375
555	CATMA1A16700	AT1G17665	1	AT1G17665		8.19651	8.0296575	8.273195000000001	8.3101725	8.29127	8.1582525	8.3433875	8.17945	8.0554175	8.381065	8.1824175	8.269942499999999	8.2654475	8.224495	8.33594	8.3163625	8.111152500000001	7.9878725	8.186380000000002	8.228747499999999	8.2779225	8.13462	8.157630000000001	8.1909775	8.05901	8.3270475	8.392915
556	CATMA1A16710	AT1G17680	1	AT1G17680		8.8492825	9.010784999999998	8.793579999999999	8.4568925	8.855745	8.803332500000002	8.7735875	8.640717500000001	8.7038375	8.81104	8.6747875	8.695405000000001	8.422675000000002	8.55714	8.75379	8.8350925	8.691005	8.48814	8.6880325	8.549949999999999	8.6197575	8.6837075	8.759382500000001	9.040557499999998	8.4450425	8.536055000000001	8.76586
557	CATMA1A16720	AT1G17680	1	AT1G17680		10.51625	10.440674999999999	10.557725	10.452025	10.5066	10.587925	10.64645	10.6639	10.687175	10.726025	10.47805	10.57075	10.595775	10.775175	10.525125000000001	10.6177	10.581075	10.528425	10.4659	10.612125	10.669599999999999	10.67215	10.6265	11.024725	10.772675	10.961025	11.1738
558	CATMA1A16730	AT1G17690	1	AT1G17690		8.955255	9.20785	8.844112500000001	8.848939999999999	9.1121275	9.07661	8.887127500000002	8.918225	8.845665	8.8993675	8.8899675	8.819255	8.67808	8.58577	8.9334075	8.677982499999999	8.8330425	8.92222	8.7428125	8.704507500000002	8.711622499999999	8.969685	8.765845	9.0273575	8.624405	8.8113825	8.925125
559	CATMA1A16740	AT1G17700	1	AT1G17700		8.909735	9.08598	8.902845000000001	9.026045	9.1204125	8.716355	8.497195000000001	8.432422500000001	8.5393125	8.413160000000001	8.254475	8.542950000000001	8.34675	8.722142499999999	9.1851125	9.0129375	9.21317	8.728107499999998	8.7675875	8.697765	8.5493925	8.548219999999999	8.636925	8.484562500000001	8.464925000000001	8.4168	8.541092500000001
560	CATMA1A16750	AT1G17710	1	AT1G17710		8.409527500000001	8.4546	8.35071	8.3640875	8.37611	8.6669725	8.319062500000001	8.491495	8.2817	8.255765	8.5842175	8.404895	8.6087875	8.4791875	8.3374175	8.4293925	8.301685	8.514085	8.630685	8.6567575	8.5266075	8.46243	8.267405	8.28168	8.2969325	8.3089475	8.297125000000001
561	CATMA1A16770	AT1G17750	1	AT1G17750		8.3145125	8.568212500000001	8.43686	8.255375	8.4703625	8.2522525	8.324567499999999	8.32761	8.368905000000002	8.3500525	8.2455225	8.174367499999999	8.437092499999999	8.44355	8.468979999999998	8.3623	8.377865	8.292055	8.368965	8.3107825	8.183955	8.2538275	8.3064375	8.343285	8.255275000000001	8.269625000000001	8.1213775
562	CATMA1A16780	AT1G17760	1	AT1G17760		10.1675425	10.3109	10.319775	10.18835	10.08127	10.170925	10.16335	10.2478	10.1207225	10.121975	10.17735	10.177215	10.331850000000001	10.27185	10.3165	10.306149999999999	10.093797499999999	10.064940000000002	10.150175	10.102400000000001	10.334825	10.2405	10.252975000000001	10.57645	10.427824999999999	10.508725	10.576775
563	CATMA1A16800	AT1G17770	1	AT1G17770		8.2897425	8.429765	8.3320725	8.3395025	8.30112	8.233295	8.4796975	8.278075000000001	8.3746225	8.15357	8.165804999999999	8.2810925	8.340869999999999	8.371592499999998	8.3079425	8.458569999999998	8.459209999999999	8.288107499999999	8.2797375	8.3715725	8.279702499999999	8.3159875	8.31604	8.30418	8.336585	8.3721925	8.252195
564	CATMA1A16820	AT1G17790	1	AT1G17790		8.4779175	8.430660000000001	8.47868	8.48689	8.60651	8.518047500000002	8.611685000000001	8.497422499999999	8.43103	8.466977499999999	8.59546	8.578285	8.6447	8.52901	8.5539525	8.6203025	8.659345	8.292545	8.604205	8.4075175	8.4424075	8.506225	8.533765	8.6679675	8.50884	8.6007075	8.5636325
565	CATMA1A16830	AT1G17800	1	AT1G17800		8.372287499999999	8.409245	8.2490525	8.430562499999999	8.444467500000002	8.278482499999999	8.1677325	8.250855000000001	8.1483	8.400855	8.2285075	8.4860075	8.3654825	8.546399999999998	8.429865	8.371625	8.230195	8.2868475	8.21953	8.401375	8.4528075	8.2910375	8.368195	8.258045000000001	8.35213	8.310402499999999	8.3730875
566	CATMA1A16835	AT1G17810	1	AT1G17810	AT1G17820	9.161959999999999	8.78732	8.7467925	8.8739625	8.788182500000001	8.71174	8.741837499999999	8.714615	8.6743375	8.723342500000001	8.717582499999999	8.72205	8.964857499999999	8.754925	8.8336375	9.218647500000001	8.887912499999999	8.718525	8.9656725	8.781062499999999	8.6018175	8.8259325	8.6935025	8.7139725	8.815479999999999	8.8225975	8.712215
567	CATMA1A16840	AT1G17820	1	AT1G17820	AT1G73200	9.804255000000001	9.444077499999999	9.56823	9.3093325	9.5048275	9.5252725	9.306442500000001	9.308720000000001	9.441565	9.58151	9.409785	9.308082500000001	9.259752500000001	9.302855000000001	9.4936075	9.5033975	9.467775000000001	9.3997425	9.35426	9.39509	9.4315725	9.4194175	9.4307075	9.405797499999998	9.248095	9.30269	9.330985
568	CATMA1A16850	AT1G17830	1	AT1G17830		8.715787500000001	9.01269	8.7456925	9.163427500000001	8.8669075	9.13895	9.1111525	9.156865	9.0315525	9.184207500000001	9.0730325	9.126524999999999	9.0541025	8.9239775	9.1721825	9.1693625	8.99669	9.145055	9.376172500000001	9.3481225	9.04245	9.0319975	9.1047125	8.6180775	9.05497	9.19624	8.7076675
569	CATMA1A16860	AT1G17840	1	AT1G17840	AT1G17850	12.377625	12.5122	12.55825	12.570625	12.728750000000002	12.579025	12.508375	12.821275	12.701975000000001	12.591675000000002	12.0085	12.409749999999999	11.892549999999998	12.317074999999999	12.66885	12.7537	12.637374999999999	12.6848	12.6552	12.776675000000001	12.716475	12.84585	13.009775000000001	12.8361	13.004900000000001	13.099575	13.120700000000001
570	CATMA1A16870	AT1G17850	1	AT1G17850	AT1G17840	10.784575	10.983699999999999	10.927925	10.920950000000001	11.0861	10.982950000000002	10.909324999999999	10.745825	10.994125	10.736	10.410725	10.883775	10.708924999999999	10.813	10.7897	10.5968	10.864575	11.177	10.9187	10.751025	10.910675	10.823375	10.49785	10.512475	10.626475	10.648275	10.71745
571	CATMA1A16880	AT1G17860	1	AT1G17860		11.3191	11.16925	11.442074999999999	11.6688	11.465900000000001	11.685975	11.48975	11.521375	12.011825	11.65525	12.285525	11.864675	11.749475	11.469425000000001	11.289775	11.472724999999999	11.17	11.442874999999999	11.221874999999999	11.46335	11.311675000000001	11.256125	11.29495	11.095075	11.4086	11.410099999999998	11.34685
572	CATMA1A16890	AT1G17870	1	AT1G17870		9.493147500000001	9.60924	9.7541575	9.997957499999998	9.5011925	10.057625	9.97696	10.126275	10.146932500000002	10.43026	9.70553	10.01953	9.637215000000001	9.8421275	9.9152175	10.77861	10.1106825	9.79532	9.7090675	10.058877500000001	9.8309175	11.052075	10.9069	9.968062500000002	11.06595	11.7077	11.029675
573	CATMA1A16900	AT1G17890	1	AT1G17890	AT1G73250	12.896974999999998	12.822000000000001	12.560425	12.925450000000001	12.666725000000001	12.8233	12.819	12.8377	12.8468	12.98315	13.05135	12.46955	12.829525	12.49845	12.540375000000001	12.533325	12.669325	12.700775	12.816424999999999	12.886349999999998	12.840925	12.709150000000001	12.590025	12.7183	12.376775	12.286275	12.40915
574	CATMA1A16910	AT1G17910	1	AT1G17910	AT1G79680,AT1G19390	8.3249975	8.39493	8.412165	8.28791	8.246935	8.3651525	8.37762	8.496905	8.1202275	8.604937499999998	8.369150000000001	8.3459375	8.604709999999999	8.7401525	8.5252825	8.431515000000001	8.3270475	8.403907499999999	8.261402499999999	8.471337499999999	8.3510075	8.5111325	8.2142325	8.611955	8.5967425	8.444455000000001	8.43307
575	CATMA1A16920	AT1G17920	1	AT1G17920	AT1G73360	8.0514375	8.236635	8.1905225	8.2059125	8.1703475	8.10383	8.170665	8.2472425	8.24169	8.258999999999999	8.336665	8.3615825	8.216997500000002	8.257655	8.29421	8.3550625	8.117065	8.4311275	8.1504925	8.233487499999999	8.27387	8.2546775	8.247105000000001	8.20377	8.061922500000001	8.24208	8.38914
576	CATMA1A16930	AT1G17930	1	AT1G17930		8.383944999999999	8.7668125	8.4105875	8.4245825	8.414695	8.502442499999999	8.4195475	8.5717425	8.532314999999999	8.540495	8.6696525	8.629505	8.74654	8.59495	8.687182499999999	8.65606	8.4708275	8.5417475	8.462462499999999	8.6677625	8.4062425	8.6908475	8.435215000000001	8.69337	8.650207499999999	8.723444999999998	8.844687500000001
577	CATMA1A16950		1			7.9830075	8.004014999999999	8.031039999999999	7.882827499999999	8.0512575	7.976184999999999	8.0420825	7.9003025	7.8104325	8.01789	7.9386825000000005	8.0849125	7.989072500000001	8.1116275	7.921055	7.884707499999999	8.009172499999998	8.0584975	8.1117925	7.850755	8.08407	8.014172499999999	8.088275	7.9504925	7.7608225	7.8248125	7.8646400000000005
578	CATMA1A16955	AT1G17950	1	AT1G17950		8.195905	8.226565	8.086865	7.995835	8.0725	8.306334999999999	8.2717675	8.280632500000001	8.0472375	8.132997499999998	8.1681975	8.2383575	8.1164625	8.276965	8.2091225	8.01789	8.1326075	8.4814475	8.154209999999999	8.24447	8.034465	8.367965	8.20734	8.13683	8.3115975	8.082405	8.0131775
579	CATMA1A16970	AT1G17970	1	AT1G17970		9.1575575	9.304120000000001	9.3885425	9.06808	9.330055	9.192055	9.064032500000001	9.342615	9.096595	9.1398425	8.8873625	9.149745	8.826485	8.9336175	9.2897125	9.3679875	9.196595	9.1460325	9.191745	9.121882499999998	9.2076675	9.1501975	9.2978975	9.0369475	9.093160000000001	9.09829	9.0639825
580	CATMA1A16980	AT1G17980	1	AT1G17980		9.923897499999999	10.17748	10.055769999999999	9.7357175	9.907644999999999	10.225940000000001	10.243175	10.046565000000001	10.20985	10.283750000000001	9.924999999999999	9.89414	9.623237499999998	9.790857500000001	10.032774999999999	10.291825	10.1787475	9.9129775	9.7321125	9.955995	10.0310325	10.2466	10.174109999999999	10.443025	9.832009999999999	9.92657	10.281400000000001
581	CATMA1A17030	AT1G18030	1	AT1G18030		8.8143475	8.835272499999999	8.71633	8.7888875	8.8292725	8.838765	8.6470975	8.8568075	8.806925	8.863869999999999	8.68973	8.639925	8.670725	8.87789	8.81374	8.6382425	8.784495	8.909862500000001	8.82037	8.8494625	8.680435000000001	8.8741825	8.80474	8.7979875	8.646012500000001	8.708870000000001	8.7264125
582	CATMA1A17040	AT1G18040	1	AT1G18040	AT1G73690	8.8081975	8.9780125	8.806212499999999	8.80539	8.8944775	8.871085	8.83191	8.958907499999999	8.527835000000001	8.8866075	8.740572499999999	8.767792499999999	8.777230000000001	8.947357499999999	8.861065	8.822525	8.912257499999999	9.097185	8.780090000000001	8.90812	8.9204725	9.105205000000002	8.8035875	8.969325000000001	8.86329	8.79339	8.8760125
583	CATMA1A17050	AT1G18050	1	AT1G18050		8.3718525	8.43694	8.2412975	8.45242	8.5237675	8.4826	8.409505	8.335687499999999	8.3473025	8.377374999999999	8.4105025	8.506185	8.43519	8.52349	8.470005	8.299195000000001	8.44153	8.482587500000001	8.451569999999998	8.470775	8.3989325	8.36318	8.374175	8.284650000000001	8.4193725	8.4293525	8.4767175
584	CATMA1A17070	AT1G18060	1	AT1G18060		13.58505	13.533275	13.541400000000001	13.370550000000001	13.3369	13.215224999999998	13.503350000000001	13.396725	13.257225	13.4966	12.809375	13.361975	12.998075	13.375725	13.52895	13.459725	13.671075	13.661825	13.580449999999999	13.819275	13.590725	13.500300000000001	13.578499999999998	12.966225	13.337175	13.470525	13.10495
585	CATMA1A17080	AT1G18070	1	AT1G18070		10.891774999999999	10.909425	10.855575	10.710450000000002	10.858125000000001	10.914024999999999	10.923124999999999	10.692900000000002	10.948350000000001	11.200750000000001	10.346380000000002	10.3494275	9.965755	10.035225	10.724125	10.750300000000001	10.618300000000001	10.757475	10.696507500000001	10.931375	10.57745	10.593895	10.780125	10.893600000000001	9.8962975	10.092187500000001	10.69525
586	CATMA1A17085	AT1G18080	1	AT1G18080	AT1G48630,AT3G18130	13.1704	13.356275	13.266375000000002	13.415125	13.353950000000001	13.275950000000002	13.414200000000001	13.4499	13.392850000000001	13.657	13.0537	12.921599999999998	12.890175	12.863774999999999	13.2603	13.090475000000001	13.1648	13.602999999999998	13.354199999999999	13.381225	13.247075	13.330925	13.034925	13.29165	12.9649	13.003025	13.318000000000001
587	CATMA1A17090	AT1G18090	1	AT1G18090	AT1G18100	9.2155325	9.2215225	9.278055	9.33024	9.3382475	9.303275000000001	9.1138275	9.24368	9.218185	9.200614999999999	9.066515	9.162550000000001	8.94757	9.214955	9.1903925	9.1238175	9.1769325	9.4196875	9.38427	9.287445	9.2196375	9.0833275	9.0587825	9.189605	9.074382499999999	9.09512	9.07867
588	CATMA1A17095	AT1G18100	1	AT1G18100		8.31655	8.1588475	8.231787500000001	8.091515000000001	8.047812500000001	8.0245125	8.1520425	8.19603	8.122525	8.176739999999999	8.1278925	8.1586875	8.18844	8.198599999999999	8.18516	8.0919825	8.161997500000002	8.2450425	8.273067500000002	8.160449999999999	8.215765	8.077745	8.1301625	8.2081125	8.2136775	8.1487	8.1852225
589	CATMA1A17120	AT1G18140	1	AT1G18140		8.2078025	8.149655	8.3449225	8.1433925	8.399465	8.31423	8.2456675	8.253345000000001	8.239027499999999	8.1657125	8.4177675	8.154752499999999	8.2976	8.363885	7.9441725000000005	8.058555	8.2671675	8.387895	8.0857825	8.338715	8.52388	8.0993025	8.2037975	8.3083775	8.194144999999999	8.16902	8.209399999999999
590	CATMA1A17130	AT1G18150	1	AT1G18150		12.062800000000001	12.02125	11.935825	12.072750000000001	11.861275	11.775300000000001	11.934425000000001	12.004475	11.804649999999999	11.859375	11.54495	11.892025	11.867525	11.7835	11.899325000000001	11.966650000000001	12.114775000000002	11.855025000000001	12.157824999999999	12.055625000000001	11.953375	11.830275	12.108525	11.971125	12.151625	11.97485	11.884425000000002
591	CATMA1A17140	AT1G18160	1	AT1G18160	AT1G73660	11.224575	11.027475	11.081125	11.18505	10.98725	11.255524999999999	11.065825	11.09065	11.201775	11.088375	11.218175	11.1411	11.2151	11.468049999999998	11.053625000000002	11.02915	11.195924999999999	10.892025	11.114650000000001	11.089225	11.137925	11.404099999999998	11.05865	11.095125	11.345374999999999	11.503575	11.4829
592	CATMA1A17150	AT1G18170	1	AT1G18170		10.947574999999999	10.951825000000001	10.958725000000001	11.00205	11.1868	10.815425	10.891375	10.9077	10.914349999999999	10.810825000000001	10.6629	11.0533	10.771150000000002	11.239700000000001	11.059474999999999	10.759924999999999	11.137324999999999	11.030225	11.217625	11.018425	10.969600000000002	11.062000000000001	10.94865	10.63895	11.23795	11.154225	10.8718
593	CATMA1A17160	AT1G18180	1	AT1G18180		8.1436625	8.138635	7.830887499999999	7.906485000000001	7.915025	7.938009999999999	7.969360000000001	8.056925	8.0952325	7.8178275	7.767085	7.924175000000001	8.06215	8.0153925	7.9967	8.0096125	8.058415	8.2420975	8.060789999999999	8.0181975	7.9451624999999995	8.248235000000001	7.95642	7.9440525	7.9251675	7.695592499999999	7.980845
594	CATMA1A17170	AT1G18190	1	AT1G18190		10.3387	10.479475	10.434625	10.462375	10.370975000000001	10.466025	10.441324999999999	10.458425	10.657900000000001	10.419525	10.334525000000001	10.3799	10.307175	10.57845	10.436075	10.407025	10.539525	10.53115	10.50055	10.4093	10.46085	10.64245	10.691025	10.637	10.70065	10.73085	10.679575
595	CATMA1A17190		1			8.3244	8.3960425	8.164672500000002	8.328560000000001	8.347745	8.3998325	8.372217500000001	8.42628	8.5691475	8.312462499999999	8.4933225	8.463655000000001	8.399302500000001	8.590264999999999	8.4070025	8.4713525	8.4087	8.367155	8.4298825	8.334745	8.586375	8.26161	8.238205	8.36759	8.43285	8.224885	8.371524999999998
596	CATMA1A17200	AT1G18210	1	AT1G18210		12.41885	12.172	12.082574999999999	12.401100000000001	12.29605	12.27505	12.41015	12.803675	12.742525	12.884575000000002	13.424775	12.457324999999999	13.164725	12.561975	12.0486	11.98945	11.979375000000001	12.497725	12.112400000000001	12.062775	11.940750000000001	11.91855	11.655925000000002	12.264	11.817549999999999	11.836625	11.97085
597	CATMA1A17210		1			8.7899725	8.8278475	8.915917499999999	8.893625	8.810204999999998	8.6436525	8.743322500000001	8.8154125	8.636465000000001	8.8391	8.7434425	8.846542500000002	8.9312425	8.9437925	9.08801	8.8979875	8.690925	8.899787499999999	9.002467500000002	8.91005	8.9716425	8.847055000000001	8.9454425	8.7228725	9.0391175	9.3675775	8.719205000000002
598	CATMA1A17240	AT1G18250	1	AT1G18250		9.935042499999998	10.0950375	9.85791	10.29513	10.24145	9.928475	10.1024	9.769377500000001	9.81441	9.730825000000001	9.7470225	9.986785	10.0113325	9.890192500000001	10.304925	10.094772500000001	10.1258275	10.310945	10.213462499999999	10.3040775	10.308724999999999	10.339375	10.22746	9.570477499999999	10.28915	10.123982499999999	9.9931975
599	CATMA1A17250	AT1G18265	1	AT1G18265	AT5G11860	9.4625675	9.663255000000001	9.790265	9.51466	9.3669825	9.3611875	9.589627499999999	9.5660475	9.157312500000002	9.244937499999999	9.0480175	9.45162	9.232099999999999	9.1750075	9.6509675	9.6077725	9.350132499999999	9.591465	9.4013375	9.35961	9.434935	9.438995	9.333145	9.152169999999998	9.3167025	9.2965	9.4084725
600	CATMA1A17260	AT1G18270	1	AT1G18270		10.137375	9.9368875	10.120472499999998	10.196175	9.92167	10.1727375	10.17215	10.2182625	10.452950000000001	10.2704275	10.2823675	10.2681125	10.5187325	10.773925	10.152925	10.228475	9.888765	10.1032425	10.0632325	10.1712675	10.117104999999999	10.27755	10.2204675	10.47655	10.545325	10.8609	10.503824999999999
601	CATMA1A17270	AT1G18270	1	AT1G18270		8.5349925	8.543185	8.6308225	8.45782	8.3842175	8.440050000000001	8.3946125	8.307755	8.4819375	8.564755000000002	8.3709325	8.3965675	8.399004999999999	8.444162500000001	8.402172499999999	8.4386225	8.3197175	8.346805000000002	8.0861625	8.316725	8.33658	8.2258975	8.466075	8.4694325	8.2082275	8.4645575	8.45963
602	CATMA1A17280	AT1G18270	1	AT1G18270		8.3383325	8.1398325	8.00396	8.1462425	8.199602500000001	8.1645975	7.8784624999999995	8.039495	8.08755	8.15026	8.1951	8.0535925	8.1314225	8.1160775	8.2325225	8.0612	8.13287	8.043465	8.046095000000001	8.04058	7.9566225	7.9109774999999996	7.999025	8.168115	8.0910925	7.979432500000001	8.0144575
603	CATMA1A17290	AT1G18280	1	AT1G18280		8.506705	8.404462500000001	8.527854999999999	8.62435	8.50382	8.466904999999999	8.462235	8.4999575	8.6004775	8.528704999999999	8.3594475	8.6395775	8.6012925	8.4348375	8.526869999999999	8.469285	8.3616475	8.610400000000002	8.60559	8.5451475	8.4900375	8.31451	8.497047499999999	8.364355	8.404595	8.464907499999999	8.492825
604	CATMA1A17300	AT1G18290	1	AT1G18290		8.6313875	8.666665	8.729335	8.8242	8.831277499999999	8.777447500000001	8.757670000000001	8.667082500000001	8.6855025	8.7746925	8.792135	8.782142499999999	8.631345	8.8489825	8.9026475	8.834935	8.832955	8.7068775	8.912984999999999	8.68345	8.77704	8.696345	8.8061275	8.59957	8.750639999999999	8.79732	8.856494999999999
605	CATMA1A17310	AT1G18300	1	AT1G18300		9.379415	9.1829675	9.0912225	9.212755000000001	9.2790475	9.34604	9.3624775	9.362115	9.44403	9.237454999999999	9.470184999999999	9.24262	9.6753075	9.376377499999998	9.1505125	8.953782499999999	8.9478275	9.3959225	9.038407499999998	9.0738325	8.98798	9.178889999999999	9.022335	9.101890000000001	9.18673	9.0864625	8.996667500000001
606	CATMA1A17360	AT1G18335	1	AT1G18335		10.0324475	10.007424999999998	10.120935000000001	10.007915	10.00481	10.171575	10.1250475	10.12348	10.0597525	10.119775	10.0283225	10.050115000000002	9.74606	9.82402	10.072379999999999	10.079227500000002	10.0330025	10.1544	10.010589999999999	10.1318	10.1346625	10.1594	10.0694525	10.038332500000001	9.90452	9.94407	10.372625
607	CATMA1A17380	AT1G18360	1	AT1G18360		11.76885	11.956400000000002	11.9026	11.9701	12.08755	11.988949999999999	11.745175	11.7516	11.751275000000001	11.527875	11.1739	11.697375	11.287749999999999	11.651074999999999	12.114999999999998	11.866825	11.942174999999999	12.19385	12.139875	12.03145	12.05595	12.016150000000001	12.1688	11.36915	11.6985	11.43835	11.185225
608	CATMA1A17390	AT1G18370	1	AT1G18370		8.652025	8.612630000000001	8.69498	8.6669525	8.6431775	8.722175	8.656095	8.744715	8.7268925	8.6867275	8.702132500000001	8.756105	8.61104	8.7474575	8.68797	8.723055	8.6933525	8.6023025	8.783795000000001	8.804862499999999	8.688302499999999	8.8001725	8.7202275	8.6746175	8.648525	8.792927500000001	8.8243625
609	CATMA1A17400	AT1G18390	1	AT1G18390		9.2641125	8.767195000000001	8.9055575	9.0179275	8.9367175	9.21298	9.267994999999999	9.159212499999999	9.108604999999999	9.205285	9.771169999999998	8.983055	9.496107499999999	9.0765475	8.894435	8.826130000000001	8.7579125	8.920684999999999	8.80341	9.0108075	8.790035000000001	8.937167500000001	9.1846125	9.4173425	8.8429275	8.9177325	8.84441
610	CATMA1A17410	AT1G18390	1	AT1G18390		9.214017499999999	8.9043925	9.0078475	8.8340625	8.83197	9.080955	9.394645	9.0762925	9.046075	9.1213875	9.193977499999999	8.922285	8.799735	8.823987500000001	8.888919999999999	9.046745000000001	8.926725	8.632247499999998	8.76991	8.920395000000001	8.989605000000001	9.2581025	9.132195000000001	9.4011425	8.98309	8.954180000000001	9.470455
611	CATMA1A17420	AT1G18400	1	AT1G18400		8.772782500000002	8.4831875	8.4933175	8.42647	8.6937225	8.56874	8.48146	8.5228125	8.5068725	8.50135	8.396315	8.45674	8.4770175	8.4403225	8.6223225	8.55941	8.3740775	8.44198	8.656107500000001	8.4090075	8.4067125	8.4739475	8.544645	8.541355	8.5143925	8.3885525	8.2723375
612	CATMA1A17430	AT1G18410	1	AT1G18410		10.844899999999999	10.77525	10.906175	10.820625	10.704425	10.7989	10.771825	10.784475	10.854500000000002	10.803925	10.98755	10.765075	10.933	10.7263	10.82725	10.933424999999998	10.77655	10.717475	10.66075	10.65865	10.79015	10.773175	10.886475	10.829975000000001	10.812024999999998	10.794249999999998	10.791274999999999
613	CATMA1A17440	AT1G18420	1	AT1G18420		10.98845	10.937225	11.036024999999999	10.918050000000001	10.89185	10.872375	10.894775	10.85895	11.031899999999998	10.862275	11.024175	10.88125	10.984774999999999	10.816625	10.934800000000001	10.909125	10.81425	10.837900000000001	10.806574999999999	10.783	10.853475	10.8994	10.986625	10.87615	10.769449999999999	10.7871	10.830824999999999
614	CATMA1A17450	AT1G18420	1	AT1G18420		8.5418975	8.756655	8.5327225	8.506689999999999	8.555769999999999	8.5507675	8.559402500000001	8.6470325	8.65686	8.57887	8.530899999999999	8.436935	8.51042	8.54676	8.5819025	8.6745175	8.643677499999999	8.465595	8.466745	8.5559225	8.42489	8.772100000000002	8.5879475	8.69189	8.5180275	8.526435	8.6322425
615	CATMA1A17460	AT1G18420	1	AT1G18420		8.5413475	8.76896	8.708682499999998	8.5685875	8.6315025	8.673425	8.6285625	8.6280775	8.707374999999999	8.7335275	8.56286	8.7447	8.38767	8.5964875	8.664127500000001	8.57417	8.673697500000001	8.6429125	8.526612499999999	8.559462499999999	8.550085000000001	8.6198225	8.8250925	8.69818	8.4948725	8.5569075	8.564695
616	CATMA1A17470	AT1G18440	1	AT1G18440		9.701820000000001	9.865465	9.6348725	9.92665	9.949215	9.76333	9.742967499999999	9.69903	9.80386	9.718925	9.8042325	10.080482499999999	9.8759275	10.029104999999998	9.611355	9.59393	9.605432500000001	9.9481125	9.727725	9.6172425	9.689485000000001	9.5059525	9.6867225	9.5260725	9.7772375	9.58492	9.526645
617	CATMA1A17480	AT1G18450	1	AT1G18450		9.192275	9.230820000000001	9.41337	9.13645	9.26798	9.387805	9.37161	9.2760375	9.4838125	9.5251175	9.126275	9.096567499999999	8.9468675	8.9832625	9.2352625	9.242867500000001	9.2677325	9.1788475	9.160910000000001	9.2467425	9.236655	9.4055675	9.532715	9.537527500000001	9.0613125	9.155785	9.6998275
618	CATMA1A17490	AT1G18460	1	AT1G18460		10.840100000000001	10.937025	11.047525	11.15705	10.972375000000001	11.007075	10.9078	10.949824999999999	11.02445	11.04405	10.849599999999999	11.032499999999999	10.8969	11.082725	11.126999999999999	11.294125	11.177475000000001	10.931925	10.929775	10.85745	10.9747	11.176974999999999	11.18035	10.6553	11.10995	11.256350000000001	11.148275000000002
619	CATMA1A17510	AT1G18480	1	AT1G18480		12.015274999999999	11.944625	12.0411	12.145950000000001	12.061774999999999	11.996625000000002	12.134425	12.1325	12.155025	12.178574999999999	12.489575	11.956025	12.2972	12.146749999999999	11.952275	12.187324999999998	12.241299999999999	12.000150000000001	12.0303	12.067175	11.9223	11.941175000000001	12.243400000000001	12.44875	12.148525	12.0625	12.237375
620	CATMA1A17520	AT1G18485	1	AT1G18485		9.180362500000001	9.2566225	9.599409999999999	9.4315425	9.3683825	9.252862499999999	9.211377500000001	9.537234999999999	9.309325000000001	9.346979999999999	9.2468625	9.238407500000001	9.28572	9.34523	9.248975000000002	9.4705625	9.4898475	9.20733	9.2630825	9.363075000000002	9.503545	9.3663875	9.44533	9.14436	9.23757	9.2488575	9.0242425
621	CATMA1A17540	AT1G18490	1	AT1G18490		9.861195	9.859105	10.010555	9.93363	9.9060875	9.8847725	9.89211	10.034297500000001	9.90545	9.882964999999999	9.816122500000002	9.92822	9.885565	9.7626625	9.9551275	9.82544	9.9378525	10.0733075	10.0300575	9.838465	9.8881225	9.918705	10.0274	9.8787	10.035115000000001	10.069447499999999	10.1652375
622	CATMA1A17550	AT1G18500	1	AT1G18500		8.98509	8.9551225	8.9272225	8.7385675	8.93571	8.8963775	8.940605	8.6828425	8.85227	8.7472775	8.55225	8.62574	8.55872	8.6387025	8.8862775	8.8561825	8.8902825	8.785277500000001	8.763955	8.885724999999999	8.798449999999999	8.738475000000001	8.951205	8.9078925	8.63489	8.58657	8.4315
623	CATMA1A17560	AT1G18510	1	AT1G18510		8.837439999999999	8.779679999999999	8.782905	8.6453	8.791857499999999	8.73775	8.6184675	8.753605	8.6424925	8.581927499999999	8.68019	8.774095	8.6493325	8.6391125	8.793297500000001	8.739875	8.8447375	8.80099	8.868995000000002	8.709787500000001	8.773802499999999	8.897635000000001	8.957844999999999	8.798919999999999	8.8309475	8.6305875	8.7347725
624	CATMA1A17570	AT1G18520	1	AT1G18520		8.3006075	8.07109	8.35081	8.2497975	8.277525	8.13391	8.274819999999998	8.23642	8.193282499999999	8.253385	8.260925	8.3573175	8.26233	8.36558	8.2176225	8.319675	8.377165	8.227174999999999	8.3732725	8.316815	8.242302500000001	8.40475	8.280054999999999	8.3527025	8.35281	8.2341475	8.20487
625	CATMA1A17580	AT1G18530	1	AT1G18530	AT3G25600	8.2602325	8.335455	8.284175000000001	8.3757625	8.333795	8.32161	8.3769975	8.32201	8.31179	8.198295	8.1337675	8.367840000000001	8.238610000000001	8.3706925	8.264795	8.460325000000001	8.263215	8.327435	8.288170000000001	8.1376675	8.2950725	8.435880000000001	8.232510000000001	8.3188575	8.31668	8.17033	8.1835775
626	CATMA1A17600	AT1G18550	1	AT1G18550		8.256857499999999	8.28962	8.479420000000001	8.518335	8.3558275	8.2992425	8.4357775	8.527445	8.1786525	8.208865	8.165005	8.2887375	8.3202925	8.308275	8.2706125	8.4069425	8.48256	8.466285	8.388692500000001	8.450235	8.4784675	8.4122425	8.3212325	8.39883	8.432527499999999	8.407755	8.3375875
627	CATMA1A17610	AT1G18560	1	AT1G18560		9.39463	9.41652	9.427019999999999	9.303085	9.334385000000001	9.442960000000001	9.3973175	9.3966825	9.4196925	9.523304999999999	9.091474999999999	8.98862	8.913145	9.1998925	9.38252	9.4751175	9.3054975	9.464500000000001	9.2217175	9.309845	9.201944999999998	9.390295	9.286335	9.5218825	9.115232500000001	9.2947475	9.413752500000001
628	CATMA1A17620	AT1G18580	1	AT1G18580		9.3320075	9.406615	9.37277	9.1629075	9.399249999999999	9.37636	9.3046525	9.328595	9.6544575	9.513929999999998	9.2194875	9.280665	9.112852499999999	8.989582500000001	9.340687500000001	9.440465	9.41633	9.3144425	9.2783225	9.406702500000002	9.303607499999998	9.368685	9.263455	9.521252500000001	8.9912925	9.03422	9.247049999999998
629	CATMA1A17630	AT1G18590	1	AT1G18590		13.77655	14.27815	14.264899999999999	14.108625	14.198400000000001	13.85245	13.9111	14.067924999999999	13.787575	13.873	13.444949999999999	13.88205	13.769475	13.902075	14.455575	14.5135	14.84645	13.9247	14.66295	14.52085	14.517100000000001	14.067499999999999	14.5454	14.992875000000002	14.640075	14.822575	14.1265
630	CATMA1A17640	AT1G18600	1	AT1G18600		7.850592499999999	7.9706600000000005	7.8310699999999995	7.8031049999999995	7.8255425	7.8418825	7.846779999999999	8.000667499999999	7.74801	7.750872500000001	7.9101225	7.9722625	8.0168425	7.938219999999999	8.031279999999999	7.826592499999999	8.0824975	7.97611	7.834849999999999	7.8868	7.933155	7.8133325000000005	7.943197499999999	7.87876	7.808729999999999	7.635015	7.734975
631	CATMA1A17650	AT1G18610	1	AT1G18610		9.303550000000001	9.492897500000002	9.427025	9.5475525	9.4749825	9.3398225	9.382055	9.386265	9.42605	9.2721775	9.1530825	9.2787525	9.30075	9.457705	9.4995	9.38353	9.4544125	9.470970000000001	9.6109875	9.278212499999999	9.28558	9.3283825	9.22438	9.270267500000001	9.384072499999998	9.519285	9.4101325
632	CATMA1A17660	AT1G18620	1	AT1G18620		8.0302725	8.0136275	7.812284999999999	7.94382	8.1108375	8.051845	8.010525000000001	7.8848975	8.1695925	7.9769625	7.921614999999999	8.120035	8.0801675	8.4372625	7.9011825	7.958635000000001	8.0108125	8.018862500000001	7.8388025	7.7762725	7.8242025	7.8092825	7.879855000000001	7.73672	7.837742500000001	7.6703825	7.665800000000001
633	CATMA1A17670	AT1G18630	1	AT1G18630	AT1G18640	11.150000000000002	11.506800000000002	11.199475	11.433874999999999	11.22065	11.000074999999999	11.230575000000002	10.95375	10.976624999999999	11.140925	11.3726	11.182025	11.290074999999998	11.174999999999999	11.40115	11.270674999999999	11.645125	11.23365	11.240575	11.227599999999999	11.280075	11.172699999999999	11.16935	10.9955	11.3712	11.4206	11.40795
634	CATMA1A17680	AT1G18650	1	AT1G18650		8.835157500000001	8.997615	8.940947500000002	9.24261	9.056615	9.038	9.0741125	8.7526775	8.956655	8.580300000000001	8.4589125	8.921025	8.7840825	9.156985	9.1261475	8.7829625	9.0342875	9.1747625	9.213292500000001	8.980715	9.1115475	9.1578975	8.7258575	8.8005375	8.8953875	8.9846125	8.771854999999999
635	CATMA1A17690	AT1G18660	1	AT1G18660		12.605875000000001	12.702874999999999	12.720775	12.595225	12.431225	12.566799999999999	12.62425	12.351524999999999	12.092500000000001	12.313975000000001	11.935300000000002	12.295874999999999	12.068550000000002	12.0841	12.663125	12.789125	12.761275	12.493	12.66445	12.860149999999999	12.50545	12.529399999999999	12.70365	12.359075	12.841475	12.634575	12.6236
636	CATMA1A17700	AT1G18670	1	AT1G18670		9.023452500000001	9.091267499999999	9.1003425	8.813989999999999	8.94153	9.20437	9.015252499999999	8.5626375	9.0950525	9.0831475	8.6133925	8.903047500000001	8.583345000000001	8.39354	8.9344375	9.202322500000001	9.069120000000002	8.7453025	8.839555	8.8211725	8.651485	8.944342500000001	9.239165	9.018645	8.7544075	8.7546875	9.0915175
637	CATMA1A17710	AT1G18680	1	AT1G18680		9.120357499999999	9.1436575	9.220415	9.2127525	9.23271	9.1063575	9.330649999999999	9.3441425	9.1995275	9.130402499999999	9.299735	9.438995000000002	9.2805125	9.4310175	9.068605	9.284145	9.2517325	9.307725	9.206135	8.9888725	9.19576	9.1308325	9.250975	9.15279	9.266287499999999	9.2333325	9.244507500000001
638	CATMA1A17720	AT1G18690	1	AT1G18690	AT1G74380	8.596400000000001	8.6622425	8.6409175	8.48361	8.600345	8.638092499999999	8.6405475	8.48035	8.696100000000001	8.736765000000002	8.6649575	8.593785	8.3981575	8.303777499999999	8.5688425	8.6825625	8.54853	8.4087275	8.50988	8.67728	8.449185	8.4904325	8.677695	8.9667825	8.389465	8.390187500000001	8.561892499999999
639	CATMA1A17730	AT1G18700	1	AT1G18700		8.4516375	8.554907500000002	8.319745000000001	8.471495	8.608745	8.374770000000002	8.66855	8.676635000000001	8.4777175	8.489022499999999	8.4239225	8.4286975	8.40255	8.3907675	8.516165	8.4456825	8.354804999999999	8.563005	8.3474175	8.38902	8.5618925	8.2883875	8.5558275	8.49245	8.47299	8.319167499999999	8.426075
640	CATMA1A17740	AT1G18700	1	AT1G18700		10.475125	10.439924999999999	10.66015	10.4667	10.391224999999999	10.48825	10.556	10.478225	10.5378	10.676324999999999	10.158035	10.3562025	10.1328475	10.20969	10.42895	10.576575	10.623375	10.428275	10.442950000000002	10.487425	10.305015000000001	10.392625	10.322542499999999	10.605025000000001	10.256284999999998	10.528115	10.783925
641	CATMA1A17760	AT1G18710	1	AT1G18710		10.34345	11.123875000000002	11.019649999999999	11.188005	10.783825	10.7576	11.668600000000001	11.790599999999998	11.373525	11.65485	10.681247500000001	11.346250000000001	10.537175	11.613100000000001	10.6784475	11.6862	11.321625000000001	10.927425	11.701725	11.4279	11.06355	11.603375	11.5824	12.1905	12.602225	12.8222	13.067499999999999
642	CATMA1A17770	AT1G18720	1	AT1G18720		9.581240000000001	9.625265	9.6654825	9.582635	9.49743	9.4403075	9.565082499999999	9.7047275	9.702695	9.47867	9.5207625	9.478445	9.352235	9.3923025	9.736105	9.770995	9.366570000000001	9.5053125	9.641745	9.48976	9.544419999999999	9.7842725	9.306112500000001	9.630585	9.7144375	9.628734999999999	9.709455
643	CATMA1A17780	AT1G18730	1	AT1G18730		10.175255	10.269275	10.294025000000001	10.518175000000001	10.416224999999999	10.396975000000001	10.71645	10.451374999999999	10.40495	10.1440575	10.101025	10.66885	10.351375	10.630575	10.29715	10.3678575	10.306025	10.560699999999999	10.563324999999999	10.5125	10.616800000000001	10.496749999999999	10.3166	9.8816525	10.597775	10.338457499999999	10.08577
644	CATMA1A17790	AT1G18740	1	AT1G18740		12.311075	12.00965	12.131775	12.055775	11.758025	11.988774999999999	11.867075	12.119425	12.827024999999999	12.521125	12.360175000000002	12.149475000000002	12.32	12.039774999999999	11.7976	11.9968	11.8168	11.981124999999999	11.791675	11.854225	11.73715	11.762550000000001	11.83755	11.813500000000001	11.76735	11.6813	11.714275
645	CATMA1A17800	AT1G18750	1	AT1G18750		9.030042499999999	8.800637499999999	9.0238825	8.8226875	8.7641475	8.880345	8.86912	8.9157825	8.871020000000001	8.9168175	8.7674825	8.7390175	8.6800575	8.7406375	8.9336875	8.8309725	8.871572500000001	8.818392500000002	8.77503	8.808335	8.923020000000001	8.8469525	8.9407525	8.9825125	8.931830000000001	9.1239525	9.1356925
646	CATMA1A17810	AT1G18760	1	AT1G18760	AT1G18770,AT3G13228,AT1G18780,AT2G29840	8.25084	8.156425	8.2952475	8.151140000000002	8.245940000000001	8.266680000000001	8.0338275	8.147075	8.2226675	8.152485	8.122025	8.2023825	8.3045925	8.239905	8.124482500000001	8.18724	8.1792275	8.20364	8.3417975	8.091157500000001	8.1923625	8.011925	8.177025	8.1675875	8.2685525	8.1675025	8.129215
647	CATMA1A17820	AT1G18760	1	AT1G18760	AT1G18770,AT3G13228	8.28367	8.268717500000001	8.1647725	8.35532	8.411625	8.27815	8.299135	8.252035	8.4254625	8.271825	7.997824999999999	8.230325	8.32179	8.34586	8.3525125	8.17087	8.15679	8.1992225	8.37656	8.374622500000001	8.2926775	8.0289725	8.60993	8.2955375	8.1869675	8.28011	8.2090475
648	CATMA1A17840	AT1G18780	1	AT1G18780		8.1479525	7.989704999999999	7.8794075	7.7049924999999995	8.04332	8.01197	7.8722075	7.976765	8.08328	8.0283375	8.02989	8.078615	8.0854225	8.106395000000001	8.035345	7.9571025	7.8625825	8.058507500000001	7.884094999999999	7.9169374999999995	8.0506575	7.917085	8.149875	7.845395	7.9686224999999995	7.970597499999999	7.8226175
649	CATMA1A17850	AT1G18790	1	AT1G18790		8.086052500000001	8.052145	8.171287499999998	7.95328	8.051132500000001	7.9757549999999995	7.8856399999999995	8.086525	8.20427	8.099765	8.0768925	8.0627125	8.033059999999999	8.0205925	8.04424	7.9858225	7.957065	8.14897	8.0564175	8.0741125	7.832125	8.0353825	8.1154825	7.8603325	7.95387	8.0425075	8.04825
650	CATMA1A17860	AT1G18810	1	AT1G18810		11.45925	11.160775000000001	11.42725	10.837299999999999	11.306925000000001	11.250824999999999	11.1005	11.109875	10.814725	11.073125000000001	10.64255	10.9197225	10.519655	10.358495	11.2333	11.176924999999999	11.20375	11.14475	10.949475	10.76605	11.0565	10.903775	10.989625	10.90925	10.170852500000002	10.478625000000001	10.447875
651	CATMA1A17870	AT1G18830	1	AT1G18830		8.084385	8.10451	8.302990000000001	8.15723	8.1026525	8.084152499999998	8.0513425	8.131787500000002	8.1701475	8.265505000000001	8.092482500000001	7.9814975	8.2647275	8.1685075	8.153175	8.184199999999999	8.23554	8.2191825	8.0067675	8.06856	8.1657225	8.117445	8.2375425	8.1174475	8.11879	8.2649875	8.121170000000001
652	CATMA1A17890		1			8.5662175	8.665135	8.5452975	8.680425	8.6343375	8.584772500000001	8.516910000000001	8.429	8.473980000000001	8.3521275	8.5411675	8.5083625	8.487029999999999	8.5585625	8.650879999999999	8.437985	8.5274875	8.5826725	8.46288	8.3953575	8.446670000000001	8.561255000000001	8.6880375	8.54053	8.535205	8.35971	8.5042775
653	CATMA1A17900	AT1G18840	1	AT1G18840	AT1G74690	8.8368125	9.0540025	8.8980175	8.945889999999999	9.023525	9.1202025	9.036584999999999	8.82789	9.0264225	8.966709999999999	8.6206525	8.872272500000001	8.5545	8.858604999999999	9.082695000000001	9.05468	9.030592500000001	8.918265	8.856475	8.954464999999999	9.1312675	9.267575	9.072627500000001	9.013697500000001	8.931435	9.006699999999999	9.0900125
654	CATMA1A17910	AT1G18850	1	AT1G18850		11.392775	11.558900000000001	11.492125	11.674274999999998	11.749699999999999	11.530449999999998	11.621725	11.619774999999999	11.231925	11.483274999999999	11.4347	11.136125	11.1344	11.072650000000001	11.595925	11.509125000000001	11.562750000000001	11.760024999999999	11.848949999999999	11.63185	11.52295	11.3692	11.270950000000001	11.669974999999999	11.3779	11.388074999999999	11.8955
655	CATMA1A17920	AT1G18860	1	AT1G18860		8.3746575	8.379175	8.366467499999999	8.2639525	8.312055	8.5632125	8.4499725	8.55214	8.7366475	8.649709999999999	8.680175	8.480275	8.5113575	8.8884525	8.2723875	8.49295	8.253995	8.54595	8.2304025	8.349955	8.2353575	8.485035	8.5076575	8.585090000000001	8.4928375	8.4994825	8.7119775
656	CATMA1A17930	AT1G18870	1	AT1G18870		8.337925	8.8221775	8.6888375	8.4031925	8.85016	8.6445325	8.576595	8.62244	8.881522499999999	8.5493275	8.64027	8.681185	8.3081825	8.412490000000002	8.745455	8.891015	8.501335000000001	8.604890000000001	8.534867499999999	8.5882075	8.7047525	8.7870975	9.012445	8.676079999999999	8.77314	8.7057725	9.003165
657	CATMA1A17940	AT1G18880	1	AT1G18880	AT1G18890	10.1163825	10.1674675	10.0990575	9.991905	9.8766475	9.899045000000001	9.812265	9.6905	9.576585000000001	9.6453325	9.589477500000001	9.7940425	9.956105	9.94358	10.293925	10.120875	10.2070825	9.70076	9.948554999999999	9.719825	9.8406275	9.8887275	9.86756	9.921267499999999	9.94501	9.9025575	9.5142225
658	CATMA1A17945	AT1G18890	1	AT1G18890	AT1G74740	10.14075	9.72843	9.585037499999999	9.702302499999998	9.58348	9.7477075	9.987235000000002	9.7539625	10.0445175	10.313134999999999	10.354935	9.5905475	9.866602499999999	9.4111525	9.7547625	9.7875275	9.5521775	9.646475	9.47628	9.783795	9.57412	9.7907725	9.773585	10.213515000000001	9.6604075	9.484865	9.9163175
659	CATMA1A17950	AT1G18900	1	AT1G18900		9.3868675	9.5846175	9.2988275	9.163752500000001	9.4531225	9.4798625	9.444935000000001	9.09275	9.2340375	9.44014	9.09828	9.005835	8.982434999999999	8.864562500000002	9.2815225	9.296952500000002	9.1603575	9.2334775	9.19383	9.274165	8.991405	9.23647	9.37734	9.3150825	8.525	8.841567499999998	9.07444
660	CATMA1A17960	AT1G18910	1	AT1G18910		8.211755	8.172337500000001	8.1527775	8.11069	8.1631125	8.1582675	8.0044325	8.10102	8.162825	8.160407500000002	8.0420775	8.0903425	8.0611625	8.12199	8.0872675	8.0148925	8.181505000000001	8.0210275	8.0832175	8.084705	8.3224325	8.2685	8.162434999999999	8.064024999999999	8.3074575	8.143952500000001	8.111527500000001
661	CATMA1A17970	AT1G18940	1	AT1G18940		8.506287500000001	8.528595000000001	8.5772125	8.4610275	8.6941475	8.6631575	8.5941975	8.726855	8.6306025	8.706624999999999	8.7587775	8.6407525	8.5164725	8.653125000000001	8.6426825	8.60919	8.57813	8.546119999999998	8.5992325	8.611075000000001	8.56262	8.6530925	8.82845	8.6851175	8.48557	8.569445	8.558625
662	CATMA1A17980	AT1G18950	1	AT1G18950		8.2682725	8.3295075	8.2539425	8.2102775	8.3123025	8.341235	8.2592275	8.253765000000001	8.2262	8.2659525	8.2394025	8.327535	8.233455000000001	8.232675	8.2026275	8.110994999999999	8.3541075	8.2544	8.173555	8.119445	8.0651625	8.2182325	8.3745675	8.275722499999999	8.3376625	8.08071	8.14452
663	CATMA1A17990	AT1G18950	1	AT1G18950		11.460949999999999	11.569375	11.660675000000001	11.63515	11.440425000000001	11.751225	11.708875	11.6916	11.8206	11.665375000000001	11.27545	11.328	11.240850000000002	11.525549999999999	11.607549999999998	11.6919	11.620575	11.512175	11.7306	11.6733	11.69305	11.847525000000001	11.501925000000002	11.7767	11.49915	11.673525	12.078675
664	CATMA1A18000	AT1G18960	1	AT1G18960		8.1597275	8.1528125	8.357115	8.221554999999999	8.40311	8.4240075	8.403892500000001	8.6259575	8.34959	8.197755	8.367980000000001	8.3230125	8.443547500000001	8.302435000000001	8.3258	8.3114	8.425995	8.48287	8.38448	8.186185	8.397962499999998	8.475185	8.387617500000001	8.3308875	8.4034725	8.3666975	8.448635
665	CATMA1A18010	AT1G18980	1	AT1G18980	AT1G18970	8.3339025	8.368495	8.64914	8.52974	8.375315	8.8946975	8.6384925	8.593977500000001	8.590499999999999	8.7005675	9.2952125	8.6302	8.983747500000002	9.395045	8.395045	8.8228775	8.3875825	8.55267	8.504850000000001	8.800997500000001	8.63615	8.4905625	8.846422500000001	8.672345	8.87548	9.423882500000001	8.7924875
666	CATMA1A18020	AT1G18990	1	AT1G18990		8.230084999999999	8.25831	8.266575	8.2103075	8.2562575	8.332215000000001	8.3938025	8.37333	8.40536	8.295235	8.225919999999999	8.35535	8.3793075	8.1454275	8.2310125	8.2461825	8.40913	8.37617	8.3434575	8.137789999999999	8.295824999999999	8.3428175	8.4136475	8.3207725	8.221565	8.310357500000002	8.1760375
667	CATMA1A18030	AT1G19000	1	AT1G19000		14.059625	13.793524999999999	14.048125	13.298950000000001	13.911575000000001	13.929925	13.68105	13.834725	13.654575000000001	13.880299999999998	13.145174999999998	13.4654	12.805475	13.115675	13.8096	13.937875000000002	14.084225	13.535124999999999	13.313225	13.40705	13.594850000000001	13.467749999999999	13.831050000000001	13.779225	13.107550000000002	13.356950000000001	13.804924999999999
668	CATMA1A18040	AT1G19010	1	AT1G19010		9.0581	9.011315	9.0487675	9.055485000000001	9.0393775	9.2078875	9.2469	9.2001975	9.1142275	9.1430875	9.2654725	9.2573875	9.7141575	9.4284075	9.033482500000002	9.1719175	9.219755	8.9275825	9.01975	9.14415	9.0941825	9.03321	8.98878	9.054015	9.18619	9.20878	8.862377500000001
669	CATMA1A18050	AT1G19020	1	AT1G19020		9.179775	8.9173375	8.816089999999999	9.0730375	8.7718975	9.02913	9.37531	9.16381	9.585094999999999	9.220725	10.1217225	9.5515125	10.494050000000001	9.3586025	8.88626	8.5195675	8.6397925	8.978842499999999	8.7887675	8.80838	8.792092499999999	8.9024325	8.6839175	8.8882575	8.793407499999999	8.5608325	8.675325
670	CATMA1A18060	AT1G19025	1	AT1G19025		8.6794575	8.734717499999999	8.7426925	9.0199825	8.9016825	8.73164	8.807865	8.7925825	8.5639825	8.7988175	8.715195000000001	8.815065	8.864469999999999	8.9532075	8.867492499999999	8.7865275	8.9827725	8.8339125	8.830135	8.667575	8.830315	8.848492499999999	8.9194625	8.958644999999999	8.999295	8.896065	8.8112825
671	CATMA1A18070		1			8.006427500000001	8.222925	8.206145	8.0947525	7.919242499999999	8.0819875	8.153839999999999	8.1792525	8.228517499999999	8.130320000000001	8.18425	8.165222499999999	8.060465	8.142725	8.0954575	8.0238875	8.228105000000001	8.202325	8.10138	8.1210275	8.151125	8.17999	8.074035	8.0206725	8.209965	8.1671825	8.003505
672	CATMA1A18080		1			7.7719425	7.712435	7.9810925	8.046945000000001	7.781140000000001	7.8936575	8.009	7.6450700000000005	7.8710975	7.6932125	7.776855	7.8797525	7.9038675000000005	7.91861	7.719452500000001	8.049695	7.991564999999999	7.889380000000001	8.00548	7.95374	8.072355	7.9505325000000004	7.853420000000001	7.801182500000001	7.95355	7.825922499999999	7.89918
673	CATMA1A18090	AT1G19050	1	AT1G19050		10.63935	11.364899999999999	10.83555	10.937750000000001	11.067125	10.967975	10.693175	10.8214	11.3445	10.864350000000002	10.73552	10.614325	10.68065	10.736475	10.958025000000001	10.686600000000002	11.27205	10.93025	10.99405	10.664549999999998	10.749325	11.0432	10.296365	9.866787500000001	10.4552	10.207080000000001	10.824125
674	CATMA1A18100	AT1G19060	1	AT1G19060	AT1G02770	8.1448725	8.225942500000002	8.14715	8.0739725	7.953245	8.188110000000002	8.174115	8.00269	8.1917325	7.9813125	7.9364575	8.0524475	8.107585	8.0962675	7.880297499999999	8.416640000000001	8.353945	8.1544675	8.129475000000001	8.202	8.0943	8.190065	8.035747500000001	7.9224175	8.405982499999999	8.011675	7.920630000000001
675	CATMA1A18125	AT1G19090	1	AT1G19090		8.537607499999998	8.616562499999999	8.6729775	8.54275	8.485367499999999	8.4710825	8.42024	8.575700000000001	8.517599999999998	8.4399375	8.4500075	8.579464999999999	8.61345	8.52718	8.5324575	8.462182499999999	8.5174225	8.6163975	8.633004999999999	8.4339625	8.495227499999999	8.53658	8.473712500000001	8.4142275	8.4912275	8.369295000000001	8.437109999999999
676	CATMA1A18130	AT1G19100	1	AT1G19100		8.5226975	8.68333	8.534302499999999	8.2835175	8.5589675	8.5673525	8.425447499999999	8.5693475	8.55475	8.5899	8.52909	8.513292499999999	8.4750875	8.4021025	8.6327175	8.4687725	8.488107500000002	8.492645000000001	8.524564999999999	8.524445	8.52256	8.497724999999999	8.4701825	8.7416625	8.5432675	8.4743375	8.444385
677	CATMA1A18140	AT1G19100	1	AT1G19100	AT3G44630,AT3G44480	9.67979	9.687135	9.7146475	9.701265000000001	9.523525	9.6070575	9.7148675	9.725705	9.632200000000001	9.695065	9.592857500000001	9.6237625	9.846245	9.783665000000001	9.73335	9.5976	9.6017325	9.708925	9.7011325	9.72615	9.5588825	9.7601875	9.625715	9.742807500000001	9.7661075	9.821880000000002	9.695575
678	CATMA1A18150	AT1G19110	1	AT1G19110		7.553405	7.801659999999999	7.5544	7.8014675	7.6334325	7.6540475	7.643835	7.61707	7.8909199999999995	7.6926524999999994	7.676610000000001	7.676185	7.5837674999999996	7.753295	7.856064999999999	7.5963825	7.754135	7.849265	7.5186874999999995	7.6650624999999994	7.7780475	7.5238425	7.330752500000001	7.7862075	7.8047675000000005	7.624952499999999	7.71289
679	CATMA1A18160	AT1G19115	1	AT1G19115		8.082397499999999	8.0664125	8.142585	7.991227499999999	7.997575	8.049035	7.9974975	8.0194975	8.0958075	8.03112	8.034125	8.18742	8.0967175	8.3688125	8.064625	8.1139075	8.123355	8.248065	8.357537500000001	8.031184999999999	8.1526375	8.096045	7.979867499999999	7.977600000000001	8.135055	7.98522	7.9293525
680	CATMA1A18170	AT1G19120	1	AT1G19120		10.202225	10.23955	10.2031	10.2459	10.3477	10.2246375	10.338849999999999	10.306975	10.395295	10.04756	10.323225	10.432125	10.528625	10.6974	10.176950000000001	10.1917925	10.481000000000002	10.33419	10.543925	10.2598	10.270075	10.431825	10.08081	9.9237675	10.466000000000001	10.524750000000001	10.181825
681	CATMA1A18180	AT1G19130	1	AT1G19130		11.515825	11.3854	11.411025	11.486875	11.317300000000001	11.2334	11.408900000000001	11.43005	11.270675	11.142225	11.722325000000001	11.467125000000001	11.458725000000001	11.453825	11.464649999999999	11.258675	11.347425000000001	11.31815	11.292	11.21725	11.367899999999999	11.139275000000001	11.394925	11.587525	11.4244	11.277150000000002	11.057400000000001
682	CATMA1A18190	AT1G19140	1	AT1G19140		11.03215	11.361825	11.158775	11.067	11.052850000000001	11.112975	10.967299999999998	10.9857	10.668575	10.79955	10.563225000000001	10.945049999999998	10.85855	10.881350000000001	11.4116	11.206925	11.13355	11.25805	11.463674999999999	11.378025000000001	11.146725	11.064725000000001	10.9346	10.886325	11.2208	11.1523	10.982524999999999
683	CATMA1A18195	AT1G19150	1	AT1G19150		15.368999999999998	15.3795	15.519950000000001	15.4382	15.4691	15.50745	15.499725000000002	15.055950000000001	15.230725000000001	15.0398	14.884599999999999	15.28685	14.860225	15.091425000000001	15.38945	15.198975	15.634275	15.496500000000001	15.462824999999999	15.4704	15.234300000000001	15.5352	15.278400000000001	14.236875	14.860199999999999	14.429675	14.266325
684	CATMA1A18210	AT1G19170	1	AT1G19170		8.9900175	8.972627500000002	9.04203	8.9716825	8.94507	8.946045	8.916885	8.9698825	9.109105	9.138584999999999	8.856255	9.0064575	8.659525	8.762437499999999	8.97301	8.997435000000001	8.8320825	9.057455	8.9525125	9.016355	8.86931	8.961925	9.031199999999998	9.10207	8.84659	8.9131075	9.0704475
685	CATMA1A18220	AT1G19180	1	AT1G19180		10.574300000000001	10.8201	10.5408	10.774295	10.63	10.38068	10.66195	11.294599999999999	11.4509	11.2181	11.373275	10.788825	10.649925000000001	11.174225	10.474775000000001	10.818200000000001	10.5704725	10.698725	11.0316	10.6501	10.5124925	10.0498675	9.700135000000001	10.742075	10.88515	10.80405	10.56215
686	CATMA1A18230	AT1G19190	1	AT1G19190	AT2G03550	10.135905	10.263224999999998	10.307825000000001	10.288025000000001	10.377525	10.241352500000001	10.177430000000001	10.3317125	10.23842	10.23985	10.274275	10.437000000000001	10.0958325	10.323599999999999	10.2898	10.641925	10.655575	10.34095	10.4664	10.4528	10.46345	10.468824999999999	10.635874999999999	10.2880225	10.778375	10.810575	10.683275000000002
687	CATMA1A18240	AT1G19200	1	AT1G19200		8.7522175	8.646745	8.6407925	8.753305	8.966245	9.141742500000001	8.895904999999999	8.8658425	9.425855	9.1909	9.4949975	9.2436675	8.954825	8.944189999999999	8.656785	9.087959999999999	8.60369	8.77876	8.6385025	9.0115925	8.5396	8.4927825	8.4886275	8.561369999999998	8.850255	8.8779975	8.953454999999998
688	CATMA1A18250	AT1G19210	1	AT1G19210		8.0597775	8.1213575	8.0238125	8.102637499999998	8.050442499999999	8.0408625	7.8778175	8.175012500000001	8.105732499999998	8.22215	8.11435	8.14874	8.003915000000001	8.108305	8.052602499999999	8.1288925	7.9715549999999995	8.20122	7.9820475	8.16023	8.051582499999999	8.189842500000001	7.92956	7.9948725	8.066437500000001	7.9662725000000005	8.03764
689	CATMA1A18260	AT1G19220	1	AT1G19220		8.636275	8.528062499999999	8.641367500000001	8.5685625	8.635357500000001	8.583224999999999	8.4521025	8.6495925	8.59201	8.4374575	8.5293625	8.476270000000001	8.345202500000001	8.61404	8.4904625	8.5511425	8.526060000000001	8.571504999999998	8.405090000000001	8.4387675	8.55025	8.454335	8.3918875	8.595255	8.3451925	8.3619	8.6502075
690	CATMA1A18270	AT1G19230	1	AT1G19230		8.2942525	8.174115	8.294102500000001	8.3585825	8.372725	8.2077425	8.08885	8.348065	8.2364575	8.3397375	8.36356	8.392675	8.24562	8.3204375	8.1853775	8.266752499999999	8.343577499999999	8.23499	8.3967925	8.298635	8.3037775	8.1834125	8.13029	8.3546175	8.342514999999999	8.182905	8.3970625
691	CATMA1A18280	AT1G19240	1	AT1G19240		11.323325	11.474424999999998	11.320375	11.697600000000001	11.48885	11.098575	11.545824999999999	11.509175	11.10015	11.081499999999998	11.657725	11.543725	11.811900000000001	11.49105	11.465825	11.270775	11.442175	11.513449999999999	11.538149999999998	11.36345	11.446124999999999	11.334699999999998	11.15595	11.313575	11.757750000000001	11.757825	11.631499999999999
692	CATMA1A18290	AT1G19250	1	AT1G19250		8.51139	8.39104	8.4564975	8.53464	8.1316075	8.388602500000001	9.08182	8.728015	8.368892500000001	8.8025625	9.563155	8.7718325	10.7815375	8.3566875	8.4310325	8.403804999999998	8.14366	8.343225	8.49579	8.484557500000001	8.497634999999999	8.3179025	8.713799999999999	8.7450475	8.457122499999999	8.0729975	8.859542499999998
693	CATMA1A18310	AT1G19270	1	AT1G19270		10.95505	10.62165	10.47	10.64885	10.451699999999999	10.590075	10.7017575	10.703075	10.69035	10.920300000000001	11.086475	10.76335	11.3805	10.9361	10.5071	10.52565	10.49205	10.393575	10.543075	10.57825	10.50735	10.62435	10.558724999999999	10.762274999999999	10.7241	10.906575	10.72555
694	CATMA1A18320	AT1G19290	1	AT1G19290		9.166855	9.335405	9.226575	9.118590000000001	9.2033375	9.2459925	9.291345	9.210375	9.2711075	9.2257225	8.990829999999999	9.1655075	8.9899375	9.0381425	9.2793475	9.301235	9.17108	9.3361575	9.099915000000001	9.098244999999999	9.13873	9.215824999999999	9.265450000000001	9.4709525	9.03606	9.377685	9.554789999999999
695	CATMA1A18330	AT1G19300	1	AT1G19300		10.6278	11.0366	10.704999999999998	11.1222	10.402574999999999	10.3002	10.5846	11.078375	10.841925	11.291350000000001	10.91539	10.658825	10.971225	10.82643	10.821725	11.025825000000001	10.860000000000001	10.646025	11.258975	10.657824999999999	10.50095	10.562325000000001	10.629825	10.597725	10.752625	10.8844	10.253174999999999
696	CATMA1A18340	AT1G19310	1	AT1G19310		11.99945	11.433200000000001	11.788350000000001	11.714	11.862975	11.629999999999999	11.406825000000001	11.805074999999999	11.717125	11.708775	12.109650000000002	11.6337	12.014775	11.391525	11.6522	11.4122	11.62645	11.710474999999999	11.789325	11.491274999999998	11.801449999999999	11.79725	11.22575	11.18915	12.054974999999999	12.170475	11.676300000000001
697	CATMA1A18360	AT1G19330	1	AT1G19330		10.959475	10.808150000000001	10.787125	10.750924999999999	10.910925	10.763324999999998	10.8543	10.868575	10.88555	10.652899999999999	10.621675000000002	10.939725	10.94575	10.929175	10.918299999999999	10.841725	11.030999999999999	10.8734	10.979574999999999	11.042725	11.278200000000002	11.1514	11.052525	10.912049999999999	11.148549999999998	11.191475	10.954675
698	CATMA1A18370	AT1G19340	1	AT1G19340		9.401607499999999	9.3493725	9.457295	9.187347500000001	9.5716625	9.5643025	9.38678	9.3929325	9.340925	9.210302500000001	9.32943	9.320315	9.689525	9.300004999999999	9.149854999999999	9.3024375	9.264702499999999	9.5217275	9.3918725	9.424515	9.694885	9.416687500000002	9.3426	9.47505	9.34289	9.42302	9.425810000000002
699	CATMA1A18375	AT1G19350	1	AT1G19350		9.9177275	9.906447499999999	10.093715000000001	9.7734675	10.294225	9.8654725	9.824525000000001	9.885305	9.8235175	9.6319375	9.659175	9.8325625	9.4380175	9.469742499999999	9.93896	9.755455	9.8357375	9.977185	9.7806325	9.8232775	10.025067499999999	9.627467500000002	9.752475	9.575945	9.3998275	9.316957500000001	9.2978575
700	CATMA1A18380	AT1G19360	1	AT1G19360		11.585225000000001	11.5067	11.306825	11.567725	11.359625000000001	11.420275	11.5825	11.459675	11.619275	11.49135	11.820475	11.36825	11.943075	11.585675	11.389700000000001	11.186475000000002	11.282250000000001	11.3767	11.42515	11.536999999999999	11.4239	11.380125	11.329600000000001	11.56485	11.253274999999999	11.276975	11.163875
701	CATMA1A18390	AT1G19370	1	AT1G19370		9.7461325	9.775025	9.872435	9.7851575	9.708225	9.732955	9.7956775	9.9331575	9.6640125	9.928047499999998	9.56748	9.659982500000002	9.4438475	9.7707625	9.682665	9.908717499999998	9.8422225	9.59558	9.682445000000001	9.6950175	9.738444999999999	9.699110000000001	9.855345	10.171065	9.792235	10.1575325	10.1497025
702	CATMA1A18400	AT1G19380	1	AT1G19380		9.5667475	9.1315075	9.223925000000001	9.7072575	9.3974775	9.272110000000001	9.15044	9.546605	9.9432625	9.676335	10.1944775	9.5793725	9.51871	9.43611	9.241430000000001	9.350795000000002	9.15552	9.511995	9.239275	9.081272499999999	9.05894	8.99525	8.9930275	9.337905000000001	9.041785	8.983255	8.8913725
703	CATMA1A18410	AT1G19390	1	AT1G19390		8.2013325	8.153852500000001	8.15738	8.26107	8.1664025	8.149045	8.181805	8.2279375	8.21167	8.140195	8.104072500000001	8.213385	8.393865	8.3147725	8.1708925	8.1383875	8.250445000000001	8.0607	8.183037500000001	8.284625	8.076799999999999	8.275925	8.218495	8.2947425	8.195975	8.2269	8.07368
704	CATMA1A18420	AT1G19400	1	AT1G19400	AT1G75180,AT5G04790	14.289375	14.023525000000001	14.449525	14.27145	14.08385	14.393775	14.4221	14.289499999999999	14.082799999999999	14.343300000000001	14.2461	14.283775000000002	14.27185	14.240525	14.187949999999999	14.501375	14.723925000000001	14.192	14.3977	14.530999999999999	14.434724999999998	14.73355	14.729	14.170225	14.57985	14.751425000000001	14.9055
705	CATMA1A18440	AT1G19430	1	AT1G19430		9.8588825	9.9587	9.804807499999999	9.424904999999999	9.8939425	9.8709725	9.7218225	9.6470775	10.029515	9.8229325	9.396515	9.707650000000001	9.3522225	9.3018075	9.796165	9.915112500000001	9.8440775	9.612235	9.4424875	9.575127499999999	9.52764	9.6673475	9.622625000000001	9.90489	9.240782500000002	9.3327875	9.8098975
706	CATMA1A18450	AT1G19440	1	AT1G19440		10.825074999999998	10.940375	10.737149999999998	11.189174999999999	10.889025	10.920150000000001	10.83325	10.736325	11.156075000000001	10.920425	10.898575000000001	10.920175	10.926974999999999	10.6914	10.991	11.233375	10.925525	10.940425	11.12205	11.265225	10.983	11.107575	11.090775	10.481375	11.235524999999999	11.177075	10.808475000000001
707	CATMA1A18460	AT1G19450	1	AT1G19450	AT1G75220	13.332425	13.319475	13.45635	13.2648	13.665175	13.304300000000001	12.89965	13.0241	13.360249999999999	13.258925000000001	12.802275	13.094925	12.610425	13.017025	13.243375	13.2458	13.5963	13.46595	13.60795	13.124425	13.157475	12.814725	12.7036	12.346225	12.258975	12.031175	11.729925
708	CATMA1A18490	AT1G19480	1	AT1G19480		8.3262225	8.3811775	8.229379999999999	8.196629999999999	8.265645000000001	8.2548	8.2811725	8.222635	8.37663	8.26122	8.222510000000002	8.28914	8.144847500000001	8.20288	8.733179999999999	8.242815	8.29046	8.276345	8.21827	8.31705	8.273255	8.372615	8.355555	8.4707275	8.2249225	8.233757500000001	8.194532500000001
709	CATMA1A18500	AT1G19485	1	AT1G19485		9.92915	9.958065	10.074615	10.0957525	9.8004225	10.059655	10.008605	10.027965	9.928932500000002	9.94784	9.9471725	10.1083725	10.231045	10.372475000000001	10.01841	10.022755	10.16415	9.96513	10.135942499999999	10.044045	10.1162	10.070415	10.098574999999999	10.196125	10.33484	10.465125	10.162275
710	CATMA1A18510	AT1G19490	1	AT1G19490		9.34893	9.490010000000002	9.673815000000001	9.4959725	9.50065	9.5188575	9.6721375	9.41476	9.317295	9.638175	9.524840000000001	9.372829999999999	9.1788275	9.206165	9.7908025	9.826162499999999	9.73836	9.2952325	9.7297375	9.9577075	9.54705	9.971245	10.0866325	9.8603075	9.953109999999999	9.7260525	10.18725
711	CATMA1A18520	AT1G19500	1	AT1G19500		8.333105	8.3425925	8.452355	8.1937775	8.26417	8.3812025	8.397160000000001	8.29083	8.2872775	8.186745	8.344962500000001	8.33393	8.2515225	8.379827500000001	8.555959999999999	8.411882499999999	8.452729999999999	8.3265475	8.3452625	8.394365	8.324257500000002	8.2330975	8.434832499999999	8.348460000000001	8.3987775	8.476415	8.4604175
712	CATMA1A18530	AT1G19510	1	AT1G19510	AT1G75250	8.482334999999999	8.2693325	8.5344475	8.405465	8.4539825	8.3637725	8.340807499999999	8.3572725	8.3023375	8.239365	8.321127500000001	8.3184775	8.260032500000001	8.6573125	8.311145	8.2729375	8.404327499999999	8.298437499999999	8.350159999999999	8.2473225	8.2184025	8.1268575	8.0488225	8.2699	8.415610000000001	8.171795	8.235602499999999
713	CATMA1A18540	AT1G19520	1	AT1G19520		10.2543	10.50575	10.14433	10.211685	10.545725	10.33265	10.2126275	10.073149999999998	10.29595	10.403025	9.800149999999999	9.856185	9.72947	9.756757499999999	10.236925000000001	10.271275	10.3004075	10.320409999999999	10.113255	10.16635	9.997790000000002	10.109745	10.0834075	10.294625	9.664860000000001	9.56919	10.02384
714	CATMA1A18550	AT1G19520	1	AT1G19520		12.244025	12.445	12.204500000000001	12.681175	12.53415	12.343074999999999	12.247575000000001	12.264399999999998	12.360899999999999	12.3703	12.21885	12.070275	12.2411	12.2427	12.251750000000001	12.328199999999999	12.479849999999999	12.486625	12.553225	12.479225	12.412825	12.217500000000001	12.297424999999999	12.318499999999998	12.204175000000001	12.278175	12.384925
715	CATMA1A18560	AT1G19530	1	AT1G19530		8.270985	8.149562499999998	8.306904999999999	8.12727	8.23159	8.3085725	8.22105	8.215385000000001	8.400995	8.18203	8.2968275	8.30009	8.3029475	8.557787500000002	8.276765000000001	8.282612499999999	8.559067500000001	8.21994	8.27768	8.3001825	8.2	8.337209999999999	8.2115275	8.18311	8.192277500000001	8.139149999999999	8.239707499999998
716	CATMA1A18590		1			8.62439	8.5138025	8.60175	8.495717500000001	8.52738	8.472537500000001	8.449995000000001	8.7053325	8.562905	8.4601075	8.3667975	8.234225	8.5715325	8.457285	8.385932500000001	8.4757875	8.622535000000001	8.4333	8.655054999999999	8.525415	8.40288	8.21481	8.42973	8.504437500000002	8.0979925	8.2766825	8.4757575
717	CATMA1A18610	AT1G19580	1	AT1G19580		12.556525	12.8646	12.729625	12.934949999999999	12.847800000000001	12.630775	12.6762	12.89735	12.651824999999999	12.87535	12.942850000000002	12.84015	12.60405	12.820974999999999	12.8743	12.903675	13.051075	12.871400000000001	13.096275	13.049475	12.886325000000001	12.7609	12.939175	12.94295	13.163875	13.059225	12.92475
718	CATMA1A18620	AT1G19600	1	AT1G19600		12.070025000000001	12.106125	12.20215	12.174375	12.297575	12.2619	12.15725	12.2834	12.386875	12.242	12.005775	12.3657	12.188175000000001	12.3989	12.095125	12.173225	12.318175	12.296775	12.252424999999999	12.108225	12.188875000000001	12.147925	11.962149999999998	11.886325	12.057475	12.46675	12.5734
719	CATMA1A18630	AT1G19610	1	AT1G19610		9.3003625	8.9344725	9.346322500000001	9.5470975	9.335775	9.548607500000001	9.07827	9.2116925	9.777492500000001	9.4536675	9.8107475	10.03838	9.851230000000001	9.7865225	9.07051	9.5460075	8.903765	9.289325	8.9868025	9.025332500000001	9.065445	8.9824225	8.9935025	8.870155	9.19696	9.1890875	8.963495
720	CATMA1A18640	AT1G19620	1	AT1G19620		8.9459925	8.8265925	9.054594999999999	8.88043	8.96039	8.8239175	8.87352	8.9921825	8.9095925	8.8390825	8.8179875	8.689505	8.760412500000001	8.9370275	8.773505	8.75535	8.887725	9.054985	8.862345	8.8303275	8.925445	8.7735575	8.99656	8.815952500000002	8.611250000000002	8.821430000000001	8.705715000000001
721	CATMA1A18650	AT1G19630	1	AT1G19630		8.1886025	8.31569	8.1372075	8.262762500000001	8.1535025	8.2632225	8.33985	8.38243	8.1091175	8.33638	7.88976	8.0071275	8.17844	8.151715	8.217365000000001	8.445815	8.3701625	8.3639725	8.0622575	8.49708	8.344175	8.784067499999999	8.467084999999999	8.581645	8.492914999999998	8.470369999999999	8.53713
722	CATMA1A18660	AT1G19640	1	AT1G19640		10.588575	10.6558	10.462475	10.461	10.750175	10.350385	10.4439975	10.80245	10.35165	10.7746	10.603290000000001	10.3693825	10.2542475	10.2671225	10.48575	10.706299999999999	10.7778	10.581875	10.804549999999999	10.83915	10.73635	10.2560625	10.6057	10.205625000000001	10.0915825	9.969065	9.9379025
723	CATMA1A18670	AT1G19650	1	AT1G19650		9.494182499999999	9.530369999999998	9.6651725	9.3098575	9.391075	9.2965425	9.4213675	9.55072	9.186755	9.52617	9.35445	9.43396	9.21629	9.200719999999999	9.668520000000001	9.87519	9.648995	9.5218475	9.3913125	9.6499125	9.5509725	9.678014999999998	9.9091675	9.818582500000002	9.470205	9.432177500000002	9.757605
724	CATMA1A18690	AT1G19660	1	AT1G19660		11.462175	11.059375	11.5107	10.941825000000001	11.0284	11.480974999999999	11.390250000000002	11.45335	11.432250000000002	11.5805	11.060375	10.9035725	10.878902499999999	10.598215	11.260375	11.76055	11.379625	11.006275	10.916075	11.2342	11.158375	11.528324999999999	11.9241	11.945625	11.249925000000001	10.995615	11.86915
725	CATMA1A18700	AT1G19680	1	AT1G19680	AT1G75400	10.359	10.24835	10.451200000000002	9.9586125	10.340025	10.224615	10.242445	10.66995	10.459399999999999	10.708925	10.2538475	10.1732925	9.812942500000002	9.8359775	10.007905000000001	10.42255	10.441025	10.0955125	10.101555	10.0897325	10.22458	10.206825	10.6672	10.975074999999999	9.968142499999999	9.949682500000002	10.434075
726	CATMA1A18710	AT1G19690	1	AT1G19690		10.93875	10.86905	11.160150000000002	11.080999999999998	11.150125	11.13625	11.107375	11.071950000000001	11.0998	11.108525	10.984575	11.203299999999999	10.852549999999999	10.969349999999999	10.97405	10.9735	11.229650000000001	11.218025	11.14605	11.083950000000002	11.238	11.230975	11.414925	11.194525	11.221075	11.320775000000001	11.181949999999999
727	CATMA1A18720	AT1G19700	1	AT1G19700		8.9003	8.961295	8.928075	8.75958	8.930222500000001	8.928504999999998	8.96561	8.902922499999999	8.718304999999999	8.885575	8.8416075	8.8595975	8.569185000000001	8.506092500000001	9.127534999999998	8.9830775	8.8828125	8.938577500000001	8.79755	8.862532499999999	8.589120000000001	8.957212499999999	9.317652500000001	9.09826	8.859345000000001	8.674745000000001	8.907662499999999
728	CATMA1A18730	AT1G19710	1	AT1G19710	AT1G75420	9.8697525	9.85421	10.04684	9.9198075	9.419542499999999	9.9060825	9.773095	9.63968	9.756895	9.8061225	9.735277499999999	9.8547475	9.7510725	9.998975000000002	9.6637025	9.920935	9.781365000000001	9.761072500000001	9.9317325	9.8228675	9.78385	9.920910000000001	9.66949	9.759385	9.80587	9.7151125	9.696295
729	CATMA1A18740	AT1G19715	1	AT1G19715		11.7634	12.109325	12.05625	11.707650000000001	11.931375	12.025500000000001	11.879975	12.103074999999999	11.895525000000001	11.78365	11.223400000000002	11.75365	11.0637125	11.705325	12.074925	12.1872	12.0329	11.994724999999999	12.08215	12.142175	12.070925	12.25335	11.861125000000001	11.6615	11.680349999999999	11.778525000000002	11.793624999999999
730	CATMA1A18750	AT1G19720	1	AT1G19720		8.7537625	8.771742499999998	8.665074999999998	8.4001875	8.3454225	8.778077499999998	8.3260525	8.4229375	8.586947499999999	8.583005	8.451887500000002	8.5864875	8.513522499999999	8.559592499999999	8.353417499999999	8.4620175	8.414010000000001	8.382439999999999	8.7009025	8.517327499999999	8.45531	8.265139999999999	8.464085	8.590155	8.521640000000001	8.488222500000001	8.31473
731	CATMA1A18755	AT1G19730	1	AT1G19730		10.055705	9.8970425	9.86418	10.038644999999999	9.9395375	9.9066575	10.0096925	9.837462499999999	9.888895	9.8747325	10.219775	10.11441	10.2925	10.3289025	10.1088175	9.9807925	10.004114999999999	9.986975000000001	9.8360125	9.8966	9.947579999999999	10.0177875	9.89511	9.822945	10.348422500000002	10.423375	10.190525000000001
732	CATMA1A18760	AT1G19740	1	AT1G19740	AT1G75460	9.94114	9.6399825	9.8037925	9.674339999999999	9.83457	9.66346	9.77331	9.747055	9.756965	9.7378675	9.5422425	9.524375	9.151922500000001	9.463455	9.8062025	9.669015	9.6050425	9.780365	9.601555	9.613574999999999	9.677265	9.50524	9.6184725	9.720144999999999	9.6070025	9.3940625	9.576017499999999
733	CATMA1A18780	AT1G19770	1	AT1G19770		12.2258	11.49935	11.7615	11.54125	12.062649999999998	11.92045	11.8401	12.048200000000001	12.240450000000001	11.885325000000002	11.68375	11.93545	11.607474999999999	12.16865	11.511025	11.54045	12.002300000000002	11.614125000000001	11.480425	11.46635	11.7484	11.614700000000001	11.679575	12.226275000000001	11.501724999999999	11.9165	11.673199999999998
734	CATMA1A18790	AT1G19780	1	AT1G19780		8.116322499999999	8.2077575	7.9228225	7.92874	8.115515	8.02981	7.982244999999999	7.8997775	8.0915125	8.19848	8.0345375	7.907820000000001	8.12742	8.2135675	8.019377500000001	8.0838375	8.140979999999999	8.02038	8.023159999999999	8.15227	8.169467500000001	8.0576275	7.922677500000001	8.1256075	8.078695	7.990612499999999	7.9666975
735	CATMA1A18800	AT1G19790	1	AT1G19790		8.1569925	8.2675925	8.297655	8.25588	8.3778375	8.1461075	8.33816	8.293612499999998	8.2308525	8.13626	8.309650000000001	8.2414575	8.327072500000002	8.50965	8.27051	8.27503	8.338019999999998	8.227802500000001	8.2613625	8.274327499999998	8.3719925	8.2218175	8.3010425	8.3016675	8.2189375	8.3564975	8.3580225
736	CATMA1A18810	AT1G19800	1	AT1G19800		11.572875	11.689074999999999	11.5303	11.526725	11.737325	11.623025	11.611425	11.561575	11.658425000000001	11.540875	11.200899999999999	11.41515	11.153550000000001	11.587075	11.69265	11.530700000000001	11.5292	11.756625	11.685949999999998	11.59855	11.694424999999999	11.608175	11.3706	11.471900000000002	11.49785	11.452275	11.29665
737	CATMA1A18820		1			8.20746	8.080337499999999	8.06174	8.030105	8.012052500000001	8.0864175	7.94508	8.2570175	7.997372499999999	8.0282325	8.028265000000001	8.138930000000002	8.1818575	8.11219	8.0612375	7.9688075000000005	7.900704999999999	8.199910000000001	8.11355	8.120502499999999	8.14252	7.964672499999999	7.8904974999999995	8.0281825	8.042445	8.0712675	8.094785
738	CATMA1A18830		1			8.305775	8.187435	8.0700725	8.1473075	8.262252499999999	8.1683025	8.09718	8.1614925	8.250797500000001	8.1770375	8.345604999999999	8.14029	8.155027500000001	8.155064999999999	8.3777825	8.30916	8.044130000000001	8.180087499999999	8.1957475	8.39137	8.3256375	8.0556625	7.8999725	8.1653725	8.129215	8.0249825	8.0630175
739	CATMA1A18850	AT1G19835	1	AT1G19835		9.334087499999999	9.1470875	9.465955	9.2858675	9.3441475	9.3424275	9.208685	9.3033825	9.3823575	9.23475	8.8649725	9.320154999999998	8.8063225	9.1481025	9.319602499999998	9.3540925	9.3018425	9.2739775	9.370625	9.185615	9.1630225	9.363377499999999	9.34929	9.239709999999999	9.3223625	9.252009999999999	9.3239375
740	CATMA1A18865	AT1G19850	1	AT1G19850		8.247882500000001	8.4169625	8.43315	8.4409475	8.5008825	8.5184575	8.370485	8.409862500000001	8.75067	8.689567499999999	8.367385	8.33491	8.281567500000001	8.4256475	8.4127675	8.2350625	8.3102975	8.427050000000001	8.3180175	8.514054999999999	8.4364375	8.359085	8.403135	8.436097499999999	8.272775	8.4165025	8.401197499999999
741	CATMA1A18870	AT1G19860	1	AT1G19860		10.3131825	10.250352500000002	10.07594	10.1489	10.011417499999999	10.114955	10.040244999999999	9.94699	9.8332975	9.930207500000002	9.777989999999999	9.97306	10.0296875	9.831515	10.2383875	10.180045	9.894625000000001	10.026465	10.0494625	9.96454	9.802815	9.994584999999999	9.9832725	9.819905	9.866202500000002	9.854907500000001	9.8384325
742	CATMA1A18880	AT1G19870	1	AT1G19870		9.854	9.9344775	9.86408	9.53785	9.87919	10.0319325	9.974342499999999	9.958405	9.9094375	10.029155	9.871825	9.4752125	9.669385	9.665775	9.983754999999999	9.940255	9.640675	9.9340725	9.824819999999999	9.8716425	9.938839999999999	9.8423425	9.99198	10.274525	9.60219	9.8608575	10.205895
743	CATMA1A18890	AT1G19880	1	AT1G19880		9.95701	9.90368	9.9446275	9.66892	9.87316	9.88031	9.8578425	9.50443	9.69426	9.893435	9.8923225	10.0729375	9.70846	9.485325000000001	9.764005000000001	9.86323	9.801779999999999	9.6917075	9.587137499999999	9.686667499999999	9.8245425	9.528185	9.9779675	9.6822575	9.5562	9.5132225	9.479225
744	CATMA1A18900	AT1G19890	1	AT1G19890		8.33948	8.248945	8.187362499999999	8.242975	7.97231	8.2147775	8.121025	8.179960000000001	8.1635725	8.1002425	8.09806	8.043055	8.308235	8.212430000000001	7.963897499999999	8.298662499999999	8.2094125	8.11216	8.349795	8.0941925	7.958445000000001	8.112747500000001	8.272055	7.913825	8.128722499999999	8.1538075	8.225132499999999
745	CATMA1A18910	AT1G19900	1	AT1G19900		8.009965	8.0342475	7.7391275	7.949294999999999	7.9681	7.893055	7.8679725	7.9300875	7.9456750000000005	8.00652	8.0569975	8.0143825	7.980455	7.926125	8.15609	7.919764999999998	8.1980425	8.1059025	7.8931825	7.96188	8.004069999999999	7.9256475	8.0795375	7.881207500000001	7.877075000000001	7.85698	8.000235
746	CATMA1A18916	AT1G19920	1	AT1G19920		11.089175	11.279625	11.1013	11.409474999999999	11.710975	11.179499999999999	11.060899999999998	11.024899999999999	10.939775000000001	11.15955	10.61725	10.977225	10.844375	10.835975000000001	11.315475000000001	11.294425	11.261624999999999	11.604075	11.506250000000001	11.344899999999999	11.296499999999998	10.89725	11.29105	10.739025000000002	10.681750000000001	10.793775	10.8962
747	CATMA1A18930	AT1G19940	1	AT1G19940		8.3574425	8.546510000000001	8.5457	8.6046525	8.817735	8.5699825	8.262075	8.19064	8.496705000000002	8.5845825	8.301739999999999	8.427779999999998	8.2721325	8.27645	8.380315	8.253265	8.3556	8.38164	8.472715	8.5128275	8.3563975	8.31057	8.72555	8.0310975	8.208205	8.063765	7.9419425
748	CATMA1A18940	AT1G19950	1	AT1G19950		8.949114999999999	8.872562499999999	8.826319999999999	8.804862499999999	8.7918375	8.794825	8.74398	8.722280000000001	8.7309225	8.712922500000001	8.64567	8.767705	8.750675000000001	8.8082125	8.87997	8.7373275	8.6735325	8.720392499999999	8.8828525	8.771564999999999	8.902127499999999	8.7240475	8.9204425	8.62802	8.790944999999999	8.633975000000001	8.6480725
749	CATMA1A18950	AT1G19960	1	AT1G19960		13.870625	13.357275000000001	12.728225	13.04455	13.4282	13.04925	13.542375	13.0566	13.0484	12.83855	13.085049999999999	13.404625	13.4641	12.76495	13.116325000000002	12.294250000000002	13.024049999999999	13.051350000000001	12.87265	13.481475	13.841525	13.50325	12.971950000000001	12.976799999999999	13.223725	12.515274999999999	12.019575
750	CATMA1A18960		1			8.550519999999999	8.6658425	8.611094999999999	8.4218675	8.598949999999999	8.46981	8.463965	8.480284999999999	8.480462500000002	8.5057425	8.542182500000001	8.44229	8.4633275	8.591615000000001	8.443317500000001	8.51934	8.482885	8.407734999999999	8.56066	8.4442525	8.4222225	8.44602	8.4985925	8.411449999999999	8.555135	8.324735	8.488425
751	CATMA1A18980	AT1G19980	1	AT1G19980		9.068710000000001	9.0477275	9.111045	9.05443	9.06717	9.15373	9.0284375	9.0496	9.123990000000001	9.091507499999999	9.07569	9.0761975	9.09087	8.8984875	9.199412500000001	9.096855	8.8822575	8.9999425	8.700692499999999	9.05226	9.1082	9.1971075	8.9399975	9.1863825	8.98901	9.021715	9.185754999999999
752	CATMA1A18990	AT1G19990	1	AT1G19990		9.0093275	9.1298	9.142095	9.2381825	9.1394325	9.2151575	9.08858	8.9991125	9.022034999999999	9.031005	9.1714075	9.196394999999999	9.0290325	9.06773	9.0198125	9.004175	8.988425	9.145055	9.338365	9.176514999999998	9.2652725	9.040185	8.899845	8.885815000000001	8.94061	8.856235	8.7255975
753	CATMA1A19000	AT1G20000	1	AT1G20000	AT4G20280	8.496355	8.160800000000002	8.5275625	8.210497499999999	8.314345	8.4121275	8.162695000000001	8.0839925	8.2688125	8.1000675	8.142955	8.414237499999999	8.247615	8.4003375	8.526875	8.1604925	8.28827	8.171845000000001	8.02736	8.2490025	8.139412499999999	8.485782500000001	8.214400000000001	8.2917675	8.2281625	8.373595	8.1878625
754	CATMA1A19010	AT1G20010	1	AT1G20010	AT1G75780,AT5G23860,AT5G62690,AT5G62700	13.514875	13.17255	13.5242	13.178475	13.659699999999999	13.638124999999999	13.1256	13.233425	13.717925	13.116625	12.874324999999999	13.301425	12.71155	13.5066	13.010925	13.0092	13.543025	13.04695	13.146574999999999	12.7308	13.329775	12.77245	12.854199999999999	12.619525000000001	12.504999999999999	12.591	12.3775
755	CATMA1A19020	AT1G20020	1	AT1G20020		13.4902	13.8345	13.1406	13.049999999999999	13.758825	13.621875	13.164650000000002	13.200474999999999	13.261575	13.226949999999999	12.888275	12.94875	13.347774999999999	12.629525	13.72405	12.969225	13.37195	13.3796	13.1538	13.249749999999999	13.354149999999999	13.2895	12.99005	13.0658	12.725175	12.368324999999999	13.225375
756	CATMA1A19040	AT1G20030	1	AT1G20030		12.1211	11.990175	12.366475000000001	12.007499999999999	11.4547	11.713375000000001	11.476675	12.086500000000001	11.1067	11.454225	10.990492499999998	11.827099999999998	11.30755	11.272275	12.141274999999998	12.4558	12.1123	11.830749999999998	11.888125	11.807549999999999	11.4712	11.67535	11.634149999999998	10.402575	11.888525000000001	11.536475000000001	11.997025
757	CATMA1A19045	AT1G20050	1	AT1G20050		9.719927499999999	9.747695	9.783602499999999	9.714220000000001	9.68451	9.571634999999999	9.67042	9.7100425	9.5172925	9.5804025	9.7686875	9.5973	9.698315	9.510002499999999	9.8119125	9.588355000000002	9.47995	9.66164	9.7024375	9.4814825	9.772572499999999	9.6173875	9.526909999999999	9.59951	9.59753	9.6382725	9.4552075
758	CATMA1A19050	AT1G20060	1	AT1G20060		8.3576725	8.4436575	8.59651	8.5274725	8.592995	8.5181875	8.4779125	8.42773	8.44474	8.39477	8.54467	8.606737500000001	8.426919999999999	8.519255000000001	8.63218	8.4841325	8.3998325	8.439335	8.47516	8.6158525	8.43596	8.472235	8.513110000000001	8.41624	8.5642	8.437302500000001	8.411124999999998
759	CATMA1A19060	AT1G20060	1	AT1G20060		8.232804999999999	8.288477499999999	8.313925	8.140195	8.3692525	8.31719	8.229975	8.226335	8.4138825	8.3244525	8.3784575	8.32797	8.3203975	8.408325	8.41663	8.2826875	8.4556425	8.28902	8.34549	8.2523875	8.228595	8.449695	8.3074275	8.2204575	8.29123	8.24142	8.287849999999999
760	CATMA1A19070	AT1G20070	1	AT1G20070		11.9388	12.177025	12.7087	12.370624999999999	12.427425	11.795975	11.54175	11.687550000000002	11.4112	11.412299999999998	11.5924	11.857575	11.2371275	11.164024999999999	12.536124999999998	12.527175	12.334000000000001	12.2568	12.207825	12.237425	11.956000000000001	12.052600000000002	11.81625	11.374350000000002	11.7652	10.687075	10.577675
761	CATMA1A19080	AT1G20080	1	AT1G20080	AT2G20990	8.359465	8.390687499999999	8.5169825	8.4341325	8.5035275	8.437180000000001	8.3175025	8.5871	8.505312499999999	8.362015	8.4038	8.4802475	8.547335	8.482592499999999	8.4754775	8.511595	8.516205	8.4956125	8.5127975	8.3140025	8.4663325	8.6797625	8.5129575	8.399289999999999	8.55241	8.43232	8.489275
762	CATMA1A19085	AT1G20090	1	AT1G20090		9.406775	9.343177500000001	9.375940000000002	9.2500675	9.5014675	9.37433	9.153102500000001	9.132660000000001	9.482569999999999	9.240747500000001	9.11475	9.16819	9.046845	9.07105	9.58028	9.4269675	9.1345625	9.4398925	9.2189025	9.299265	9.513775	9.255772499999999	9.5098	9.206299999999999	9.410802499999999	8.973207500000001	9.3359675
763	CATMA1A19090	AT1G20100	1	AT1G20100		10.74755	10.551449999999999	10.4875	10.550775	10.414100000000001	10.72725	10.792275	10.806000000000001	10.75005	10.87265	10.776724999999999	10.424150000000001	10.62744	10.2347825	10.6308	10.585674999999998	10.226175	10.5699	10.493655	10.695875	10.407774999999999	10.696225	10.645199999999999	11.051075	10.564675	10.361307499999999	10.90615
764	CATMA1A19100	AT1G20110	1	AT1G20110		11.62565	11.479675	11.157625	10.968475	11.2488	11.30985	11.432675	11.348099999999999	11.535275	11.7209	11.387062499999999	11.104825	10.828222499999999	10.6896375	11.315325	11.31755	11.061625	11.07195	10.830572499999999	11.288699999999999	11.127500000000001	11.025125000000001	11.566225	11.727975	10.7462825	10.62194	11.353625
765	CATMA1A19110	AT1G20120	1	AT1G20120		8.597165	8.408929999999998	8.61482	8.370474999999999	8.6928375	8.475607499999999	8.4069775	8.5094675	8.62881	8.598375	8.439977500000001	8.413785	8.317442499999999	8.447647499999999	8.569007500000001	8.389332500000002	8.544197500000001	8.4291625	8.4167075	8.62184	8.3363275	8.51622	8.48102	8.521315	8.3590775	8.196295	8.5153
766	CATMA1A19120	AT1G20130	1	AT1G20130		8.377920000000001	8.2628225	8.61	8.3889275	8.502592499999999	8.2849325	8.260245000000001	8.3778425	8.524555	8.390382500000001	8.251774999999999	8.5015875	8.54513	8.446760000000001	8.46218	8.3557425	8.432009999999998	8.455702500000001	8.521067500000001	8.4481425	8.420535000000001	8.232709999999999	8.5444525	8.4580725	8.4251925	8.504672500000002	8.3261275
767	CATMA1A19130	AT1G20132	1	AT1G20132		8.133035	8.2874525	8.2624575	8.2490875	8.3785275	8.391837500000001	8.3843475	8.305064999999999	8.3077925	8.169677499999999	8.272995	8.2057575	8.174042499999999	8.2490725	8.0928425	8.13548	8.36296	8.405407499999999	8.2184125	8.2259175	8.3663725	8.36241	8.202612499999999	8.2465275	8.196682500000001	8.216162500000001	8.206285000000001
768	CATMA1A19140	AT1G20135	1	AT1G20135		8.267055	8.023565	8.406577500000001	8.256092500000001	8.177165	7.94108	8.298472499999999	8.1509275	8.091337500000002	8.1415525	8.1786775	8.1017675	8.423657500000001	8.09617	8.1721425	8.152275	8.1215575	8.147295	8.375035	8.2864875	8.256165	7.88826	8.007035	8.02601	8.03143	8.13815	8.0144125
769	CATMA1A19160	AT1G20150	1	AT1G20150		7.957610000000001	7.9127475	7.938985	8.0423075	7.994502499999999	8.17057	8.0600775	8.0063975	7.90443	7.900899999999999	7.8435175	8.148625	7.911425	7.964469999999999	8.14885	7.850522499999999	8.029219999999999	8.15462	7.804552500000001	7.954135	7.8187325	8.0843975	8.1729725	7.948405	7.960235	7.8153425	7.93782
770	CATMA1A19170	AT1G20160	1	AT1G20160		10.880325	11.158150000000001	11.0864	10.7805	10.911150000000001	11.114650000000001	11.220600000000001	10.972375	10.739075	11.162899999999999	10.732305	10.5253325	10.3977925	10.598514999999999	11.028475	11.276499999999999	11.309975	11.024325000000001	10.425975	10.956925	10.86	11.184075	11.481925	11.680975	10.719339999999999	11.160902499999999	11.8186
771	CATMA1A19180	AT1G20180	1	AT1G20180		8.061815	8.020792499999999	8.272514999999999	8.015125000000001	8.123455	8.1387375	8.0414525	8.2216525	8.3434675	8.362837500000001	8.54384	8.391032499999998	8.4329	8.49723	8.025269999999999	8.1975825	8.083400000000001	8.1179075	7.888657500000001	8.3886875	8.1910875	8.19083	8.072905	8.19595	8.2351975	8.24512	8.278665
772	CATMA1A19190	AT1G20190	1	AT1G20190		10.653624999999998	10.633175	10.878675000000001	10.640799999999999	11.113375	10.667724999999999	10.303325	10.210585	10.380155	10.1475525	9.9544175	10.414954999999999	9.94575	9.8810725	10.707675	10.7227	10.733449999999998	10.43495	10.486925	10.3656	10.340449999999999	10.417000000000002	10.4435	9.563690000000001	10.0325825	10.050820000000002	9.849235
773	CATMA1A19200	AT1G20200	1	AT1G20200		10.376999999999999	10.310345	10.21923	10.346725000000001	10.1074125	10.17285	10.316575	10.283525000000001	10.2288	10.3878	10.38635	10.281025	10.453074999999998	10.366175	10.252099999999999	10.227875000000001	10.112549999999999	10.210374999999999	10.176224999999999	10.121762499999999	10.191	10.174824999999998	10.360925	10.306525	10.217625	10.307274999999999	10.177082500000001
774	CATMA1A19210	AT1G20220	1	AT1G20220		11.625875	11.64995	12.017075	12.114975000000001	11.953800000000001	11.640075000000001	11.578924999999998	11.563325	11.536475	11.65995	11.822125	11.84225	11.791475	11.724224999999999	11.649375000000001	11.538124999999999	11.836224999999999	11.83715	11.956624999999999	11.73385	11.611474999999999	11.517999999999999	11.541	11.24995	11.54105	11.481774999999999	11.578775
775	CATMA1A19220	AT1G20225	1	AT1G20225		10.829799999999999	10.903175	10.815225	10.596200000000001	10.356124999999999	10.65075	10.7881	10.903875	10.6417	10.58315	10.6316	10.70945	10.725875	10.710675	10.853075	10.859324999999998	10.525400000000001	10.7468	10.69335	10.623899999999999	10.73395	10.7085	10.6299	10.72705	10.942924999999999	11.125	11.132850000000001
776	CATMA1A19230	AT1G20230	1	AT1G20230		8.46104	8.3456	8.339357499999998	8.324405	8.2359575	8.407905	8.218942499999999	8.142759999999999	8.139365000000002	8.17286	8.0250725	8.5480725	8.19601	8.342175000000001	8.097462499999999	8.151555	8.25576	8.23833	8.088045000000001	8.322742499999999	8.2036175	8.1750325	7.995067499999999	8.1770475	8.25765	8.1497	8.2686475
777	CATMA1A19250	AT1G20240	1	AT1G20240		8.25919	8.0331375	8.157375	8.1086275	8.200700000000001	8.212687500000001	8.1150425	8.161205	8.103727500000002	8.1521925	8.077105	8.19773	8.054155	8.085519999999999	8.19883	8.0713175	8.1166675	8.1336525	8.0649875	8.1793625	8.161582500000002	8.2815425	7.937115	7.9286525	8.1436725	8.2227575	8.2347225
778	CATMA1A19260	AT1G20260	1	AT1G20260		12.316675	12.28295	12.2928	12.25695	12.147075	12.199175	12.096875	11.942975	12.432174999999999	12.272775	11.75775	12.060575	11.9335	12.084249999999999	12.29255	12.324150000000001	12.16645	12.0878	12.316175000000001	12.321549999999998	12.197775	12.13745	11.88505	12.223600000000001	11.9298	12.01825	12.192450000000001
779	CATMA1A19300	AT1G20300	1	AT1G20300		8.6118025	8.77758	8.8145125	8.676887500000001	8.7178425	8.743680000000001	8.74857	8.768035	8.81437	8.773620000000001	8.484922500000001	8.5867725	8.47889	8.415505000000001	8.780425	8.760024999999999	8.6873475	8.865192500000001	8.645715	8.6748525	8.6445025	8.674339999999999	8.7563375	8.7733125	8.4604025	8.4476325	8.523082500000001
780	CATMA1A19310	AT1G20310	1	AT1G20310		8.334755000000001	8.3869975	8.3593875	8.4698875	8.400369999999999	8.2564425	8.4674475	8.1962125	8.4086	8.143705	8.35794	8.322437500000001	8.19078	8.2658275	8.35398	8.305015000000001	8.150459999999999	8.3202175	8.334105	8.3444675	8.4992275	8.240402500000002	8.128215	8.142182499999999	8.184379999999999	8.14208	8.269847500000001
781	CATMA1A19320	AT1G20320	1	AT1G20320		7.876357499999999	7.7987275	7.887432500000001	7.7604875	7.963637500000001	7.951979999999999	7.778207499999999	7.8022725	7.863174999999999	7.7535525	7.7505675	8.1227675	8.04361	8.108975000000001	8.049135	7.7096625	7.9108175	8.081222499999999	7.894902500000001	7.8591375	8.0771775	7.796615	7.7223925	7.775212499999999	8.015912499999999	7.622995	7.637925
782	CATMA1A19326	AT1G20330	1	AT1G20330	AT1G76090	9.0441575	8.913689999999999	8.9445675	8.796095	9.26896	9.0208375	8.98259	8.8203025	9.091389999999999	9.063477500000001	9.04849	8.8051475	8.588335	8.8642375	9.0452725	9.106972500000001	8.90459	9.0869575	8.9059875	8.8362625	8.97909	8.7676175	8.832462499999998	9.0655825	8.626619999999999	8.5143875	8.669345
783	CATMA1A19333	AT1G20340	1	AT1G20340	AT1G76100	15.388375	15.2777	15.364999999999998	15.414825	15.453125	15.369375	15.25855	15.3584	15.427699999999998	15.166125	15.413499999999999	15.6915	15.300275	15.632000000000001	15.243325	15.242149999999999	15.425575	15.412400000000002	15.475925	15.4679	15.567350000000001	15.380275000000001	14.833675	14.739775	15.1678	14.6262	14.51695
784	CATMA1A19340	AT1G20350	1	AT1G20350		10.9023	10.277355	10.544125	10.293395	9.96039	10.138842499999999	10.429415000000002	10.345302499999999	10.42005	10.33882	11.2668	10.5689125	11.218725	10.5716225	10.625525	10.50765	10.28578	10.380199999999999	10.40315	10.221354999999999	10.275265	10.4418	10.23564	10.621675	10.365052500000001	10.178195	10.4127425
785	CATMA1A19370	AT1G20370	1	AT1G20370		8.14349	8.026864999999999	8.086535	7.9537225000000005	8.3702925	8.1411075	7.9678325	8.0593325	8.0524425	7.863125	7.923805	8.310457499999998	8.080625	8.159432500000001	8.124975	7.9224025000000005	7.9232024999999995	8.238525	8.099325	8.02716	8.046722500000001	7.9984175	8.025569999999998	8.0046175	7.94495	7.822627499999999	7.7080850000000005
786	CATMA1A19390		1			8.620632500000001	8.690695	8.710155	8.67728	8.714335000000002	8.8316675	8.691975000000001	8.8732475	8.72577	8.551412500000001	8.679865	8.559945	8.67138	8.755905	8.558017499999998	8.768345	8.66184	8.582907500000001	8.7266975	8.56669	8.55717	8.4702775	8.48042	8.486662500000001	8.84316	8.6642525	8.476695
787	CATMA1A19400	AT1G20400	1	AT1G20400		7.8624525	7.9267575	7.94029	7.83585	8.1307075	7.7241	7.775025000000001	7.778179999999999	7.989857499999999	8.0129825	7.8801675	7.9882525	7.8398275	8.1018625	7.80626	7.783932500000001	7.8338675	7.969155000000001	7.9182425	7.9045675	8.003919999999999	7.822934999999999	7.78888	7.94999	7.825152500000001	7.7252675	7.7657225
788	CATMA1A19410	AT1G20400	1	AT1G20400		8.4090975	8.32447	8.4457575	8.345262499999999	8.324114999999999	8.306605	8.3950075	8.384252499999999	8.328267499999999	8.347204999999999	8.2467525	8.3301775	8.3695275	8.410870000000001	8.4956775	8.454464999999999	8.31083	8.371575	8.370305	8.504525000000001	8.280305	8.332155	8.2735725	8.204055	8.451022499999999	8.4243275	8.3853175
789	CATMA1A19430	AT1G20410	1	AT1G20410		9.3948625	9.305219999999998	9.27745	9.091205	9.272952499999999	9.2367125	9.2783925	9.204485	9.3275575	9.3789725	9.056635	9.0107125	9.10925	8.679235	9.2060925	9.26922	9.0653475	9.177192499999999	9.138355	8.9203725	9.231335	9.19077	9.313107500000001	9.539557499999999	8.765615	9.0928325	9.20391
790	CATMA1A19440	AT1G20430	1	AT1G20430		11.497675	11.62655	11.5234	11.819749999999999	11.8378	11.590124999999999	11.879825	11.861574999999998	11.494025	11.586725	12.1564	12.120650000000001	12.2414	11.972125	11.5567	11.542200000000001	11.610050000000001	11.932324999999999	11.896175	11.771474999999999	11.94305	11.657225	11.743175	11.486450000000001	12.017624999999999	12.06935	11.634374999999999
791	CATMA1A19450	AT1G20440	1	AT1G20440	AT1G76180,AT2G21490	12.35505	12.37085	13.226125000000001	12.39745	12.412725	12.85915	12.7806	13.33005	13.18365	13.1737	12.856875	13.205225000000002	12.442725000000001	12.5572	12.7186	13.667875	12.72085	12.5185	12.50785	12.857675	12.390075	12.8864	12.780075	12.642800000000001	13.45295	13.8248	13.948775000000001
792	CATMA1A19460		1			11.323949999999998	11.027574999999999	11.083825000000001	11.27165	11.07385	11.14065	11.368875	11.298975	11.20565	11.242750000000001	11.663450000000001	11.476425	11.814325	11.628325	11.0609	11.2753	11.231475	11.127125000000001	11.289449999999999	11.31045	11.276575	11.402500000000002	11.247724999999999	11.0635	11.592475	11.782725000000001	11.695075
793	CATMA1A19470	AT1G20470	1	AT1G20470		9.9419375	10.1927	10.1273475	10.22762	9.8998175	9.84722	9.98577	9.7451325	9.190625	9.29084	9.218855000000001	9.822637499999999	9.7547675	9.76726	10.491824999999999	10.147179999999999	10.108250000000002	10.274899999999999	10.387225	10.27485	10.274025	10.3749	9.911025	9.576640000000001	10.3627075	10.1475575	10.085875
794	CATMA1A19480	AT1G20480	1	AT1G20480		8.17324	8.246310000000001	8.3794525	8.1710925	8.242905	8.313310000000001	8.149655	8.274615	8.2025225	8.184165	8.144975	8.2831325	8.233910000000002	8.087064999999999	8.206240000000001	8.220869999999998	8.193845000000001	8.344515000000001	8.2711675	8.128332499999999	8.261495	8.082695000000001	8.32487	8.059305	8.217912499999999	8.1795525	8.0008475
795	CATMA1A19510	AT1G20510	1	AT1G20510		13.402275	13.91645	13.505725000000002	13.486374999999999	13.314575	12.898875	13.605025	13.93625	14.1136	14.254124999999998	13.7992	13.310725	13.518150000000002	13.83875	13.435075000000001	13.61225	13.633049999999999	13.224400000000001	13.753375	13.352150000000002	13.45845	13.219525	13.5573	14.45545	13.526150000000001	13.666350000000001	13.246675
796	CATMA1A19520	AT1G20520	1	AT1G20520	AT1G76210	8.286115	8.417164999999999	8.4175725	8.3441825	8.2303825	8.2223775	8.39197	8.411840000000002	8.43986	8.3664875	8.317697499999998	8.313915	8.2718675	8.40777	8.28048	8.1917675	8.247942499999999	8.285535	8.302425	8.317087500000001	8.292637500000001	8.3731325	8.203075	8.350885	8.2914775	8.403459999999999	8.3942825
797	CATMA1A19530	AT1G20530	1	AT1G20530		8.21364	8.3064275	8.303574999999999	8.25585	8.270235	8.5342125	8.2675375	8.151802499999999	8.248095	8.271964999999998	8.3052825	8.488855000000001	8.3733	8.23052	8.3663525	8.340225	8.46288	8.37702	8.28589	8.1585225	8.23479	8.486625	8.4080175	8.28143	8.342392499999999	8.322925	8.3095
798	CATMA1A19550	AT1G20550	1	AT1G20550	AT1G20540	9.99375	9.9719925	9.933325	10.125042500000001	10.06882	9.96415	9.967565	9.97175	9.938625	10.00561	9.94681	10.028255	10.034215	10.215874999999999	10.1462225	9.95858	10.143450000000001	10.027614999999999	9.936372500000001	9.9449675	10.088055	10.01772	10.089375	9.8974425	10.1873275	10.181750000000001	10.23385
799	CATMA1A19560	AT1G20560	1	AT1G20560		10.151775	10.27891	10.255875000000001	10.272225	10.319925	10.2221075	10.20412	10.2313	10.342425	10.107485	10.22504	10.317450000000001	10.1751075	10.3787	10.372300000000001	10.579775000000001	10.546949999999999	10.2683375	10.269225	10.279324999999998	10.450299999999999	10.435825000000001	10.7936	10.5082	10.677850000000001	10.721924999999999	10.50225
800	CATMA1A19590	AT1G20575	1	AT1G20575		11.017375	10.950175000000002	10.80535	11.039924999999998	10.831775	10.9632	10.893275000000001	10.964849999999998	10.967500000000001	10.8865	11.088925	10.987675	11.19605	11.226	10.857675	11.02235	10.922875000000001	10.82	10.967625000000002	10.93845	10.972425	11.1186	10.8613	10.725349999999999	11.095375	11.330874999999999	11.185025
801	CATMA1A19600	AT1G20580	1	AT1G20580		12.115925	12.242775	12.021825	12.34375	12.263475	12.188374999999999	12.243450000000001	12.054225	12.059875	12.03935	12.4507	12.182500000000001	12.4727	12.170525000000001	12.15	12.066999999999998	12.172875000000001	12.23195	12.332524999999999	12.23065	12.396775	12.2702	11.8569	11.738875	12.2803	12.345025	12.28265
802	CATMA1A19640	AT1G20620	1	AT1G20620		15.8982	15.895425	15.868875	16.00115	15.990300000000001	15.989725000000002	15.958425	15.927275	16.122874999999997	15.929200000000002	16.020675	15.996125	16.000375	15.863575	15.868275	15.983450000000001	16.134950000000003	15.882974999999998	15.869800000000001	16.117199999999997	15.897499999999999	15.955124999999999	16.090075	15.98585	15.91085	16.13115	15.955275
803	CATMA1A19645	AT1G20630	1	AT1G20630	AT1G20620	11.173375	10.9726	11.0149	11.219925	11.416450000000001	11.549625	11.215575000000001	10.89915	11.895225	11.7308	11.540875	11.47185	11.442325	11.442350000000001	10.990075	11.366425	10.665750000000001	11.118475	10.887575000000002	11.418275	11.25865	11.2794	11.407300000000001	11.493475	11.285049999999998	11.389050000000001	11.282825
804	CATMA1A19650	AT1G20640	1	AT1G20640		9.51682	9.500779999999999	9.529634999999999	9.2783975	9.431985	9.5283275	9.3696375	9.286904999999999	9.3270725	9.393375	9.135	9.240577499999999	9.127485	9.248305	9.4050475	9.557722499999999	9.420894999999998	9.2886525	9.267522500000002	9.3101725	9.4570025	9.4911225	9.483255	9.61824	9.32151	9.333504999999999	9.492482500000001
805	CATMA1A19660	AT1G20650	1	AT1G20650		11.256975	11.3823	11.5484	11.136725	11.434775000000002	11.2623	11.263124999999999	11.326925	11.0942	11.09055	10.6599	11.338475	10.64582	11.106875	11.449875	11.51435	11.569725	11.494175	11.371500000000001	11.415975	11.611149999999999	11.517675	11.7854	11.481225	11.681675	11.6766	11.850925
806	CATMA1A19670	AT3G61340	1	AT3G61340	AT3G23960,AT2G16220,AT2G02660,AT2G15640,AT1G60370,AT5G44345,AT1G53370,AT1G46984,AT1G47340	8.3538575	8.262722499999999	8.359565	8.3145975	8.390527500000001	8.3527425	8.287225	8.33358	8.382109999999999	8.27759	8.294575000000002	8.3661975	8.395485	8.572140000000001	8.376962500000001	8.35857	8.4040625	8.361907500000001	8.442124999999999	8.277407499999999	8.5017525	8.4372	8.384915	8.4666075	8.286304999999999	8.5597525	8.33988
807	CATMA1A19680	AT1G20670	1	AT1G20670		9.7422775	9.65007	9.655835	9.6320425	9.569189999999999	9.807795	9.668994999999999	9.805552500000001	9.8715525	9.713735	9.551305000000001	9.509649999999999	9.549585	9.574942499999999	9.5787425	9.6673275	9.688902500000001	9.575435	9.617552499999999	9.557775000000001	9.5675775	9.6775175	9.695282500000001	9.7537825	9.561354999999999	9.6075725	9.756665000000002
808	CATMA1A19690	AT1G20680	1	AT1G20680		8.059740000000001	8.17442	7.8804	8.1495625	8.10347	7.9214625	8.09361	8.0713275	8.03131	8.202355	8.117445	8.21177	8.0869	8.1582125	8.0508475	7.8877524999999995	8.000359999999999	7.924192499999999	8.010612499999999	8.1246375	8.17436	7.8588925	8.0431525	8.33782	7.932777499999999	8.0252225	8.1135525
809	CATMA1A19700		1			7.9696375	7.8415125	7.9230725	7.85787	8.0259075	7.9601275	7.9789575	7.8944325	8.01365	7.860455	7.903510000000001	7.854447500000001	7.885415	8.001995	7.8672375	7.9410225	8.025422500000001	7.785255	8.08173	7.9173599999999995	7.932195	7.9423575	7.947120000000001	8.0391375	7.867635	7.874555000000001	7.8619725
810	CATMA1A19770	AT1G20720	1	AT1G20720	AT1G20750	8.394449999999999	8.4877625	8.373215	8.32399	8.279715	8.4031125	8.2475025	8.257645	8.3737125	8.4608725	8.3176025	8.30022	8.5010525	8.38048	8.464382500000001	8.223545	8.141275	8.361099999999999	8.400595	8.339195	8.5021175	8.248295	8.292005	8.2684175	8.3338375	8.3162225	8.260917500000001
811	CATMA1A19810	AT1G20750	1	AT1G20750	AT1G20720	8.2360425	8.1173975	8.020262500000001	8.04729	8.4010025	8.20593	8.160720000000001	8.1378875	8.195435	8.045065000000001	8.117635	8.0201825	8.0895425	8.1546775	8.2186425	8.274347500000001	8.165754999999999	8.0803375	8.154175	8.210162500000001	8.397572499999999	8.1984375	8.163285	8.219095	8.19055	8.031559999999999	8.00146
812	CATMA1A19820	AT1G20760	1	AT1G20760		11.161775	10.982825	11.23545	11.0689	11.102825000000001	11.309574999999999	11.2065	11.403775	11.465	11.357524999999999	11.009275	11.040099999999999	10.873172499999999	11.1313	11.097100000000001	11.2675	11.12565	11.1131	10.999300000000002	11.234225	11.199325	11.247975	11.02845	11.246275	10.77865	11.17975	11.466275
813	CATMA1A19830	AT1G20770	1	AT1G20770		10.328125	10.394775	10.2897	10.4617	10.319975	10.354524999999999	10.500399999999999	10.293575	10.407174999999999	10.34085	10.51975	10.15673	9.912527500000001	9.8602625	10.2207175	10.4431	10.439175	10.374575	10.40995	10.475875	10.4735	10.3666625	10.346300000000001	10.1389325	10.1569375	10.1118575	10.42345
814	CATMA1A19840	AT1G20780	1	AT1G20780	AT1G76390	9.893835	9.547157499999999	9.503002500000001	9.6894825	9.451807500000001	9.6763625	9.6826125	9.687727500000001	9.5738025	9.8079625	9.722855	9.2911375	9.3315825	9.42476	9.383685000000002	9.242115	9.4181325	9.566025	9.377914999999998	9.7970975	9.51708	9.491155	9.5888225	9.742962499999999	9.256905	9.1799225	9.2672675
815	CATMA1A19850	AT1G20790	1	AT1G20790		8.446629999999999	8.573705	8.4638375	8.531457499999998	8.5006475	8.423572499999999	8.490834999999999	8.623515	8.6344575	8.437204999999999	8.4737225	8.492740000000001	8.5428675	8.73629	8.546915	8.67751	8.4818875	8.541644999999999	8.525585	8.412654999999999	8.531487499999999	8.667345000000001	8.4207425	8.556729999999998	8.685	8.641005	8.5445475
816	CATMA1A19870	AT1G20800	1	AT1G20800		8.04878	8.000615	8.1876625	7.9265975	8.0727275	8.126045000000001	8.108274999999999	7.8116925	8.02376	7.931255	7.7400425	8.083457500000002	8.10679	8.212934999999998	8.1209625	8.07532	8.02348	8.2030125	8.2055325	8.065542500000001	8.0373825	7.92814	8.096857499999999	8.0125725	8.141839999999998	7.9196525	7.9925625
817	CATMA1A19880	AT1G20800	1	AT1G20800		8.9979175	9.047445000000002	9.0927825	9.11569	9.18974	9.20549	9.111445	9.2160875	9.2376825	9.1559	8.91866	9.1082125	8.993097500000001	9.09937	9.1002425	8.976385	9.116225	9.119060000000001	9.1559825	9.27032	9.17688	9.2143825	9.067225	8.9192225	9.196945	9.215597500000001	9.005122499999999
818	CATMA1A19890	AT1G20810	1	AT1G20810		10.70015	10.710525	10.7175	10.74645	10.990424999999998	10.855400000000001	10.625925	10.799025	10.83455	10.4752	10.3915125	10.665875	10.438115	10.610175	10.64275	10.52735	10.4708	11.021875	10.77505	10.5797	10.76985	10.589675	10.4087	10.242975	10.407150000000001	10.252984999999999	10.3022
819	CATMA1A19900	AT1G20823	1	AT1G20823		9.593422499999999	9.9194025	9.527935	9.9293725	9.738100000000001	9.410965000000001	9.442945	9.795995	9.96177	9.28947	9.1379625	9.52359	9.43449	9.70143	9.9692675	9.687850000000001	9.815285	9.81862	9.7148625	9.620867500000001	9.576550000000001	9.8236275	9.6408575	9.5259125	10.0391575	9.8170775	9.5237125
820	CATMA1A19910	AT1G20830	1	AT1G20830		10.815925	10.983250000000002	10.7994	10.937375	10.750375	10.9299	10.855450000000001	10.786725	10.6497	10.82875	10.529275	10.700325	10.584025	10.593225	10.9351	10.831225	10.8872	10.866625	10.955075	10.93905	10.813575	10.7828	10.600024999999999	10.563475	10.663425	10.660325	10.8016
821	CATMA1A19913	AT1G20840	1	AT1G20840		11.5307	11.581475	11.501275	11.427924999999998	11.636700000000001	11.746175000000001	11.624	11.522825000000001	12.15165	11.747374999999998	11.224174999999999	11.1019825	10.6056825	10.9404425	11.18865	11.4489	11.678075	11.2619	11.075475	11.34435	11.69745	11.819875	11.906399999999998	12.056875	11.335	11.435835	12.2392
822	CATMA1A19916	AT1G20850	1	AT1G20850	AT4G35350	9.1680825	9.553685	9.377845	9.5628425	9.7554825	9.50518	9.348105	9.2988125	9.7727975	9.590445	9.3088525	9.2443225	9.3015875	9.0812725	9.376149999999999	9.4464375	9.3986775	9.7417775	9.262752500000001	9.3703775	9.589789999999999	9.68327	9.592655	9.4146125	9.13226	9.042869999999999	9.319252500000001
823	CATMA1A19920	AT1G20860	1	AT1G20860	AT1G76430	8.0679675	8.2461375	8.267175	8.151345	8.1504	8.166047500000001	8.2597875	8.2415675	8.264972499999999	8.070427500000001	8.254885	8.27426	8.2144875	8.18158	8.1413275	8.174065	8.1039125	8.3126275	8.1741125	8.211392499999999	8.192165	8.2955925	8.0682725	8.24787	8.306207500000001	8.175162499999999	8.1035425
824	CATMA1A19940	AT1G20870	1	AT1G20870		8.3518475	8.1334425	8.2061925	8.1934175	8.3121825	8.244077500000001	8.108889999999999	7.8317125	8.3052925	8.111527500000001	7.8483675	8.06627	8.188194999999999	8.3407575	8.1104325	8.028285	8.192205	8.50798	8.2906025	8.232745	8.16597	8.021145	8.049642500000001	8.077905	8.293980000000001	8.0132525	8.066537499999999
825	CATMA1A19950	AT1G20880	1	AT1G20880	AT1G76460	9.457147500000001	9.220369999999999	9.400365	9.0902675	9.152775	9.2677875	9.3420275	9.484477499999999	9.4639025	9.469737499999999	9.179355	9.20619	9.1963875	9.1153925	9.422465	9.735595	9.317535000000001	9.09796	9.131184999999999	9.346365	9.34525	9.620517499999998	9.423335	9.5796125	9.323694999999999	9.2868075	9.6772025
826	CATMA1A19955	AT1G20900	1	AT1G20900	AT1G76500	8.49647	8.549945000000001	8.602272500000002	8.268397499999999	8.33332	8.32254	8.3625325	8.35654	8.3567375	8.479619999999999	8.4586275	8.443565000000001	8.419432500000001	8.58175	8.392030000000002	8.3479025	8.538615	8.46397	8.403455	8.368415	8.3578875	8.319965	8.3112975	8.382655	8.576355	8.5439375	8.357505
827	CATMA1A19960	AT1G20910	1	AT1G20910		9.4240625	9.3342425	9.50099	9.599365	9.472352500000001	9.359435	9.458120000000001	9.393525	9.4528125	9.469572500000002	9.33677	9.456917500000001	9.613735	9.632605000000002	9.532240000000002	9.385665	9.4421375	9.60689	9.72672	9.5989375	9.395485	9.577175	9.452637500000002	9.4605025	9.6444025	9.6106	9.611305000000002
828	CATMA1A19970	AT1G20910	1	AT1G20910		9.486305	9.53906	9.56774	9.632265	9.61112	9.5923175	9.5426625	9.5245975	9.5685	9.627935	9.436795	9.269007499999999	9.2753875	9.1051875	9.444445	9.519285	9.514705000000001	9.691065	9.5584875	9.690227499999999	9.467450000000001	9.41254	9.707917499999999	9.64106	9.25475	9.299945000000001	9.8413175
829	CATMA1A19980	AT1G20920	1	AT1G20920	AT3G09620	8.6749275	8.7724425	8.8180325	8.8019675	8.846265	8.933535	8.7773225	8.89846	8.79155	8.8573725	8.6546825	8.7095125	8.753237500000001	8.7785	8.74809	8.7893325	8.8138975	8.86507	8.6908525	8.783115	8.696075	8.8210525	8.755399999999998	8.8646	8.7709925	8.8691325	8.9880075
830	CATMA1A19990	AT1G20925	1	AT1G20925		8.421425	8.544195	8.299922500000001	8.541830000000001	8.351465000000001	8.4034975	8.43998	8.3918875	8.3226625	8.5163325	8.462945	8.5235575	8.562255	8.4156425	8.436974999999999	8.4243175	8.438894999999999	8.5428375	8.460795	8.6686875	8.353847499999999	8.479405	8.415212499999999	8.3404975	8.5153875	8.57618	8.522292499999999
831	CATMA1A20000	AT1G20940	1	AT1G20940	AT1G20360,AT1G20690	8.1363425	8.13357	8.111945	8.1716875	8.1853525	7.99526	8.146675	8.304414999999999	8.356975	8.09107	8.202617499999999	8.104117500000001	8.17355	8.2236725	8.1123025	8.0649725	8.0426025	8.170835	8.226835000000001	8.100605	8.1805925	7.9789924999999995	8.0780675	8.2798075	8.2474925	8.048105	8.083680000000001
832	CATMA1A20010	AT1G20950	1	AT1G20950	AT1G76550	10.2953125	10.4712	10.28895	10.835875000000001	10.462825	10.34255	10.4689	10.358525	10.450099999999999	10.600875	10.0813725	10.4721	10.20735	10.478325000000002	10.346465	10.4163	10.2217	10.672975000000001	10.635349999999999	10.463025	10.392925000000002	10.1316975	10.187249999999999	10.208855	10.189847499999999	10.016539999999999	10.05952
833	CATMA1A20030	AT1G20970	1	AT1G20970		9.5681825	9.467770000000002	9.644145	9.465335	9.582230000000001	9.60722	9.287537500000001	9.3162175	9.9136025	9.82069	9.333630000000001	9.4202675	9.3000475	9.2957125	9.229859999999999	9.587687500000001	9.571739999999998	9.511425	9.08823	9.30062	9.10257	9.2368325	9.1266675	9.331245	8.94987	9.0339725	9.2135575
834	CATMA1A20040	AT1G20980	1	AT1G20980		7.935655000000001	7.8898925	8.1456325	7.7556725	7.8753175	7.53542	7.778995	7.737125000000001	7.783415	7.8203375	7.7381424999999995	7.81869	7.634947500000001	7.912812499999999	7.890177500000001	7.83974	7.9140825	7.770915	7.8554025	8.060465	7.959502499999999	7.654109999999999	7.8646275	7.754955000000001	7.718665	7.68643	7.76858
835	CATMA1A20050	AT1G20990	1	AT1G20990		8.3362075	8.4062375	8.4262975	8.575095000000001	8.321305	8.26137	8.28239	8.4385675	8.2378375	8.32725	8.210452499999999	8.344715	8.2518575	8.422885	8.4199425	8.380857500000001	8.48132	8.386022500000001	8.454455	8.260812499999998	8.316215	8.406699999999999	8.30418	8.2118375	8.407594999999999	8.3665675	8.399157500000001
836	CATMA1A20060	AT1G20990	1	AT1G20990		7.980129999999999	8.037905	8.030877499999999	8.07428	7.9257375	7.97978	8.0009075	8.0282625	8.02403	8.04427	8.024315	8.197457499999999	8.31112	8.21265	8.080364999999999	8.1642125	8.0991025	8.177232499999999	8.152405000000002	8.21226	8.345972500000002	8.14612	8.073335	7.9963999999999995	8.1984675	8.158645	8.1743425
837	CATMA1A20080	AT1G21010	1	AT1G21010		10.66145	10.4352675	10.793975000000001	10.897725000000001	10.7949	11.148375000000001	10.8094	10.869499999999999	11.420550000000002	11.321	11.774925	11.4556	11.350525	11.3684	10.518875000000001	11.2774	10.6208	10.816575	10.6191	10.858374999999999	10.674124999999998	10.654575	10.80495	10.69425	11.379050000000001	11.3196	11.174375000000001
838	CATMA1A20090	AT1G21050	1	AT1G21050		10.68765	10.14461	10.258750000000001	10.3095175	10.183575	10.215795	10.37515	10.442375	9.9381725	10.263942499999999	10.74825	10.478399999999999	10.761949999999999	10.668275	10.4391	10.14559	10.405825	10.444775	10.271165	10.243125	10.453525	10.477525	10.2708725	10.399949999999999	10.528100000000002	10.39085	10.287749999999999
839	CATMA1A20100	AT1G21060	1	AT1G21060		8.65672	8.699760000000001	8.6166575	8.493295	8.6684825	8.68079	8.433797499999999	8.53698	8.7406975	8.511827499999999	8.475022500000001	8.534547499999999	8.4343525	8.5214575	8.5744675	8.562695000000001	8.4476625	8.696430000000001	8.44128	8.43123	8.603995000000001	8.56907	8.778115	8.3962975	8.3692475	8.470012500000001	8.41233
840	CATMA1A20110	AT1G21065	1	AT1G21065		13.3905	13.434	13.497325	13.1919	13.186024999999999	13.454049999999999	13.49305	13.563225	13.090474999999998	13.1208	12.90105	13.1794	12.809425000000001	12.765025	13.472325	13.563149999999998	13.260325000000002	13.445575	13.474425	13.476725	13.506925	13.528825	13.5118	13.03195	13.51615	13.5506	13.514824999999998
841	CATMA1A20120	AT1G21070	1	AT1G21070		8.8844375	9.194515	9.017077500000001	9.5014675	9.464825000000001	9.1405025	8.9946275	9.057255000000001	9.385584999999999	9.1149575	9.1220125	9.110635	9.1468975	9.2739775	9.015395	9.01906	9.191527500000001	9.4536425	9.36663	9.0743175	9.295385	9.09088	9.12031	8.6985775	8.7989325	8.8325275	8.522504999999999
842	CATMA1A20130	AT1G21080	1	AT1G21080	AT1G76700,AT1G76720	12.2498	12.213225	12.221275	12.074875	12.111575000000002	12.213975	12.1334	12.197525	12.18705	12.338325	12.0456	12.0484	11.906625000000002	11.90045	12.231475	12.4405	12.109825	12.144799999999998	12.199	12.3537	12.2057	12.280725	12.363525000000001	12.05255	12.3267	12.3058	12.523425
843	CATMA1A20140	AT1G21090	1	AT1G21090		9.615885	9.739665	9.819045	9.926705	9.7357575	9.847645	9.721105	9.6791275	9.819514999999999	9.6684575	9.735345	9.7511325	9.650034999999999	9.796619999999999	9.7558975	9.79714	9.843327500000001	9.846235	9.922135	9.764434999999999	9.9808375	9.8600275	9.94146	9.7363725	9.849504999999999	9.8313925	9.88186
844	CATMA1A20200	AT1G21150	1	AT1G21150		8.952089999999998	9.00349	9.0693025	9.1033225	9.3925375	9.1127975	9.1292075	8.978959999999999	9.15914	9.0019975	9.026632499999998	8.9220025	8.9584175	9.0954475	8.9619125	9.0077125	9.050582499999999	9.40161	9.153165000000001	9.27521	9.31259	9.181069999999998	9.4916525	9.1299275	9.05945	9.1949625	9.23013
845	CATMA1A20210	AT1G21160	1	AT1G21160		9.563055	9.180787500000001	9.34812	9.2637825	9.183375	9.348022499999999	9.137822499999999	8.9382525	9.030445	9.223737499999999	9.2945475	9.172004999999999	9.096445	9.0491625	9.2648075	9.39057	9.4208275	9.241937499999999	9.057635	9.08935	9.025075000000001	9.1739825	9.020405	9.01245	9.2458825	9.136230000000001	9.143865000000002
846	CATMA1A20220	AT1G21170	1	AT1G21170		10.450099999999999	10.3858	10.240849999999998	10.45265	10.261625	10.329374999999999	10.354075	10.37	10.43295	10.403525	10.453949999999999	10.32935	10.516225	10.5390175	10.2934	10.3158	10.294925	10.276399999999999	10.217287500000001	10.223575	10.38775	10.274375	10.227712499999999	10.430575000000001	10.317250000000001	10.404164999999999	10.381274999999999
847	CATMA1A20230	AT1G21190	1	AT1G21190		9.7459475	9.97817	9.88803	10.233247500000001	9.9653175	9.866925	10.168857500000001	10.224515	9.7474	9.97543	10.351325	10.088155	10.62365	10.2768075	9.992555	10.066165	10.203009999999999	10.0311625	10.267610000000001	10.17675	10.184475	10.25133	9.983847500000001	9.9416375	10.665875	10.648	10.24435
848	CATMA1A20240	AT1G21200	1	AT1G21200		8.589469999999999	8.44703	8.470680000000002	8.152255	8.328990000000001	8.412535	8.3768175	8.381535	8.4936975	8.484879999999999	8.5823425	8.3740825	8.3037125	8.44787	8.44194	8.40843	8.39742	8.375462500000001	8.35719	8.2492175	8.34501	8.245835	8.51435	8.76061	8.19956	8.4060425	8.555489999999999
849	CATMA1A20260	AT1G21210	1	AT1G21210		8.521405	8.2885575	8.2827875	8.2051625	8.217242500000001	8.31021	8.2247375	8.24394	8.2212825	8.207089999999999	8.4017775	8.34184	8.3642225	8.351015	8.3448925	8.12113	8.387815000000002	8.2633875	8.4348	8.307947500000001	8.2758775	8.396555000000001	8.2259975	8.32645	8.268915	8.0817	8.301874999999999
850	CATMA1A20270	AT1G21280	1	AT1G21280		8.32156	8.2366	8.278472500000001	8.366060000000001	8.4449025	8.237817499999998	8.268725000000002	8.201395	8.175492499999999	8.248305	8.313427500000001	8.3445525	8.370095	8.67295	8.386645000000001	8.335045000000001	8.2796375	8.2710375	8.390772499999999	8.1435475	8.37454	8.2382075	8.1882875	8.431682499999999	8.495102500000002	8.448215000000001	8.514567499999998
851	CATMA1A20290	AT1G21240	1	AT1G21240		8.946045	8.783932499999999	8.3815625	8.456702500000002	8.2457625	8.731545	9.2209875	8.350515000000001	8.552185000000001	9.17854	9.6848875	8.42354	9.1369625	8.4167475	8.6967625	8.166452499999998	8.1267775	8.5092225	8.53856	8.548079999999999	8.4069975	8.846652500000001	8.4753275	9.266855	8.1717825	7.9813425	8.51006
852	CATMA1A20325	AT1G21270	1	AT1G21270	AT1G21250,AT1G21240,AT1G21210,AT1G21230,AT1G21245,AT3G25490	15.374125	14.377725000000002	13.86	14.618974999999999	14.21275	14.2529	14.910725	14.522124999999999	14.438675	14.98625	15.042625	14.145825	15.674	14.205525000000002	14.055325	13.181325	13.841000000000001	14.394824999999999	13.879375	14.588075	14.54015	14.377275000000001	14.335575	15.3496	13.84215	13.397	13.620325
853	CATMA1A20370	AT1G21320	1	AT1G21320		8.94525	8.93946	8.9928125	8.940482499999998	9.0576475	9.0787975	8.973032499999999	9.016747500000001	8.925464999999999	8.757655	8.824645	8.859842500000001	8.8646925	9.0489	8.9122575	8.91197	8.9261575	8.958829999999999	8.892935	8.8882475	9.1065325	9.015757500000001	9.0517125	8.7949675	8.8579025	8.820327500000001	8.612165000000001
854	CATMA1A20400	AT1G21340	1	AT1G21340	AT5G66940	8.57782	8.648322499999999	8.701937500000001	8.5123225	8.4770925	8.472635	8.4752975	8.4321825	8.379700000000001	8.4602	8.6559375	8.503752500000001	8.6417775	8.348695	8.578035	8.436265	8.366827500000001	8.518175	8.5806525	8.449275	8.5438875	8.569320000000001	8.5995525	8.5475125	8.531302499999999	8.5363775	8.494657499999999
855	CATMA1A20410	AT1G21350	1	AT1G21350		9.1600875	9.374590000000001	9.27882	9.163562500000001	9.396675	9.1156325	9.117345	9.22337	9.0603525	8.97961	9.1295375	9.16967	9.103932499999999	8.98988	9.326419999999999	9.0697125	9.20421	9.4811625	9.177795000000001	9.1103375	9.23673	9.249865	9.2119475	9.021505	9.1317275	9.0618	9.121397499999999
856	CATMA1A20430	AT1G21370	1	AT1G21370		11.177724999999999	11.03005	10.861925	11.1119	10.756450000000001	11.021550000000001	11.361899999999999	11.20025	11.14495	11.37855	11.81505	11.028775000000001	11.835275	10.830575	11.082250000000002	10.844625	10.603099999999998	10.8824	10.755325000000001	11.00695	10.92075	10.954925	11.132525	11.3754	10.878125	10.916325	11.095575
857	CATMA1A20440	AT1G21380	1	AT1G21380		11.097125	10.977599999999999	11.062975	10.940574999999999	10.8994	11.145625	10.9374	11.124600000000001	11.27715	11.2611	11.144225000000002	10.847275	10.653205	10.748605000000001	11.08155	11.1024	10.706325000000001	11.087100000000001	10.791775	10.949625000000001	10.88565	11.207374999999999	10.950575	11.324175	10.56295	10.454692499999998	10.945725
858	CATMA1A20450	AT1G21390	1	AT1G21390		9.853335000000001	9.421895	9.5322675	9.5952875	9.22644	9.681505000000001	9.848384999999999	9.6492975	9.498289999999999	9.8191925	10.457609999999999	9.7166575	10.597715	9.639800000000001	9.6537	9.5105325	9.3881725	9.3610525	9.42191	9.628705	9.609704999999998	9.5801075	9.5356975	9.8111	9.7249825	9.644515	9.81215
859	CATMA1A20460	AT1G21395	1	AT1G21395		8.1518025	8.035160000000001	8.179855	8.1650175	8.151819999999999	8.2224675	8.070640000000001	8.1870525	8.161075	7.9697975	8.1885875	8.304662500000001	8.122935	8.1316575	8.037997500000001	8.04466	8.096705	8.118590000000001	8.1887625	7.978272500000001	8.184732499999999	8.237540000000001	8.0727175	8.0271025	8.083942500000001	8.05029	7.9877400000000005
860	CATMA1A20470	AT1G21400	1	AT1G21400		12.257249999999999	12.3852	12.7907	12.548725	11.864675	12.50975	12.8625	13.017775	12.815025	12.883925	12.80555	12.812899999999999	12.802425	12.503499999999999	12.794925000000001	13.38805	12.822675	12.317174999999999	12.6821	13.037924999999998	12.73725	13.333750000000002	13.579699999999999	13.026625	14.0229	14.337700000000002	14.184750000000001
861	CATMA1A20490	AT1G21430	1	AT1G21430		8.508845	8.442944999999998	8.6943375	8.541057499999999	8.5183675	8.51752	8.301707500000001	8.471125	8.329637499999999	8.3098075	8.408482499999998	8.552027500000001	8.293104999999999	8.48168	8.587064999999999	8.470767500000001	8.582425	8.5407275	8.5941125	8.440005	8.2804325	8.4627275	8.39194	8.294875	8.678255	8.5368025	8.355505
862	CATMA1A20500	AT1G21440	1	AT1G21440		11.8334	12.125875	11.745075	11.737975	11.704475	11.470725	11.32165	11.595425	11.5571	11.2662	10.611337500000001	11.091149999999999	10.828174999999998	11.403075000000001	12.274725	12.043125	12.063825000000001	11.512500000000001	11.9018	11.594475	12.066849999999999	11.814275	11.428525	11.74325	11.491725	11.959275	11.658725
863	CATMA1A20510	AT1G21460	1	AT1G21460		9.52192	9.56884	9.711737500000002	9.7933575	9.5969675	9.630455000000001	9.52835	9.6478125	9.5554925	9.3131025	9.186919999999999	9.5339825	8.9767125	9.1818025	9.933240000000001	9.71759	9.547954999999998	9.9208025	9.7822675	9.78852	9.74529	9.859002499999999	9.928075	9.35837	9.7705125	9.95229	9.9483525
864	CATMA1A20520		1			8.23096	8.254674999999999	8.444805	8.3290475	8.3185125	8.164465	8.1991775	8.230807500000001	8.3673775	8.407965	8.1506475	8.3620175	8.457489999999998	8.3947025	8.35646	8.2479875	8.41033	8.36778	8.4468475	8.19211	8.319175000000001	8.177900000000001	8.258105	8.2955075	8.5421525	8.3891525	8.2349775
865	CATMA1A20530	AT1G21480	1	AT1G21480		9.018117499999999	9.1057	9.305655	9.3432625	9.009464999999999	9.180987499999999	8.9860075	9.207945	9.113949999999999	9.116415	8.91181	9.0652875	9.059975	9.179795	9.114550000000001	9.070709999999998	9.0438425	9.1630025	8.9883825	8.946372499999999	9.035887500000001	9.0803175	9.067965	8.981530000000001	9.180060000000001	9.02513	9.1184725
866	CATMA1A20540	AT1G21475	1	AT1G21475		8.5737925	8.7810075	8.816945	8.713165	8.84662	8.7510875	8.8108325	8.763455	8.76931	8.6494425	8.792275	8.652835	8.720655	8.793792499999999	8.749607500000002	8.840535000000001	8.938762500000001	8.7221025	8.896434999999999	8.724219999999999	8.830805	8.620775	8.820409999999999	8.778242500000001	8.99258	8.945297499999999	8.824394999999999
867	CATMA1A20550	AT1G21500	1	AT1G21500		13.07395	12.976025	13.054100000000002	13.0527	13.2925	13.184775	13.044500000000001	12.94225	13.151275	12.98685	12.865525	13.2281	12.999825	13.145824999999999	13.07125	12.971775000000001	13.20015	12.980350000000001	12.864275000000001	12.60585	13.143325	12.901075	12.645825	11.807675	12.1431	12.146625	11.571425
868	CATMA1A20560	AT1G21510	1	AT1G21510		8.513505	8.263515	8.450705	8.2157775	8.319615	8.24681	8.29049	8.26732	8.398855	8.4007	8.2593175	8.4586375	8.37199	8.5947925	8.1752525	8.2534675	8.420984999999998	8.2446675	8.421534999999999	8.3374275	8.441379999999999	7.944792499999999	8.077975	8.33484	8.3655275	8.29569	8.32626
869	CATMA1A20570	AT1G21520	1	AT1G21520		10.296285000000001	9.810410000000001	9.856285	10.17307	10.463875	9.971945	10.5652375	10.5091	10.71129	9.841272499999999	10.7742	10.43114	11.11455	10.5278575	9.8758	9.7584725	9.758675	10.3521425	9.7896125	9.9154525	10.317102499999999	10.316115	9.792605	10.7163	9.940214999999998	10.1170525	10.257455
870	CATMA1A20580		1			10.34545	9.87179	9.3985825	9.52544	9.1716575	9.285282500000001	9.646360000000001	9.1680175	9.025262499999998	9.3202275	9.74962	9.5848425	11.083974999999999	8.904085	9.575022500000001	9.383702499999998	9.02335	9.36884	9.2558425	9.13817	9.0905425	8.881749999999998	8.6902375	8.697152500000001	8.6748825	8.3723075	8.579127499999998
871	CATMA1A20590	AT1G21528	1	AT1G21528		8.8366875	8.849785	8.849707500000001	8.7696475	8.72681	8.8105075	8.8071525	8.898122500000001	8.917215	8.8221325	8.865572499999999	8.846295	8.9399875	8.768445	8.942137500000001	8.744835	8.88115	8.763119999999999	8.8988675	8.917810000000001	8.852337499999999	8.916777499999998	8.8864325	8.859435	8.898752499999999	8.9085125	8.942450000000001
872	CATMA1A20610	AT1G21540	1	AT1G21540		8.701265000000001	8.582672500000001	8.513840000000002	8.6236625	8.825447500000001	8.541532499999999	8.435895	8.690077500000001	8.731547500000001	8.58939	8.5519225	8.4531275	8.356335	8.688545	8.396284999999999	8.3718275	8.7185575	8.81179	8.77147	8.713299999999998	8.643072499999999	8.478255	8.6011925	8.542549999999999	8.613225	8.579355	8.389515
873	CATMA1A20620	AT1G21550	1	AT1G21550		8.9656925	8.7813825	8.709605	8.8030475	8.49072	8.7679575	8.859835	9.121035000000001	8.737727500000002	8.5795775	9.097145	8.6499525	9.0922925	8.5286275	9.131935	8.7660625	8.5307875	8.6820475	8.73228	8.783140000000001	8.6379775	8.7681	8.4248725	8.595115	8.8902575	8.6492025	8.680489999999999
874	CATMA1A20630	AT1G21560	1	AT1G21560		10.69325	10.67685	10.76835	10.427875	10.755849999999999	10.741950000000001	10.598425	10.441054999999999	10.6905	10.64375	10.020365	10.329419999999999	9.7111975	10.075357499999999	10.63585	10.6566	11.020700000000001	10.678325	10.5510175	10.724400000000001	10.578975	10.815150000000001	10.879774999999999	10.474575	10.152307500000001	10.2103075	10.71325
875	CATMA1A20650	AT1G21570	1	AT1G21570		8.6202275	8.673345	8.575105	8.3737925	8.3217325	8.381049999999998	8.4617175	8.397649999999999	8.545235	8.482855	8.29251	8.4051175	8.297460000000001	8.29116	8.60345	8.3387675	8.3912125	8.2997875	8.5096825	8.483052500000001	8.463805	8.452485	8.3822525	8.5277425	8.36826	8.35416	8.473315
876	CATMA1A20660	AT1G21590	1	AT1G21590		10.52426	10.39025	10.667675	10.0346275	10.5042	10.408775	10.4514	9.982495	10.173580000000001	10.586025	9.867985000000001	9.7802625	9.888684999999999	9.339487499999999	10.305835	10.508750000000001	10.401775	9.787569999999999	10.0955725	10.38435	10.120687499999999	10.136515	10.291632499999999	10.524725	9.441712500000001	9.6575325	10.384450000000001
877	CATMA1A20670	AT1G21600	1	AT1G21600		11.60735	11.645475	11.672049999999999	11.43115	11.74665	11.690125000000002	11.62455	11.406675	11.6493	11.617575	10.941625000000002	11.008302500000001	10.8288325	10.780437500000001	11.41525	11.363299999999999	11.7406	11.568775	11.318575	11.392475	11.349250000000001	11.326225	11.25145	11.17115	10.726575	10.7353825	11.597125
878	CATMA1A20680	AT1G21610	1	AT1G21610		11.511825	11.454274999999999	11.667125	11.43385	11.359224999999999	11.571599999999998	11.653075000000001	11.708675	11.5572	11.6737	11.650425	11.863775	11.814725000000001	11.8163	11.467849999999999	11.57935	11.4649	11.458325	11.4893	11.498075	11.48705	11.53715	11.835700000000001	11.875975	11.820925	12.0169	12.021600000000001
879	CATMA1A20690	AT1G21620	1	AT1G21620		8.4438075	8.4707975	8.33521	8.5277625	8.499189999999999	8.339665	8.426699999999999	8.3762675	8.32253	8.3139275	8.3817275	8.361360000000001	8.453777500000001	8.413170000000001	8.4922075	8.4821375	8.557835	8.3021525	8.492435	8.481385	8.430232499999999	8.351285	8.2940525	8.3284875	8.5391075	8.296054999999999	8.477640000000001
880	CATMA1A20710	AT1G21630	1	AT1G21630		11.67375	11.56765	11.63455	11.357375	11.443825	11.5959	11.479925000000001	11.77145	11.6994	11.787875	11.052925	11.065040000000002	10.679364999999999	11.215905	11.48125	11.691275000000001	11.421899999999999	11.44765	11.30815	11.547374999999999	11.52615	11.594100000000001	11.484575	11.700325	11.077749999999998	11.0960025	11.8912
881	CATMA1A20720	AT1G21640	1	AT1G21640	AT1G21650	11.941825	11.821825	11.8082	11.7835	11.666875000000001	11.752099999999999	11.47965	11.6277	11.86335	11.59985	11.257775	11.6802	11.40825	11.903275	11.833125	11.987275000000002	11.745425	11.656475	11.71175	11.666450000000001	11.735025	11.815074999999998	11.484950000000001	11.75555	11.603	11.8286	11.784525
882	CATMA1A20730	AT1G21650	1	AT1G21650		8.6497125	8.742795	8.8830975	8.6157025	8.848862500000001	8.7454475	8.7118925	8.744655000000002	8.834634999999999	8.842929999999999	8.5742625	8.684007500000002	8.639912500000001	8.858117499999999	8.630019999999998	8.7093925	8.7101325	8.593387499999999	8.54361	8.7269975	8.78086	8.68851	8.641475	8.6744925	8.5538625	8.743077499999998	9.1161925
883	CATMA1A20740	AT1G21651	1	AT1G21651		9.075167500000001	8.97784	9.054969999999999	8.97299	8.855182500000002	9.0930375	9.166879999999999	9.156095	9.124112499999999	9.264905	9.057355000000001	8.9168075	8.9995975	8.97357	8.9479	9.0161175	9.048024999999999	8.8272675	9.13463	9.0529525	8.93653	9.01897	9.1311225	9.455525000000002	9.0296025	9.37398	9.261802499999998
884	CATMA1A20750	AT1G21660	1	AT1G21660		10.854575	11.074549999999999	11.125625000000001	10.7183	10.9195	10.914175	10.847225	10.827100000000002	10.894050000000002	10.98455	10.3169425	10.4274425	10.03832	9.889597499999999	10.986099999999999	11.218250000000001	11.025324999999999	10.9039	10.7785075	10.972225	10.899425	10.9961	11.053775000000002	10.772625000000001	10.499555	10.36802	10.9527
885	CATMA1A20760	AT1G21670	1	AT1G21670		11.699475	11.42455	11.9807	11.667100000000001	11.63235	11.921924999999998	11.67295	11.950199999999999	12.230325	12.06985	12.16855	12.180175	12.225125	11.940199999999999	11.597600000000002	12.092425	11.572875	11.5375	11.70105	11.7444	11.586075000000001	11.941775	12.153324999999999	11.929300000000001	12.3479	12.495425	12.501375
886	CATMA1A20770	AT1G21680	1	AT1G21680		13.323699999999999	13.246025	13.805724999999999	13.217225	13.159975	13.555025	13.430750000000002	13.451675	13.489225	13.486125000000001	13.159125	13.6109	13.586775	13.510875	13.445699999999999	13.658425	13.395375000000001	12.921775	13.24545	13.374675	13.232499999999998	13.544075000000001	13.372275	13.4452	13.709824999999999	14.077224999999999	14.330749999999998
887	CATMA1A20780	AT1G21690	1	AT1G21690		10.39955	10.587950000000001	10.629275	10.790025	10.692174999999999	10.540025	10.678125	10.585799999999999	10.628325	10.615325	10.757850000000001	10.8133	10.819775	11.030175	10.4731	10.457450000000001	10.684475	10.66845	10.66775	10.543	10.56305	10.473925000000001	10.5653	10.502325	10.895875	11.032924999999999	10.878025000000001
888	CATMA1A20790	AT1G21695	1	AT1G21695		9.1287275	9.20621	9.3141325	9.046515	9.0828725	9.143985	9.2170325	9.01022	9.0245975	9.1115975	9.1607525	9.26718	9.1020525	9.203384999999999	9.1777675	9.2517825	9.2031575	9.116752499999999	9.129415	9.0560125	9.14513	8.960632500000001	9.24309	9.037157500000001	9.211020000000001	9.258287500000002	8.972505
889	CATMA1A20800	AT1G21700	1	AT1G21700		8.7606125	8.861165	8.78233	8.776320000000002	8.86316	8.787175	8.77967	8.792855	8.77312	8.6894325	8.824815	8.76998	8.62749	8.6696575	8.8812675	8.8054975	8.6900725	8.846895	8.600869999999999	8.6923875	8.769835	8.629359999999998	8.7705275	8.9198375	8.7953825	8.712050000000001	8.7373925
890	CATMA1A20810	AT1G21710	1	AT1G21710		10.203325000000001	10.296800000000001	10.35955	10.2443875	10.43495	10.239125	10.23525	10.298074999999999	10.3465	10.272525	10.3317	10.415325	10.3147	10.405925	10.234075	10.235100000000001	10.169500000000001	10.382975	10.279325	10.3512	10.403374999999999	10.281550000000001	10.470875	10.33615	10.395475	10.510674999999999	10.268650000000001
891	CATMA1A20815	AT1G21720	1	AT1G21720	AT1G77440	11.786999999999999	11.837774999999999	11.629999999999999	11.561375	11.58535	11.862875	11.952449999999999	11.8497	11.741425	11.786625	11.777225	11.353075	11.16197	11.086335	11.622275	11.570825	11.35125	11.70915	11.783575	11.721925	11.652375000000001	11.78515	11.37805	11.375725000000001	11.307625	11.29715	11.625975
892	CATMA1A20820	AT1G21730	1	AT1G21730		9.293032499999999	9.6714525	9.7562675	9.465050000000002	9.296085	9.5338425	9.513355	9.746907499999999	9.6105025	9.3076025	9.17042	9.4524225	9.3783975	9.781392499999999	9.552857499999998	9.3561425	9.4518275	9.4571375	9.65039	9.2931425	9.613895	9.554322500000001	9.2995975	9.422595000000001	9.54961	9.7431725	9.575745
893	CATMA1A20830	AT1G21740	1	AT1G21740	AT1G77500	8.5517975	8.7190275	8.6704175	8.5012875	8.710705	8.6394675	8.727315	8.62255	8.625775	8.61762	8.684182499999999	8.4940825	8.757882500000001	8.6198475	8.677685	8.59374	8.63241	8.6916025	8.7156125	8.71637	8.5207725	8.54158	8.68141	8.47887	8.5768225	8.537162499999999	8.51998
894	CATMA1A20840	AT1G21750	1	AT1G21750	AT1G77510,AT3G62510	13.721025	13.63475	12.927275	13.1371	12.802525000000001	13.432025	13.561475000000002	13.360999999999999	13.290099999999999	13.66875	13.758225	12.947725	13.692825000000001	12.645675	13.542900000000001	12.969624999999999	12.553149999999999	12.994800000000001	12.9863	13.34715	13.057675	13.057099999999998	13.095624999999998	13.8004	12.698574999999998	12.593575	13.2302
895	CATMA1A20850	AT1G21760	1	AT1G21760		11.088650000000001	11.02995	11.1509	10.94805	11.140350000000002	11.15785	11.3336	11.252725	10.976775	11.157825	11.1376	11.232050000000001	11.142750000000001	11.354475	11.182325	11.22075	11.1364	11.110899999999999	11.3168	11.234375	11.2834	11.310500000000001	11.32425	11.441174999999998	11.474800000000002	11.634375	11.5709
896	CATMA1A20860	AT1G21780	1	AT1G21780	AT1G21770,AT1G77540	12.374425	12.157575000000001	12.118775	11.9506	11.98705	12.035775000000001	12.11355	12.105274999999999	11.861875	11.874324999999999	12.222000000000001	12.199825	12.340100000000001	11.828325	12.25865	12.2278	11.762575000000002	11.926525	11.7691	12.014675	12.181849999999999	12.141024999999999	11.917100000000001	12.0005	12.096874999999999	12.213675	11.95185
897	CATMA1A20870	AT1G21780	1	AT1G21780		11.582925	11.47805	11.495975000000001	11.50545	11.359125	11.593625	11.599775000000001	11.6736	11.569975	11.516475	11.619375000000002	11.65015	11.937475000000001	11.833125	11.575800000000001	11.628324999999998	11.3359	11.427624999999999	11.5133	11.612675	11.596525	11.662525	11.814274999999999	11.725225	11.963424999999999	12.057425	11.866699999999998
898	CATMA1A20880	AT1G21790	1	AT1G21790		10.9148	10.92355	11.290125	10.868324999999999	11.269549999999999	10.93385	10.7513	11.4123	11.128	11.40015	10.9316	11.359425	10.8160575	10.8961525	10.985500000000002	11.541825000000001	11.212225	11.1697	11.191624999999998	11.24095	11.01565	11.078325	11.2741	10.8432	11.6218	11.84725	11.80895
899	CATMA1A20890	AT1G21810	1	AT1G21810		8.482785	8.4159925	8.3618075	8.448245	8.3238175	8.430395	8.338735	8.243815	8.29262	8.233575	8.29655	8.268559999999999	8.4297375	8.4580225	8.3445175	8.4496175	8.40363	8.438575	8.52208	8.364685	8.285232500000001	8.321819999999999	8.62979	8.378115	8.356595	8.4160875	8.45402
900	CATMA1A20900	AT1G21830	1	AT1G21830		8.6525075	8.5233725	8.750105	8.5746	8.693415000000002	8.80058	8.79908	8.826282500000001	8.7242225	8.724885	8.663527499999999	8.7940825	8.7837975	8.8866625	8.690415	8.6338075	8.63721	8.5954675	8.56346	8.4014625	8.6310125	8.8345	8.465287499999999	8.6863675	8.73706	8.7439625	8.840647500000001
901	CATMA1A20910	AT1G21840	1	AT1G21840		10.103225	10.0353375	10.302200000000001	9.94828	10.050867499999999	10.19235	10.3268	10.290424999999999	9.943445	10.176275	10.23385	10.160855	10.123225000000001	10.20555	10.077820000000001	10.1451525	10.10428	10.255375	10.076075	10.121749999999999	10.141774999999999	10.161325	10.289275	10.3364	10.254025	10.1862475	10.146049999999999
902	CATMA1A20920	AT1G21850	1	AT1G21850	AT1G21860,AT1G76160	8.774282499999998	8.781375	8.9933	8.7777825	8.9807325	8.850647500000001	8.7701475	8.88141	8.839515	8.9281	8.8612325	8.8655625	8.81241	8.955392499999999	8.71592	8.866530000000001	8.805385	8.74842	9.013247499999999	8.811597500000001	8.7987125	8.983665	8.88438	8.930065	8.9390125	9.049595	8.886587500000001
903	CATMA1A20970	AT1G21880	1	AT1G21880		9.5562675	9.8021525	9.876930000000002	9.986795	9.9698625	9.729117500000001	9.687605000000001	9.860972499999999	9.7732225	9.7083725	9.340115	9.5547475	9.342525	9.594135000000001	9.824315	9.632172500000001	9.773344999999999	9.98898	9.913707500000001	9.847725	9.893495	9.9007475	9.92016	9.644490000000001	9.7086	9.775865	9.776679999999999
904	CATMA1A20990	AT1G21890	1	AT1G21890		8.088560000000001	8.002945	8.0031875	8.101984999999999	8.239137499999998	8.148935	8.062915	8.0757925	8.1533275	8.1169975	7.967895	8.1613625	8.146815	8.12554	8.0580075	8.1195225	8.1810775	8.0663875	8.155897500000002	8.055805	7.9921275	8.0307925	7.996957500000001	8.070509999999999	8.16565	8.1138175	8.201675000000002
905	CATMA1A21000	AT1G21900	1	AT1G21900	AT1G09580	10.327875	10.1653025	10.0365275	10.162157500000001	9.983852500000001	10.097315	10.18788	10.364932499999998	10.12063	10.37372	10.708649999999999	10.0637975	10.1578125	9.6262475	10.125315	10.0225375	9.845112499999999	10.097977499999999	10.117115	10.22783	10.0301625	10.054225	10.1305625	10.2532825	10.0383925	9.9772475	10.12785
906	CATMA1A21010	AT1G21910	1	AT1G21910		9.05757	8.6399425	9.156432500000001	8.7052275	8.838724999999998	8.848875	8.604575	8.70664	8.8532875	8.690684999999998	9.012627499999999	8.7620475	8.719585	9.321972500000001	8.9090825	8.891185	8.8530825	8.752645	8.6455375	8.4550625	8.436449999999999	8.498467499999999	8.476395	8.439687499999998	8.60282	8.633675	8.5382075
907	CATMA1A21020	AT1G21920	1	AT1G21920		11.063725000000002	10.28157	10.623175	10.42563	10.999324999999999	10.967200000000002	10.540650000000001	10.965974999999998	11.157225	10.819625	11.153075	11.259025	11.427525	11.838825	10.427075000000002	10.878200000000001	10.83205	10.5333425	10.2706775	10.3439575	10.663625	10.628	10.5140025	10.982800000000001	10.926490000000001	11.439275	11.131675
908	CATMA1A21040	AT1G21940	1	AT1G21940		8.3452775	8.3153325	8.40153	8.083969999999999	8.350494999999999	8.4401975	8.3757875	8.342515	8.356799999999998	8.285797500000001	8.137622499999999	8.3214825	8.2440175	8.515565	8.299837499999999	8.225307500000001	8.322075	8.49627	8.419092500000001	8.236562500000002	8.2424425	8.359379999999998	8.383667499999998	8.29064	8.2844075	8.16273	8.351965
909	CATMA1A21070	AT1G21950	1	AT1G21950		8.3160875	8.400055	8.28198	8.3286575	8.40747	8.182445	8.2706825	8.3385475	8.319085000000001	8.4445675	8.2916625	8.329385	8.4618375	8.22277	8.4281025	8.3047425	8.4047125	8.368657500000001	8.336269999999999	8.323507500000002	8.5121	8.25737	8.385935	8.387925000000001	8.185445000000001	8.293589999999998	8.269187500000001
910	CATMA1A21080	AT1G21960	1	AT1G21960		8.0520875	7.977264999999999	8.164025	8.014825	8.1638925	8.231145	8.129012500000002	8.099452500000002	8.013435000000001	8.0092675	8.146004999999999	7.955412500000001	8.01361	8.1637825	8.122505	8.062805	8.03982	8.2059325	7.957297499999999	8.17364	8.1614925	8.1571775	8.1031775	8.123775	8.16381	8.106925	8.1301325
911	CATMA1A21090	AT1G21970	1	AT1G21970		8.9909225	9.0587625	9.10789	9.068212500000001	9.0121025	9.0319425	9.055397500000002	8.967705	8.98436	9.160855000000002	9.0483975	9.0132575	8.991724999999999	8.9155775	8.9376225	9.033154999999999	9.0615175	8.912545	9.0573875	8.9910225	8.938485	9.010997499999998	9.073725	9.1219225	8.9077675	9.046579999999999	9.077257500000002
912	CATMA1A21100	AT1G21975	1	AT1G21975		8.431325000000001	8.3289925	8.079250000000002	8.284569999999999	8.3082125	8.4402425	8.160677499999998	8.2279625	8.16965	8.19147	8.1368775	8.2105325	8.3769275	8.4194925	8.30622	8.41255	8.665085	8.5372625	8.34534	8.40832	8.169160000000002	8.1258525	8.236527500000001	8.3307525	8.1873375	8.222075	8.2293225
913	CATMA1A21105	AT1G21980	1	AT1G21980	AT1G77740	10.1132175	10.2539625	10.05151	9.9497925	10.302575	10.2780125	10.155512499999999	9.595849999999999	10.1787075	10.24345	9.562355	9.6996625	9.3704675	9.3379875	9.9492825	10.3580375	10.3516	9.780055	9.764035	10.047012500000001	9.6837	10.0469775	10.254480000000001	10.173982500000001	9.3270925	9.33153	9.98073
914	CATMA1A21110	AT1G21990	1	AT1G21990	AT2G29930,AT2G29910,AT1G64540	8.6347775	8.558005	8.554225	8.4788525	8.5330175	8.571512499999999	8.5543275	8.4506275	8.52305	8.46671	8.434962500000001	8.4711525	8.444165	8.417069999999999	8.5465475	8.625075	8.777682500000001	8.398625	8.375	8.432185	8.404185	8.422244999999998	8.360692499999999	8.512834999999999	8.365915000000001	8.376190000000001	8.4661525
915	CATMA1A21140	AT1G22010	1	AT1G22010		8.2525525	8.2684925	8.2810025	8.28418	8.305505	8.3188	8.333662499999999	8.2687925	8.251665	8.2630675	8.365947499999999	8.4264725	8.392275000000001	8.3331175	8.288475	8.3024875	8.221125	8.20803	8.4144075	8.2529475	8.3923	8.354475	8.37577	8.39052	8.31741	8.316790000000001	8.30608
916	CATMA1A21150	AT1G22015	1	AT1G22015		8.3623525	8.3013925	8.312555	8.2137425	8.116605	8.185145	8.2599125	8.2929425	8.249805	8.333332500000001	8.2089325	8.248492500000001	8.303315000000001	8.4611125	8.336935	8.192485	8.33039	8.320205	8.1826975	8.2797025	8.338715	8.543610000000001	8.0263225	8.400632499999999	8.28646	8.2935375	8.101682499999999
917	CATMA1A21160	AT1G22020	1	AT1G22020		8.642615000000001	8.759825	8.640880000000001	8.4989975	8.691892500000002	8.6139125	8.500742500000001	8.5846325	8.557182500000001	8.7063925	8.5284475	8.456885	8.505524999999999	8.4723	8.597172500000001	8.5492125	8.484555	8.72008	8.5066425	8.515162499999999	8.3295025	8.482655	8.796172499999999	8.77015	8.484915	8.534332500000001	8.49015
918	CATMA1A21170	AT1G22030	1	AT1G22030	AT1G77855	8.7866175	8.826777499999999	8.945607500000001	8.781345000000002	8.79413	8.92207	8.858152500000001	8.883065	8.7690375	8.898679999999999	8.804905000000002	8.8400725	8.914562499999999	8.996155	8.955925	8.821815	9.080435000000001	8.9146425	8.834307500000001	8.842387500000001	8.91733	9.0518	8.91265	8.8845575	8.83022	8.884985	8.7903375
919	CATMA1A21180	AT1G22040	1	AT1G22040		9.189262500000002	9.167325	9.155415	9.549389999999999	9.4295875	9.2667625	9.1094675	9.1208675	9.0415525	9.10762	9.1932525	9.4292175	9.543105	9.4515125	9.268375	9.03257	9.230917499999999	9.4271575	9.32055	9.1806375	9.136677500000001	9.1354775	8.908425000000001	8.7592775	9.125722499999998	9.2183475	8.990332500000001
920	CATMA1A21190	AT1G22050	1	AT1G22050		10.2336	10.180175	10.129825	10.10293	10.14555	10.091537500000001	10.262825	10.1476	9.9092925	10.2916	10.061235	10.191825	10.095202500000001	10.163	10.246775	10.175065	10.42885	10.11207	10.273945000000001	10.074282499999999	10.103729999999999	10.17785	10.2899425	10.101605	10.373375	10.492474999999999	10.362925
921	CATMA1A21200	AT1G22060	1	AT1G22060		8.63915	8.6118825	8.568512499999999	8.45673	8.5246275	8.662505000000001	8.5727425	8.4186075	8.588932499999999	8.5986125	8.432672499999999	8.594665	8.399022500000001	8.388255000000001	8.496915	8.532162499999998	8.528144999999999	8.3537725	8.559407499999999	8.488800000000001	8.46733	8.5340375	8.461482499999999	8.6685625	8.50326	8.4173675	8.262687500000002
922	CATMA1A21210	AT1G22065	1	AT1G22065	AT1G77885	8.80255	8.723012500000001	8.755500000000001	8.772295	8.6174975	8.6292025	8.74213	8.887537499999999	8.9979925	8.652622500000001	8.593305	8.8507825	8.664777500000001	8.7788675	8.7854	8.652304999999998	8.712275000000002	8.7291425	8.881995	8.7037175	8.6848875	8.70219	8.88734	8.735855	8.945285	9.018755	8.981615
923	CATMA1A21215	AT1G22070	1	AT1G22070		12.571349999999999	12.4606	12.411000000000001	12.447199999999999	12.218575000000001	12.57595	12.70715	12.8267	12.645475	12.72145	12.87095	12.596025	13.225874999999998	12.470375	12.437425	12.3169	12.304925	12.456725	12.593824999999999	12.677925	12.606774999999999	12.7295	12.827375	13.13255	13.0103	13.121275	13.061175
924	CATMA1A21220	AT1G22080	1	AT1G22080		8.005432500000001	7.89012	7.95061	7.836245	7.9601575	7.817220000000001	7.9059824999999995	7.855287499999999	7.9872	7.9500475	7.753697500000001	7.904927499999999	7.865165	7.97348	8.05205	7.899252499999999	7.9404875	7.978465	8.0181825	7.99216	7.8728175	7.913952500000001	7.806044999999999	7.88728	8.0135	7.812122499999999	7.94309
925	CATMA1A21230	AT1G22090	1	AT1G22090		8.2079875	8.3295225	8.11538	8.219765	8.3929025	8.179612500000001	8.1500625	8.24544	8.2810075	8.3404925	8.2935675	8.2246225	8.292815000000001	8.289372499999999	8.255207500000001	8.2772825	8.279005	8.163582499999999	8.122609999999998	8.3318725	8.26327	8.277515000000001	8.1309425	8.2777375	8.356985	7.94191	8.522205
926	CATMA1A21240	AT1G22100	1	AT1G22100	AT1G58643,AT1G58936,AT1G59312	7.7846475	7.921139999999999	7.778929999999999	7.600862500000001	7.6666875	7.642767499999999	7.6513375	7.783095	7.723180000000001	7.89569	7.791474999999999	7.6504425	7.705605	7.6483775	7.6955025	7.70626	7.758624999999999	7.7592550000000005	7.835204999999999	7.6478150000000005	7.738195	7.86927	7.5843175	7.9206975	7.831875	7.617349999999999	7.9460999999999995
927	CATMA1A21250	AT1G22110	1	AT1G22110		8.816107500000001	8.83344	8.839849999999998	8.93573	8.931745	8.81229	8.8558675	8.8727625	8.8898875	8.8228325	8.7674625	8.9714875	8.85059	8.855297499999999	8.855025	9.002145	8.8457675	8.8303625	8.843725	8.816055	8.862655	8.854455	8.939485	8.701852500000001	8.70645	8.7448825	8.789695
928	CATMA1A21260	AT1G22130	1	AT1G22130		7.977567500000001	7.881270000000001	7.8494874999999995	7.8304375	7.809567499999999	7.843855	7.8081024999999995	7.96842	7.805127499999999	7.7723075	7.87311	7.893845000000001	7.910957499999999	7.993615000000001	7.9646550000000005	7.8307325	7.866559999999999	7.862675	7.8598725	8.05589	7.868824999999999	7.7550775000000005	7.6366225	7.9346575	7.834965	7.9131775	7.7886125
929	CATMA1A21270	AT1G22140	1	AT1G22140		11.43995	11.514925	11.643475	11.653275	11.781125	11.440875	11.651825	11.668075	11.342324999999999	11.121425	11.7389	11.97375	11.8412	11.655075	11.696975	11.614749999999999	11.721025000000001	11.6266	11.67585	11.5857	11.7263	11.490775	11.616674999999999	11.4573	11.96375	11.753074999999999	11.227725
930	CATMA1A21280	AT1G22150	1	AT1G22150	AT1G78000,AT4G08620	8.1231275	8.032975	8.07618	8.1397525	8.089495	8.0185125	8.029195	8.0630375	8.0516925	8.03051	8.1369475	8.063375	7.9912925	8.2040075	8.0458925	8.075725	8.04246	8.2631125	8.1760975	8.16094	8.24119	8.07551	7.923455000000001	8.2573325	8.0971525	7.945695	8.150002500000001
931	CATMA1A21290	AT1G22160	1	AT1G22160		9.096165	9.1887975	9.310324999999999	9.015217500000002	9.1783225	9.210497499999999	9.2977875	9.4681825	8.9294425	9.21362	9.06047	9.3026475	8.995004999999999	9.3457425	9.55056	9.45673	9.420232500000001	9.347565	9.5409375	9.662337500000001	9.646587499999999	9.767705	9.739462499999998	9.6081375	10.063667500000001	9.8952925	9.9201175
932	CATMA1A21300	AT1G22170	1	AT1G22170		8.556650000000001	8.723482500000001	8.674415	8.464867499999999	8.630849999999999	8.685690000000001	8.867740000000001	8.6175925	8.5793275	8.5653875	8.476687499999999	8.599282500000001	8.625037500000001	8.559495	8.6546275	8.5821775	8.812175	8.792665	8.5542675	8.566794999999999	8.6547475	8.5372875	8.7134225	8.71776	8.40906	8.6043625	8.413274999999999
933	CATMA1A21310	AT1G22180	1	AT1G22180		9.4415725	9.222290000000001	9.3329025	9.541785	9.217422500000001	9.398795000000002	9.641202499999999	9.399625	9.4147825	9.483234999999999	10.150145	9.63007	10.0866925	9.5014475	9.30199	9.2554125	9.290385	9.260092499999999	9.358965	9.463392500000001	9.465015000000001	9.3892225	9.5655675	9.563812500000001	9.769147499999999	9.7427375	9.5169775
934	CATMA1A21320	AT1G22190	1	AT1G22190		8.87843	8.80525	9.036167500000001	8.877759999999999	8.8159925	8.8061225	8.7130325	8.6478725	8.916815	8.987075	9.24141	8.974680000000001	8.832439999999998	8.7795275	9.080232500000001	8.924814999999999	8.818999999999999	9.0697225	8.67943	9.030574999999999	8.7562875	9.027895000000001	9.179	8.848725	9.1582525	9.224725	8.98974
935	CATMA1A21340	AT1G22220	1	AT1G22220		9.105035	9.13411	9.14387	9.1318475	9.116150000000001	9.0612625	9.165754999999999	9.0832275	8.841345	8.9768275	9.014344999999999	9.1746825	8.971964999999999	9.15687	9.225670000000001	9.21878	9.523959999999999	9.0938275	9.1889025	9.0148775	9.1449	9.14943	9.3639875	8.961947499999999	9.22593	9.114840000000001	9.020859999999999
936	CATMA1A21350	AT1G22230	1	AT1G22230		8.785645	8.7382575	8.79724	8.767732500000001	8.80984	8.7002275	8.737245000000001	8.650937500000001	8.619505	8.6744475	8.767192499999998	8.7699675	8.709252500000002	8.5695325	8.8694375	8.764115	8.9815975	8.8018275	8.71485	8.616545	8.7602275	8.6706625	8.86265	8.728725	8.821504999999998	8.929694999999999	8.8364875
937	CATMA1A21360	AT1G22240	1	AT1G22240		7.7490000000000006	7.9594575	7.87645	7.899229999999999	7.9598575	7.80106	7.96656	7.8693925	7.8003350000000005	7.71145	8.002595	7.919035	7.958782500000001	7.870212500000001	7.95124	7.7748675	7.7524625	7.9093625	7.72664	7.746645	8.0774025	7.8958450000000004	7.981837500000001	7.71664	7.68628	7.7127475	7.854135
938	CATMA1A21370	AT1G22250	1	AT1G22250	AT1G78170	8.88366	8.69772	8.86829	8.6277225	8.585907499999998	8.724807499999999	8.932915	8.931735	8.5478725	8.64122	8.775015	9.185527500000001	9.28232	8.94365	8.8084725	8.63912	8.76895	8.8262775	8.923084999999999	8.869439999999999	9.0265175	8.964635	8.8015875	8.808387500000002	9.3098375	9.3222075	9.0409225
939	CATMA1A21400	AT1G22270	1	AT1G22270	AT1G78190	9.186250000000001	9.3493675	9.3338525	9.539185	9.457845	9.0659525	9.4800625	9.270185	9.041920000000001	9.082655	9.510525	9.6038725	9.7784725	9.53677	9.448802500000001	9.300754999999999	9.267634999999999	9.482622500000002	9.5609625	9.313984999999999	9.429045000000002	9.20122	9.287862500000001	9.035362500000002	9.7349875	9.656645	9.192797500000001
940	CATMA1A21420	AT1G22280	1	AT1G22280		13.031450000000001	12.3765	12.3045	12.514625	12.45655	12.472150000000001	12.626825	12.71585	12.909625	13.050625	13.284575	12.596425	13.32705	12.704475000000002	12.272200000000002	12.0314	12.181325	12.45125	12.213675	12.564675000000001	12.43875	12.517125	12.75505	13.146825	12.5809	12.5957	12.668925
941	CATMA1A21430	AT1G22290	1	AT1G22290		9.678872499999999	9.63772	9.7269725	9.8564425	9.62492	9.6917775	9.797934999999999	9.864955	9.6602725	9.791157499999999	9.95534	9.85575	9.9011	9.7834225	9.620875	9.7485525	9.904205000000001	9.559347500000001	9.8083275	9.792325	9.71331	9.82787	9.9743675	9.854435	9.869235	10.0863175	10.013660000000002
942	CATMA1A21440	AT1G22310	1	AT1G22310		8.626999999999999	8.772132499999998	8.4553525	8.4323525	8.553295	8.568122500000001	8.279860000000001	8.497767499999998	8.45883	8.552195	8.491155000000001	8.5031025	8.4519825	8.5387625	8.530127499999999	8.539317500000001	8.5793325	8.4980825	8.4482175	8.5675575	8.60832	8.739049999999999	8.517779999999998	8.655145000000001	8.7975125	8.704102500000001	8.7099975
943	CATMA1A21460	AT1G22330	1	AT1G22330		8.846345	8.81039	8.76763	8.985675	8.9221375	8.8709825	8.8271775	8.781179999999999	8.886569999999999	8.770014999999999	8.8029325	8.84897	8.7431375	8.7541325	8.7518475	8.781645000000001	8.80006	8.931932499999998	8.780265	8.747845	8.8756275	8.7005375	8.8182425	8.669165	8.7857325	8.7198125	8.7083025
944	CATMA1A21540	AT1G22410	1	AT1G22410		9.17382	9.262297499999999	9.050145	9.15198	9.130777499999999	9.080235	8.9465125	8.9712775	8.845432500000001	9.026060000000001	8.952545	9.1267625	8.92211	8.77712	9.118995000000002	9.09648	9.142422499999999	9.08813	9.10315	9.243292499999999	9.149614999999999	9.0254625	9.166335	8.8892575	9.016622499999999	8.906655	8.832217500000002
945	CATMA1A21550	AT1G22420	1	AT1G22420		9.966175	9.9609325	9.741135	9.946499999999999	9.690064999999999	9.748937499999998	9.945605	9.8914775	9.6418725	9.900495	9.880849999999999	9.7681825	9.9184825	9.764157500000001	9.89313	9.881845	9.9394675	9.786795000000001	9.771265	9.8930525	9.80757	9.9040875	9.8657925	9.8065075	9.846607500000001	9.976209999999998	10.1603
946	CATMA1A21560	AT1G22430	1	AT1G22430		10.4094825	10.475075	10.50885	10.4645175	10.75075	10.262225	10.29367	10.217505	10.244645	10.0839125	10.071095	10.46185	10.11265	10.34056	10.441975	10.2044975	10.412075	10.6815	10.673475	10.539850000000001	10.52215	10.610975	10.454500000000001	9.948942500000001	10.4717	10.0635475	10.107864999999999
947	CATMA1A21575	AT1G22450	1	AT1G22450		10.374975	10.54945	10.527375000000001	10.77985	10.39345	10.38735	10.205807499999999	10.376299999999999	10.3689225	10.1760525	10.426825000000001	10.487805	10.747675	10.5899	10.536024999999999	10.209549999999998	10.2410125	10.4606	10.617124999999998	10.544	10.402025	10.196774999999999	10.481975	10.099975	10.472325	10.1488	9.90384
948	CATMA1A21580	AT1G22460	1	AT1G22460		9.83182	9.5207725	9.6916425	9.3615825	9.4222475	9.503225	9.5363675	9.54776	9.410745	9.51204	9.584299999999999	9.54003	9.583010000000002	9.4237525	9.511099999999999	9.6289275	9.5078925	9.33253	9.432132499999998	9.426275	9.3781325	9.5014775	9.559457499999999	9.699544999999999	9.351144999999999	9.449514999999998	9.36385
949	CATMA1A21590	AT1G22470	1	AT1G22470	AT1G35210,AT1G72240	8.555515	8.484077500000001	8.43938	8.467007500000001	8.488209999999999	8.636065	8.5179925	8.4152375	8.4616475	8.447330000000001	8.501215	8.46814	8.518962499999999	8.6327425	8.368237500000001	8.3845925	8.500499999999999	8.417977500000001	8.465679999999999	8.496055	8.549959999999999	8.6036125	8.5755975	8.256312500000002	8.436565	8.4088075	8.515062499999999
950	CATMA1A21600	AT1G22480	1	AT1G22480		8.16525	8.284374999999999	8.1631875	8.468530000000001	8.307205	8.2272475	8.18339	8.274407499999999	8.366025	8.226872499999999	8.380897500000001	8.33021	8.39989	8.284510000000001	8.3018575	8.441772499999999	8.418105	8.308084999999998	8.232435	8.198339999999998	8.285705	8.313985	8.2991125	8.35041	8.181564999999999	8.39269	8.3908275
951	CATMA1A21610	AT1G22490	1	AT1G22490		9.358735	9.516315	9.36169	9.0825725	9.3531725	9.270965	9.2866725	9.201120000000001	9.405429999999999	9.34893	8.8279525	9.03008	8.9210525	9.1103775	9.296912500000001	9.4837875	9.617345	9.1116425	9.1616	9.216380000000001	9.2176175	9.3667375	9.4376975	9.384255	9.1236275	9.201017499999999	9.3889825
952	CATMA1A21620	AT1G22500	1	AT1G22500	AT1G72200	9.2264275	8.91159	9.058345	8.849002500000001	8.850325	9.114695000000001	8.92293	8.913895	8.82976	8.955885	8.858464999999999	9.0337	8.829945	8.837105	9.00158	8.9292	8.9652575	8.725930000000002	8.837045	8.859365	8.8305675	8.925112500000001	8.945292499999999	9.0396425	8.703539999999998	8.944742499999998	8.784790000000001
953	CATMA1A21630	AT1G22510	1	AT1G22510		10.649149999999999	10.538325	10.415424999999999	10.608175	10.244525	10.31965	10.556249999999999	10.620025	10.583649999999999	10.487075	11.038275	10.700175	11.1525	10.6718	10.349375	10.32535	10.396525	10.470375	10.4299	10.390075	10.449124999999999	10.565475	10.368825000000001	10.298935	10.584724999999999	10.5918	10.439975
954	CATMA1A21650	AT1G22530	1	AT1G22530		7.9331825	7.967280000000001	7.955875	7.948132499999999	8.0823275	7.83765	7.88167	8.01563	8.037444999999998	8.021627500000001	8.081172500000001	8.18088	8.075297500000001	7.972435	8.060365000000001	8.0346625	8.075845	7.86076	8.036505	7.898305	7.9388275	8.08914	8.04031	8.0137275	8.136865	7.993177500000001	7.910502500000001
955	CATMA1A21660	AT1G22540	1	AT1G22540		10.851675	11.05905	11.01355	10.56665	10.900625	10.805275	10.640875	10.81155	10.856625000000001	10.859325	10.232050000000001	10.45328	10.074670000000001	10.258917499999999	10.7118	10.990375	11.07255	10.690525000000001	10.695575000000002	10.79075	10.8296	10.84965	11.035625	10.882825	10.5014425	10.3703	11.139925000000002
956	CATMA1A21680	AT1G22570	1	AT1G22570	AT1G22550	11.3221	10.8589	11.212325	10.645705	10.5738	11.21715	10.89655	11.0566	11.351524999999999	11.6159	10.845975	10.71642	10.4428475	10.6120525	10.83125	11.5967	10.941125	10.94605	10.54228	11.02695	10.389399999999998	10.53426	11.017100000000001	10.76475	10.5432875	10.4804575	11.4641
957	CATMA1A21690	AT1G22590	1	AT1G22590		9.358705	9.4960825	9.454865	9.6148275	9.851152500000001	9.641445	9.547659999999999	9.526119999999999	9.302452500000001	9.2863275	9.40136	9.845185	9.50274	9.72336	9.39955	9.4065175	9.740495	9.69364	9.762155	9.66419	9.5293975	9.4009525	9.22329	8.8596425	9.6520875	9.2928125	9.3105175
958	CATMA1A21700	AT1G22600	1	AT1G22600		8.3980025	8.220650000000001	8.29179	8.425105	8.3316975	8.608925	7.999382499999999	8.215612499999999	8.243834999999999	8.295312500000001	8.1557225	8.160092500000001	8.1293925	8.244017500000002	8.29551	8.5137525	8.590252500000002	8.2022425	8.2001875	8.318764999999999	8.05357	7.785185	8.0268625	7.966877499999999	8.248964999999998	8.1103575	8.007449999999999
959	CATMA1A21710	AT1G22610	1	AT1G22610		8.2811175	8.2226225	8.101005	8.0174525	8.283525000000001	8.1692975	8.22276	8.195015	8.0784275	8.16216	7.9802725	8.342945	8.267387499999998	8.3425775	8.101052500000002	8.3626025	8.164865	8.1664975	7.9815499999999995	8.219202500000002	8.30724	8.2036775	8.215552500000001	8.165845000000001	8.177594999999998	8.136587500000001	7.942485
960	CATMA1A21720	AT1G22620	1	AT1G22620		9.967297499999999	9.7490275	9.8544775	9.7695425	9.8998025	9.9771125	9.836490000000001	9.8697475	10.0400075	10.0326425	9.962330000000001	10.15609	10.0270175	10.2332575	9.77518	9.6865825	9.732295	9.5878425	9.546330000000001	9.77993	9.741305	9.6912475	9.803552499999999	9.95978	9.8665325	10.1099875	9.903047500000001
961	CATMA1A21725	AT1G22640	1	AT1G22640		11.646725	11.12975	11.575550000000002	11.375350000000001	11.697674999999998	11.773925	11.69285	11.8694	11.685275	11.750599999999999	11.711500000000001	12.034925	11.601025	12.057175	11.447375000000001	11.94145	11.826450000000001	11.480925	11.661575	11.764125	11.684375	11.81315	11.889524999999999	11.915474999999999	12.280525	12.722425000000001	12.50795
962	CATMA1A21730	AT1G22650	1	AT1G22650		8.9701575	8.885707499999999	8.5566775	8.7175475	8.68369	8.790665	8.655529999999999	8.669705	8.7846025	8.768715	8.825395	8.63834	8.5771725	8.70759	8.743455	8.555865	8.5631825	8.8089075	8.752015	8.7777475	8.6533625	8.5949225	8.699327499999999	9.0109975	8.7924	8.673177500000001	8.718685
963	CATMA1A21740	AT1G22660	1	AT1G22660		9.0174975	9.1946525	9.1019825	9.10149	9.0062325	9.107485	9.0825325	9.01456	9.04485	9.0556525	8.85152	9.0773525	8.872985	8.923924999999999	9.0605975	9.038195	9.00987	9.0070975	8.87582	9.0308075	8.98063	8.967195	9.077377499999999	9.2796975	9.06308	9.1218975	9.137252499999999
964	CATMA1A21750	AT1G22670	1	AT1G22670		9.451435	9.4569775	9.4080475	9.29247	9.482225	9.426755	9.410315	9.392755000000001	9.601225000000001	9.4440725	9.2209575	9.428139999999999	9.137307499999999	9.27426	9.333955	9.36032	9.439720000000001	9.289637500000001	9.433394999999999	9.20034	9.4009275	9.61846	9.564540000000001	9.4590375	9.32199	9.476945	9.376190000000001
965	CATMA1A21760	AT1G22680	1	AT1G22680		8.524227499999999	8.625947499999999	8.69923	8.505142499999998	8.4141975	8.557865	8.44166	8.513602500000001	8.65598	8.59707	8.4512175	8.6216875	8.3229125	8.5383475	8.648242500000002	8.6325425	8.57581	8.6868625	8.5235075	8.5251725	8.486722499999999	8.610645	8.322335	8.6184825	8.6381075	8.599235	8.4507025
966	CATMA1A21770	AT1G22690	1	AT1G22690		9.2472	9.2918725	9.101510000000001	9.483325	9.7236775	9.4208575	8.889985	9.03838	9.334675	9.000964999999999	9.114905	9.350577499999998	9.131775	9.2080275	8.880532500000001	8.8131	8.978435	9.65015	9.55923	9.1874175	9.3399025	9.274957500000001	8.6364825	8.417602500000001	8.496202499999999	8.48053	8.33229
967	CATMA1A21780	AT1G22700	1	AT1G22700		12.8421	12.832875	12.966775	13.027425000000001	13.07495	13.076925	13.0227	12.998050000000001	12.905349999999999	12.905100000000001	12.632874999999999	13.0115	12.862675000000001	13.095825	12.889650000000001	12.877424999999999	13.036299999999999	13.163549999999999	13.054350000000001	12.981349999999999	13.10295	13.087474999999998	12.840349999999999	12.74815	12.980725	13.144924999999999	13.047474999999999
968	CATMA1A21785	AT1G22710	1	AT1G22710	AT5G43610	13.6412	13.85275	13.694600000000001	13.567325	13.803775	13.739225	13.765975	13.878725	14.068075	13.939175	13.386275000000001	13.68595	12.971725000000001	12.92725	13.611424999999999	13.624075	13.802525000000001	13.541625	13.3699	13.702750000000002	13.779499999999999	13.858250000000002	14.04455	14.051025	13.477825	13.603075	13.80585
969	CATMA1A21790	AT1G22730	1	AT1G22730		9.4509675	9.407535	9.4816525	9.315529999999999	9.4589475	9.4603425	9.370405	9.3532175	9.552597500000001	9.393025	9.09901	9.2664925	9.0655275	9.0532275	9.247462500000001	9.28807	9.3188275	9.27349	9.2537375	9.3091375	9.1630075	9.2606425	9.21359	9.314117499999998	9.032732499999998	9.139815	9.233134999999999
970	CATMA1A21795	AT1G22740	1	AT1G22740		10.2070025	10.106465	10.29265	10.220877499999999	10.397525	10.2155925	10.1947275	10.3146	10.2485925	10.241644999999998	9.947325	10.463685	9.9478425	10.6554	10.197244999999999	10.581624999999999	10.44705	10.1680425	10.3642075	10.28613	10.39135	10.5021	10.6919975	9.99919	10.936975	11.048375000000002	10.745075000000002
971	CATMA1A21800	AT1G22750	1	AT1G22750		13.738375000000001	13.592825	13.539625000000001	13.395375	13.288274999999999	13.5077	13.508325	13.5271	13.326274999999999	13.4942	13.411325	13.278099999999998	13.4069	13.2697	13.62485	13.610800000000001	13.589975	13.405850000000001	13.65795	13.627524999999999	13.53215	13.6692	13.42335	13.3446	13.549150000000001	13.675424999999999	13.62125
972	CATMA1A21820	AT1G22760	1	AT1G22760		8.163364999999999	8.1388075	7.937327499999999	7.99639	8.0623025	8.13749	7.9639074999999995	7.9927325	8.118555	8.002139999999999	8.0436875	8.001395	7.9614025	8.217410000000001	8.2659175	8.0012725	8.181345	8.0754825	8.0535975	8.104199999999999	8.0910275	8.094897499999998	7.9248075	8.120437500000001	8.160315	8.086705000000002	8.022662500000001
973	CATMA1A21823	AT1G22770	1	AT1G22770		7.952935000000001	7.7974974999999995	7.9357775	7.8080225	7.88203	7.811985000000001	7.7615500000000015	7.897585	7.915125	7.7720175	7.9696975000000005	7.816905	7.774655000000001	8.1379825	7.9074475	7.772507500000001	8.014197499999998	7.924447499999999	7.8223625	7.817545	7.89001	7.9262825	7.9301625	7.9732925	7.7448875	7.7874324999999995	7.794645
974	CATMA1A21826	AT1G22780	1	AT1G22780	AT1G34030,AT4G09800	11.614674999999998	11.794175000000001	11.7168	11.99445	12.132625	11.89075	11.9375	11.7037	11.618224999999999	11.7459	11.91755	12.11945	12.146899999999999	12.002075	11.883600000000001	11.314499999999999	11.49115	11.991674999999999	11.98305	11.772075	11.81115	11.4867	11.092775	11.21895	11.533025	11.629750000000001	11.280349999999999
975	CATMA1A21830	AT1G22790	1	AT1G22790		10.253725	10.174050000000001	10.0571825	10.350225	10.149275	10.140462500000002	10.183135	10.1634	10.253505	10.069205	10.569374999999999	10.4153	10.72045	10.400894999999998	10.088907500000001	10.090945	10.1068225	10.270275	10.218330000000002	10.250842500000001	10.0931175	10.08678	9.99793	9.9062225	10.3864	10.2496325	9.9414325
976	CATMA1A21840	AT1G22800	1	AT1G22800		7.7830475	7.653365	7.564075	7.68882	7.7504275	7.6242175	7.49956	7.6022775000000005	7.5854675	7.720132500000001	7.8334	7.54071	7.71446	7.8245525	7.8224675	7.64438	7.716660000000001	7.7065600000000005	7.6000625	7.87441	7.744435	7.663857500000001	7.5421775	7.641909999999999	7.529295	7.5498449999999995	7.8513150000000005
977	CATMA1A21850	AT1G22810	1	AT1G22810		8.125497499999998	8.111675000000002	8.0195775	8.172315	8.125572499999999	8.0332825	7.897587499999999	8.2996475	8.1751975	8.0644775	8.2980625	8.08631	8.0385675	8.173302500000002	8.0844375	8.181055	8.2463675	8.35054	7.978722499999999	8.1451975	7.98729	8.092084999999999	8.0913325	8.259205000000001	8.1877025	7.875837499999999	8.09638
978	CATMA1A21860	AT1G22830	1	AT1G22830		10.095045	10.290895	10.164842499999999	10.44594	10.303275	10.282150000000001	10.258865	10.2609	10.203102499999998	10.039615	10.288225	10.465925	10.433745	10.36425	10.136545	9.8592825	10.02748	10.539724999999999	10.56675	10.178625	10.147455	9.995162500000001	9.6414225	9.7706	9.980805	10.039185	9.792024999999999
979	CATMA1A21870	AT1G22840	1	AT1G22840	AT4G10040	9.7655775	9.7694875	9.557055	9.901185	9.757715000000001	9.73799	9.72963	9.719015	9.884785	9.633770000000002	10.252692499999998	9.998940000000001	10.485632500000001	9.95943	9.6149075	9.7145	9.535045	9.872467499999999	9.7189625	9.787757500000001	9.6967725	9.5502325	9.391974999999999	9.389345	9.7102775	9.729655000000001	9.4953375
980	CATMA1A21880	AT1G22850	1	AT1G22850		14.355975	14.479800000000001	14.52535	14.376999999999999	14.196525	14.250225	14.22725	14.4361	14.2674	14.27815	13.714525000000002	13.998075	13.681750000000001	13.953675	14.482625	14.4853	14.459324999999998	14.436300000000001	14.587975	14.55645	14.360625	14.4418	14.46935	14.129875	14.228625000000001	14.2588	14.210075
981	CATMA1A21890	AT1G22860	1	AT1G22860		8.8251075	8.825050000000001	8.960809999999999	8.8132525	8.714385	8.8033325	8.77784	8.8038275	8.655380000000001	8.9104525	8.5883925	8.649932499999998	8.73929	8.5343425	8.905250000000002	8.83024	8.711275	8.915305	8.768004999999999	8.74411	8.7232775	8.77152	8.738825	8.6613425	8.572872499999999	8.688889999999999	8.7672425
982	CATMA1A21900	AT1G22860	1	AT1G22860		10.434725	10.457525	10.5553	10.461099999999998	10.19555	10.441775000000002	10.583875	10.549800000000001	10.489125	10.462725	10.56235	10.420300000000001	10.693249999999999	10.649650000000001	10.550875000000001	10.510774999999999	10.331275000000002	10.338550000000001	10.5113	10.52445	10.619724999999999	10.6014	10.529250000000001	10.702025	10.67495	10.84405	10.563075000000001
983	CATMA1A21910	AT1G22870	1	AT1G22870		9.84811	9.841334999999999	9.87742	9.819824999999998	9.80829	9.80077	9.7105125	9.799185	9.862382499999999	9.7939775	9.719235000000001	9.764612499999998	9.653205	9.6600025	9.8583225	9.8413125	9.677127500000001	9.81394	9.867822499999999	9.7814425	9.7354425	9.75868	9.72231	9.84037	9.527680000000002	9.6042125	9.7987975
984	CATMA1A21920	AT1G22880	1	AT1G22880	AT1G71380	8.591167500000001	8.4970775	8.5724025	8.49315	8.660725	8.547865	8.466975	8.494485000000001	8.595132499999998	8.441115	8.523082500000001	8.64976	8.4832375	8.418207500000001	8.5854975	8.516589999999999	8.510182499999999	8.51688	8.5049875	8.588259999999998	8.6034875	8.473475	8.658529999999999	8.5189475	8.4636075	8.4237425	8.4102875
985	CATMA1A21930	AT1G22882	1	AT1G22882		9.045475000000001	9.146045	9.1739575	8.955665	9.0129175	9.1190025	9.157385000000001	9.107	9.258859999999999	9.181284999999999	9.0706225	9.059655	8.8853525	9.04828	9.102267500000002	9.16312	8.923850000000002	9.0714375	8.93012	8.985064999999999	8.98905	8.8832725	9.084305	9.196945	8.84742	8.87904	9.0354025
986	CATMA1A21970	AT1G22910	1	AT1G22910		10.465075	10.462299999999999	10.3835	10.2538	10.342575	10.10379	10.035085	9.908875	9.9795925	9.8559325	9.848559999999999	10.057295	10.009325	10.091965	10.472525	10.3901	10.28355	10.0837425	9.939385	9.8506775	10.0664625	9.83871	9.8156475	9.7345075	9.72817	9.5990075	9.6327325
987	CATMA1A21975	AT1G22920	1	AT1G22920		12.1093	12.105224999999999	11.97485	12.162475	12.05435	11.973625	12.045250000000001	12.012374999999999	11.980725	12.124475	12.083200000000001	11.9322	12.17135	11.954	11.876224999999998	11.981825	12.031	12.127525	11.9967	12.124175	12.0841	11.93435	11.988574999999999	11.954249999999998	11.991850000000001	11.9407	12.087250000000001
988	CATMA1A21980	AT1G22930	1	AT1G22930		10.767725	10.3967475	10.42645	10.191112500000001	10.0480525	10.649349999999998	10.591450000000002	10.502075000000001	10.903025	10.89545	10.477374999999999	10.21896	10.3356775	10.3338825	10.476175000000001	10.707725	9.902285	10.0472775	9.9886575	10.377490000000002	10.253150000000002	10.686325	10.394852499999999	11.279175	10.23197	10.206410000000002	11.191825000000001
989	CATMA1A21990	AT1G22940	1	AT1G22940		10.002387500000001	9.89229	9.917105000000001	9.99698	9.925485	10.0133225	9.998137499999999	10.033132499999999	10.06889	10.0754475	9.8695475	9.932770000000001	10.072804999999999	10.122527499999999	9.946737500000001	9.8622625	9.8122725	9.959132499999999	9.956035	9.9551275	9.8981	9.9677625	10.053825	10.0304175	9.97926	10.052425	9.9738325
990	CATMA1A22000	AT1G22950	1	AT1G22950		8.51094	8.592302499999999	8.503802499999999	8.600637500000001	8.6877925	8.5144875	8.47414	8.513042500000001	8.687484999999999	8.61824	8.4611875	8.532985	8.461852499999999	8.5130875	8.7279425	8.4688575	8.50718	8.5730675	8.513842499999999	8.487839999999998	8.4524775	8.583005	8.565104999999999	8.6683125	8.4925125	8.614472500000002	8.860899999999999
991	CATMA1A22010	AT1G22960	1	AT1G22960		8.398082500000001	8.554637500000002	8.439245	8.52574	8.41835	8.719222499999999	8.4583275	8.32628	8.5362675	8.4726225	8.4292275	8.393225000000001	8.58248	8.55093	8.462392500000002	8.6269325	8.334935000000002	8.39678	8.500105	8.5770325	8.24094	8.441202500000001	8.571727500000001	8.2632975	8.3932525	8.29215	8.404795
992	CATMA1A22020	AT1G22970	1	AT1G22970		10.790624999999999	10.878474999999998	10.798125	11.0296	10.88055	10.776125	11.0296	11.008	10.8231	10.874125	11.244600000000002	10.887775	11.203425	10.8692	10.892275	10.862325000000002	10.966474999999999	11.01825	11.025274999999999	10.994100000000001	11.022874999999999	10.963725	10.844149999999999	10.799375000000001	11.101524999999999	11.295300000000001	11.3596
993	CATMA1A22030	AT1G22980	1	AT1G22980	AT1G22970	9.26434	9.23626	9.173105	9.143867499999999	9.281955	9.36167	9.359525	9.2364075	9.18217	9.256625	9.453100000000001	9.149577500000001	9.1381425	9.0679625	9.268435	9.34422	9.203885	9.2322575	9.1490525	9.18087	9.254820000000002	9.334595	9.4532	9.396822499999999	9.3547925	9.217685	9.4651075
994	CATMA1A22040	AT1G22985	1	AT1G22985		8.617482500000001	8.5971025	8.5692525	8.5768675	8.5967425	8.543195	8.602195000000002	8.7067525	8.570527499999999	8.664787500000001	8.734055	8.54575	8.6234525	8.61956	8.5721725	8.58873	8.6413	8.716555	8.686712499999999	8.7530675	8.498822500000001	8.6470825	8.499705	8.655475	8.6508025	8.70885	8.676167500000002
995	CATMA1A22050	AT1G22990	1	AT1G22990		8.4896875	8.2993825	8.43073	8.5377275	8.5568825	8.826585	9.46323	8.764384999999999	8.439832500000001	8.66414	9.5635525	9.115267500000002	10.0040975	8.864004999999999	8.792427499999999	8.683567499999999	8.451765	8.52092	8.7297925	8.9066875	8.980952499999999	9.3831725	8.9961775	8.855472500000001	9.544085	9.8667275	9.91859
996	CATMA1A22060	AT1G23000	1	AT1G23000		8.293737499999999	8.27478	8.24944	8.448105	8.4159425	8.41766	8.262587499999999	8.3644425	8.308039999999998	8.1613225	8.302185	8.4001	8.498370000000001	8.397372500000001	8.309439999999999	8.257752499999999	8.526299999999999	8.34357	8.2925075	8.287492499999999	8.340575000000001	8.4728425	8.4474775	8.237665	8.263725	8.3282025	8.31002
997	CATMA1A22070	AT1G23010	1	AT1G23010		8.629672499999998	8.66257	8.6537325	8.5853225	8.5072775	8.60838	8.819115	8.761547499999999	8.4742325	8.697485	8.774907500000001	8.77048	9.0282725	8.598849999999999	8.5755025	8.6414575	8.45325	8.6412175	8.64361	8.6167475	8.7040025	8.76634	8.83343	8.7572725	8.607555	8.62103	8.5440225
998	CATMA1A22090	AT1G23030	1	AT1G23030		8.92169	8.7740075	8.8181	8.8520425	8.81568	8.922405000000001	8.751135	8.669985	8.7231225	8.7594225	8.8046	8.7111	8.841945	8.902905	8.7726625	8.59436	8.7653625	8.878532499999999	8.712122500000001	8.545927500000001	8.704115	8.729015	8.75268	8.725169999999999	8.6523875	8.503945	8.4542
999	CATMA1A22110	AT1G23040	1	AT1G23040		10.5445	10.276275000000002	10.705975000000002	10.663825	10.276035	10.7445	10.847725	10.68735	10.894325	10.750774999999999	11.267174999999998	10.817125	11.16945	10.767650000000001	10.603575	11.08845	10.498675	10.426815	10.71635	10.766525000000001	10.557275	10.800624999999998	10.886075000000002	10.746949999999998	11.367825	11.543425000000001	11.291699999999999
1000	CATMA1A22120	AT1G23050	1	AT1G23050		9.0289225	8.715825	9.162215	8.516815000000001	8.828075	9.0121925	8.978964999999999	9.0053825	8.9615625	8.912297500000001	9.063355	9.3589775	9.0937725	9.3568025	8.8468525	8.990469999999998	8.7436	8.7839925	8.7061675	8.549535	8.832735	8.9327425	8.997182500000001	9.1255	9.521985	9.640685	9.4022275
1001	CATMA1A22130	AT1G23060	1	AT1G23060		9.2215425	9.034367499999998	9.2718925	9.201695	9.34988	9.523822500000001	9.3339825	9.50206	9.3944525	9.2030075	9.33548	9.352195	9.224829999999999	9.7549725	9.0718125	9.2422525	9.369892499999999	9.329944999999999	9.41579	9.13875	9.2511725	9.1266675	9.332415	9.5412925	9.454089999999999	9.451025	9.40155
1002	CATMA1A22140	AT1G23070	1	AT1G23070		9.611247500000001	9.5267875	9.937165	9.6097175	9.417132500000001	9.6114775	9.436385	9.53976	9.557482499999999	9.651405	9.764634999999998	9.621455000000001	9.652255	9.7514675	9.4846825	10.078167500000001	9.465967500000001	9.398565000000001	9.4096525	9.49984	9.484227500000001	9.2829275	9.4211425	9.458599999999999	9.8006125	9.8818475	9.4597225
1003	CATMA1A22146	AT1G23080	1	AT1G23080	AT1G70940,AT2G01420	10.988599999999998	11.302375000000001	11.37085	10.9374	11.981100000000001	11.58645	11.2376	11.309775	11.3947	10.903125	10.5592275	10.80958	10.140414999999999	9.907264999999999	10.971050000000002	11.057825	11.4685	11.403875000000001	10.799965	11.004425	11.329600000000001	11.1809	11.17075	11.54085	10.337632500000002	10.2765025	10.85705
1004	CATMA1A22153	AT1G23090	1	AT1G23090		8.277362499999999	8.369	8.1580725	8.29143	8.3596	8.292047499999999	8.33482	8.402825	8.308290000000001	8.4374825	8.184672500000001	8.207465	8.162757500000001	8.2296075	8.170989999999998	8.298185	8.3161875	8.332265	8.207695000000001	8.45659	8.04449	8.351244999999999	8.244987499999999	8.280605	8.207537499999999	8.0856475	8.163847500000001
1005	CATMA1A22170	AT1G23110	1	AT1G23110		8.4107475	8.4919475	8.3949225	8.3236425	8.3497	8.367437500000001	8.351835	8.252252499999999	8.309709999999999	8.392695	8.089445	8.392107500000002	8.436512500000001	8.2401275	8.2929925	8.48562	8.4950075	8.4729	8.6294775	8.4524325	8.2933125	8.298235	8.441085	8.244605	8.3783675	8.3247725	8.3978575
1006	CATMA1A22180	AT1G23120	1	AT1G23120		8.2514325	8.174985000000001	8.33032	8.2713225	8.406405000000001	8.1600575	8.351434999999999	8.2217725	8.2994925	8.192495	8.16905	8.322	8.2294375	8.510647500000001	8.277434999999999	8.315537499999998	8.3604275	8.328055	8.288065	8.312005000000001	8.2732	8.348009999999999	8.3606375	8.328095	8.464525	8.553695	8.310765
1007	CATMA1A22190	AT1G23130	1	AT1G23130		15.273299999999999	14.910200000000001	14.785425	15.028275	15.088825	15.06665	15.216575	15.007100000000001	14.655525	14.587999999999997	14.73515	15.036525000000001	15.135775	15.26875	15.146700000000001	15.066650000000001	15.45195	14.891625	15.2078	15.316025	15.3239	15.483575	15.632674999999999	15.451425	15.932025	16.131775	15.942475000000002
1008	CATMA1A22210	AT1G23145	1	AT1G23145		8.40317	8.544755	8.6604525	8.5480875	8.572659999999999	8.45237	8.464202499999999	8.424495	8.5233025	8.510972500000001	8.3986575	8.39744	8.49904	8.52242	8.4477825	8.524104999999999	8.62725	8.52066	8.680875	8.5762375	8.4665	8.4536625	8.455855	8.3859725	8.4868225	8.486115	8.452627499999998
1009	CATMA1A22240	AT1G23170	1	AT1G23170	AT1G70770	8.69167	8.740377500000001	8.57197	8.710975000000001	8.6599075	8.670425	8.5827375	8.596125	8.6712	8.701942500000001	8.73165	8.3953475	8.4329225	8.5232175	8.6534725	8.49599	8.63373	8.750610000000002	8.55871	8.684525	8.558695	8.745105	8.742742499999999	8.7224725	8.518709999999999	8.684965	8.5225175
1010	CATMA1A22250	AT1G23180	1	AT1G23180		10.59345	10.785074999999999	10.54135	10.577024999999999	10.705874999999999	10.730374999999999	10.432875	10.563500000000001	10.735325	10.59085	10.237625000000001	10.439275	10.3040425	10.514225	10.69615	10.67545	10.5203	10.805575000000001	10.531075	10.62815	10.6611	10.5618	10.570599999999999	10.713875	10.278025	10.453850000000001	10.587075
1011	CATMA1A22260	AT1G23190	1	AT1G23190		13.101700000000001	13.334325	13.24335	13.1598	13.013124999999999	13.1846	13.0759	13.074125	13.548125	13.350575000000001	12.857775	13.169799999999999	12.946075	12.764625	13.117125000000001	13.5181	13.04695	13.199024999999999	13.158100000000001	13.312525	13.149925	13.2011	13.292950000000001	13.379425	13.187850000000001	13.03815	13.33105
1012	CATMA1A22270	AT1G23200	1	AT1G23200		8.471052499999999	8.5248725	8.47223	8.37782	8.42009	8.4925125	8.4617625	8.540705	8.502772499999999	8.4133075	8.48401	8.5013075	8.4856075	8.230852500000001	8.584082500000001	8.63545	8.668995	8.5718575	8.46105	8.599445000000001	8.571454999999998	8.57198	8.6919875	8.64506	8.669875	8.552235	8.5723075
1013	CATMA1A22280	AT1G23201	1	AT1G23201		8.1854275	8.2432425	8.291089999999999	8.3085125	8.3879325	8.4110225	8.36544	8.292222500000001	8.492439999999998	8.2727225	8.2564225	8.2743575	8.218115000000001	8.22728	8.2361925	8.5009025	8.25977	8.4605475	8.515305	8.212475000000001	8.3715025	8.1799225	8.33517	8.34236	8.216895000000001	8.2803925	8.399785000000001
1014	CATMA1A22290	AT1G23205	1	AT1G23205		8.58237	8.48479	8.3268075	8.85764	9.1619525	8.9606175	8.3059525	8.317922500000002	8.89862	8.56869	8.263585	8.4102175	8.445655	8.4951525	8.441545	8.276454999999999	8.4869075	9.2604875	9.159617500000001	8.686142499999999	8.6519825	8.5108125	8.160309999999999	8.1190375	8.252674999999998	8.067662499999999	8.006210000000001
1015	CATMA1A22320	AT1G23230	1	AT1G23230		9.626495000000002	9.6794525	9.6119175	9.6593525	9.4441275	9.626695	9.695564999999998	9.7827025	9.666405000000001	9.63461	9.54	9.508510000000001	9.5274675	9.678722500000001	9.7931725	9.663865	9.601849999999999	9.66268	9.576285	9.4816875	9.55665	9.497585	9.567125	9.8787625	9.68627	9.728394999999999	9.7405375
1016	CATMA1A22350	AT1G23270	1	AT1G23270		8.4028725	8.5440225	8.8002375	8.384752500000001	8.26181	8.7466625	8.30217	8.4827075	8.4140225	8.4162875	8.226305	8.3748425	8.36739	8.415685	8.489155	8.6535175	8.269537499999998	8.516075	8.388069999999999	8.346055	8.5304825	8.345212499999999	8.2810475	8.6014775	8.9219025	8.455835	8.611525
1017	CATMA1A22380	AT1G23300	1	AT1G23300		8.285795	8.352852500000001	8.204595000000001	8.2744675	8.275285	8.2866775	8.436965	8.3637675	8.28034	8.213822500000001	8.3921575	8.227947499999999	8.3900025	8.1862325	8.344899999999999	8.340415	8.2851675	8.30902	8.29296	8.316085	8.411927500000001	8.3481025	8.313665	8.378977500000001	8.4828425	8.3096525	8.351487500000001
1018	CATMA1A22390	AT1G23310	1	AT1G23310		13.029725	13.022	13.105125000000001	12.8148	12.925925	13.112475	12.6428	12.912349999999998	13.280349999999999	12.8469	12.7006	12.62145	12.613975	12.7364	12.9277	12.877875	12.848075	12.733725	12.998825	12.772124999999999	12.89455	13.173675000000001	12.877575	12.733075000000001	13.044225	12.735325	12.4409
1019	CATMA1A22400	AT1G23320	1	AT1G23320		8.54969	8.55414	8.6549525	8.5805075	8.598690000000001	8.631415	8.728835	8.689535	8.702965	8.6275275	8.58356	8.590782500000001	8.657195000000002	8.6617275	8.6113575	8.6082725	8.633000000000001	8.61176	8.61359	8.6773475	8.754760000000001	8.6919675	8.6753325	8.685415	8.7192525	8.653775	8.519074999999999
1020	CATMA1A22410	AT1G23330	1	AT1G23330		10.1300875	10.212525	10.3148	10.402175	10.071765	10.0943075	10.28415	10.4666	10.289055	10.2773	10.234675000000001	10.27665	10.250135	10.484625000000001	10.223949999999999	10.53465	10.2624375	10.127872499999999	10.52605	10.332975	10.246075000000001	10.44615	10.366375	10.37285	10.650649999999999	10.88805	10.67485
1021	CATMA1A22420	AT1G23340	1	AT1G23340		8.286147499999998	8.308435	8.17202	8.3005475	8.4013	8.270045000000001	8.317470000000002	8.33877	8.4343925	8.1949225	8.2887525	8.188052500000001	8.210605000000001	8.38474	8.3562925	8.1116975	8.1919475	8.318635	8.159215	8.221425	8.3000825	8.23574	8.3247575	8.239022499999999	8.181092499999998	8.146745	8.2509625
1022	CATMA1A22430	AT1G23350	1	AT1G23350		7.8027675	7.8235575	7.6443375	7.8024024999999995	7.813352500000001	7.6840725	7.5722875	7.877215	7.7486675	7.878825000000001	7.8344024999999995	7.812219999999999	7.8394375	7.775052499999999	7.743485	7.9488925	7.7868224999999995	7.868152500000001	7.853435	7.778824999999999	7.6648575	7.8680924999999995	7.588799999999999	7.8069825	8.0651625	7.8058675	7.954375000000001
1023	CATMA1A22450	AT1G23380	1	AT1G23380		8.242905	8.058215	8.04411	8.091305	8.292309999999999	8.051684999999999	8.250869999999999	8.278055000000002	8.3438275	8.0943275	8.1564375	8.1080425	8.12867	8.184904999999999	8.150457500000002	8.166482499999999	8.1981325	8.061095	8.079130000000001	7.98552	8.1344675	8.1588175	8.1122075	8.14283	8.1225475	8.07563	8.169360000000001
1024	CATMA1A22460	AT1G23390	1	AT1G23390		13.683325	12.4964	12.944475	12.570599999999999	13.024049999999999	12.9656	12.842400000000001	12.716875	12.779150000000001	12.822475	13.416675	13.300225000000001	13.71285	13.523325	12.55085	12.643275000000001	12.68065	12.531825	11.927525	11.9576	12.037275	11.924225	11.890775	12.3152	11.690875	11.91805	11.964100000000002
1025	CATMA1A22470	AT1G23400	1	AT1G23400		10.72965	10.899725	10.899775000000002	10.868200000000002	10.76225	10.7096	10.569975	10.644025	10.868224999999999	10.528675	10.4304	10.879075	10.6757	10.958075	10.944475	10.4674	10.905025000000002	10.821425	10.754325	10.525975	10.683000000000002	10.85845	10.554425	10.3429225	10.62085	10.719674999999999	10.833450000000001
1026	CATMA1A22485	AT1G23420	1	AT1G23420		8.1088075	8.22142	8.1339875	8.1851975	8.062562499999999	7.9474525	7.998027499999999	7.8950499999999995	8.05012	8.1163725	8.266455	8.154245	8.2465775	8.3410225	8.026662499999999	8.0953725	8.2049475	8.214134999999999	8.1375025	8.146207500000001	8.2042175	8.1299925	8.072645000000001	8.08852	8.3764475	8.232019999999999	8.413879999999999
1027	CATMA1A22490	AT1G23440	1	AT1G23440		13.233625	12.940275000000002	13.0578	12.882399999999999	12.847574999999999	13.0342	13.158925	13.225075	13.230375	13.219525	13.426625	13.298224999999999	13.44285	13.17665	12.9333	13.274675	13.0006	12.773425	12.83765	12.96675	12.943624999999999	13.197099999999999	13.261075000000002	13.369625	13.533325	13.60945	13.650625000000002
1028	CATMA1A22494	AT1G23450	1	AT1G23450		8.423255000000001	8.525559999999999	8.451605	8.43329	8.55878	8.31537	8.49123	8.382470000000001	8.4289375	8.607217499999999	8.5624925	8.598032499999999	8.484304999999999	8.581555000000002	8.4453025	8.560929999999999	8.5187125	8.526050000000001	8.4904325	8.4423075	8.4240275	8.4941325	8.565515	8.3592925	8.42417	8.48265	8.59304
1029	CATMA1A22503	AT1G23465	1	AT1G23465	AT1G29960	8.454922499999999	8.3293725	8.524915	8.362585	8.3501625	8.539534999999999	8.42937	8.54872	8.442499999999999	8.4766425	8.701665	8.393687499999999	8.41894	8.445142500000001	8.4589675	8.4667925	8.3520575	8.591082499999999	8.3544225	8.2909125	8.5762425	8.414610000000001	8.46286	8.525385	8.4239175	8.49925	8.478775
1030	CATMA1A22507	AT1G29960	1	AT1G29960		9.112655	9.041945	9.098997500000001	9.2201575	9.10163	9.0922725	9.3047725	9.1528125	9.02133	9.074475000000001	9.28121	9.43764	9.528302499999999	9.52039	9.194287500000002	9.205312500000002	9.2672325	9.1629525	9.0758375	9.213614999999999	9.212555	9.3749575	9.114825	9.150334999999998	9.531075000000001	9.601135	9.364815
1031	CATMA1A22512	AT1G23480	1	AT1G23480	AT3G56000	9.6249	9.407905	9.3334825	9.4920875	9.5931725	9.5628825	9.0874	9.1886175	9.738615000000001	9.557527499999999	9.32712	9.1281275	9.1202825	9.3344125	9.287985	9.143265	9.427172500000001	9.5407575	9.2167775	9.1198	9.359347500000002	9.1770525	9.2067125	9.01783	8.793267499999999	8.8699625	8.78314
1032	CATMA1A22516	AT1G23500	1	AT1G23500		8.0366625	7.9406550000000005	8.190012500000002	7.9063825	7.9928325	7.793377499999999	7.908679999999999	7.958679999999999	8.1457375	8.033900000000001	7.980874999999999	8.1620225	8.126057500000002	8.158760000000001	7.983499999999999	7.9318425	8.034715	8.087485000000001	8.0256925	7.899324999999999	8.0356925	8.182775	8.035045	8.0748825	7.926734999999999	8.077245000000001	7.891605
1033	CATMA1A22525	AT1G23540	1	AT1G23540		10.178049999999999	10.137550000000001	10.3031	10.240250000000001	10.098957500000001	10.14835	10.1740075	10.034527500000001	10.08539	10.184195	10.2979525	10.379225	10.1710475	10.2247525	10.19545	10.087882500000001	10.44745	10.0805125	10.185825000000001	10.248425	10.117574999999999	10.141475	10.22504	10.08918	10.19928	10.11825	10.41205
1034	CATMA1A22530	AT1G23550	1	AT1G23550		8.91331	8.7896475	8.86153	8.84177	8.73001	9.06236	8.95606	8.7414025	8.693705	8.920435	9.333385	8.936890000000002	8.9206	8.6131	8.908455	8.982547499999999	8.750929999999999	9.0986975	8.8634775	9.245402499999999	8.8668175	9.0198125	8.9122325	8.738175	8.990547500000002	8.633145	8.8233
1035	CATMA1A22534	AT1G23560	1	AT1G23560	AT2G27670,AT1G23690,AT1G23570,AT1G23640	8.521697500000002	8.6266175	8.770275000000002	8.721195000000002	8.617485	9.0161225	8.8284675	8.5739775	8.9311725	9.1865275	9.359765000000001	8.9839925	9.076	9.26916	8.6737775	8.901305	8.683332499999999	8.6277925	8.562087499999999	8.9223125	8.60929	8.56283	8.660465	8.425115	8.657722499999998	8.8451875	8.8259325
1036	CATMA1A22575	AT1G23670	1	AT1G23670	AT1G23520,AT1G23510,AT1G23690,AT1G23580	8.18373	8.2328	8.0778775	8.133865	8.2570175	8.007214999999999	8.109319999999999	8.1088325	8.24245	8.089642499999998	8.12171	8.163377500000001	8.15831	8.344165	8.2299125	8.121485000000002	8.22654	8.21284	8.17582	8.1341875	8.203859999999999	8.0873375	8.152315	8.1136025	8.18654	8.03523	8.10065
1037	CATMA1A22590	AT1G23700	1	AT1G23700		9.079505	8.131565	8.165015	8.106345	8.209502500000001	8.212565	8.32569	8.083955	8.13663	8.1434525	8.12247	8.2499475	8.37491	8.446572499999998	8.4726475	8.268932499999998	8.30875	8.270685	8.201825	8.2582225	8.245315	8.291515	8.51314	8.205232500000001	8.385505	8.2233025	8.164715
1038	CATMA1A22600	AT1G23710	1	AT1G23710		9.871345	9.359309999999999	9.597389999999999	9.36418	9.378992499999999	9.9006175	9.785924999999999	9.678885000000001	9.790764999999999	9.85637	10.5556925	9.7295425	9.8516425	9.657070000000001	9.658355	9.447799999999999	9.2269875	9.515012500000001	9.4210975	9.823075	9.629655	9.783085	9.772845	9.9341075	9.90722	9.89783	10.0676975
1039	CATMA1A22630	AT1G23740	1	AT1G23740		15.461825000000001	15.70145	15.886825000000002	15.8099	15.8396	15.830275	15.849575	15.719425	15.61175	15.804675	15.595724999999998	15.724225	15.497074999999999	15.609525000000001	15.861775	15.976075	16.006125	15.768625	15.877424999999999	16.0726	15.870325000000001	15.94385	16.09315	15.734649999999998	15.829374999999999	16.057275	15.831175
1040	CATMA1A22640	AT1G23750	1	AT1G23750		9.72462	9.907442499999998	9.748637500000001	9.994207499999998	9.992915	9.83248	9.830834999999999	9.9163475	9.9387375	9.7430925	9.97589	10.009915	9.874235	9.864530000000002	9.86512	9.5937	9.7617825	10.05078	9.98782	9.854592499999999	10.011365000000001	9.84777	9.6185325	9.235520000000001	9.73607	9.4877625	9.362472499999999
1041	CATMA1A22645	AT1G23760	1	AT1G23760	AT1G70370,AT1G60390	9.2963425	8.753235	9.055855	8.881192500000001	8.95644	9.049305	8.8528075	8.843565	8.883315000000001	9.0631375	8.683397500000002	8.781097500000001	8.8226875	8.9116775	9.036887499999999	9.09012	9.3530975	8.925395000000002	8.760715	8.810319999999999	8.9770675	8.90029	9.1014075	8.832395	8.813155	9.07488	8.860415
1042	CATMA1A22650	AT1G23770	1	AT1G23770		8.469132499999999	8.489965	8.410285	8.31007	8.397029999999999	8.59452	8.31785	8.32806	8.3740425	8.4254775	8.393555	8.7456625	8.4846175	8.662780000000001	8.465212500000002	8.4329075	8.54814	8.512627499999999	8.4571775	8.361527500000001	8.4648075	8.5708875	8.5106625	8.32588	8.386415	8.428625	8.435917499999999
1043	CATMA1A22660	AT1G23780	1	AT1G23780		12.5188	12.509450000000001	12.595975	12.309075	12.309175	12.57565	12.4829	12.68795	12.60515	12.634374999999999	12.659325	12.517624999999999	12.55385	12.459875	12.453499999999998	12.651025	12.464825000000001	12.374625	12.41035	12.501325	12.524375	12.64305	12.816825	13.083974999999999	12.726875	12.94955	13.140150000000002
1044	CATMA1A22670	AT1G23790	1	AT1G23790		8.2713025	8.2430575	8.421177499999999	8.407495	8.33334	8.4691725	8.266155	8.3083725	8.511865	8.31843	8.57689	8.3717675	8.214242500000001	8.417895	8.26986	8.284062500000001	8.3829825	8.32339	8.53563	8.2395525	8.413092500000001	8.297095	8.3147025	8.271297500000001	8.2449	8.3556675	8.494335
1045	CATMA1A22680	AT1G23800	1	AT1G23800		9.377347499999999	9.4504625	9.559845	9.85069	9.365940000000002	9.951535	9.344850000000001	9.530602499999999	10.312819999999999	10.1659275	9.670965	9.631235	9.6995525	10.05161	9.3910575	9.7210175	9.511487500000001	9.6910725	9.2939	9.601437500000001	9.183985	9.3090575	9.3706575	9.1341525	9.4296275	9.8707125	9.567264999999999
1046	CATMA1A22695	AT1G23820	1	AT1G23820		11.8707	12.01945	11.98975	12.1066	12.088899999999999	11.9938	11.967525000000002	12.16765	12.003700000000002	12.011800000000001	11.723099999999999	11.9408	11.787775	11.991325	12.03335	12.042425	11.991375000000001	12.260074999999999	12.167774999999999	11.983100000000002	12.1334	12.04755	12.02145	11.952625000000001	12.1372	12.19215	12.460249999999998
1047	CATMA1A22700	AT1G23830	1	AT1G23830	AT1G23840,AT1G23850	11.2343	11.006025000000001	10.726050000000003	10.7887	10.628587499999998	10.797475	10.9857	10.9673	10.431349999999998	10.704225000000001	11.1428	10.546275000000001	11.099	10.59825	10.99	10.556325	10.555225	10.693624999999999	10.653575	10.55697	10.610550000000002	10.565775	10.630025	11.118525000000002	10.330224999999999	9.9241625	10.0118775
1048	CATMA1A22710	AT1G23840	1	AT1G23840	AT1G23850,AT1G23830	11.46595	11.026774999999999	10.543875	10.854674999999999	10.667175	10.822225	11.507449999999999	11.271749999999999	10.631325	11.173675	11.88465	11.317275	12.188925000000001	10.863	10.919550000000001	10.42975	10.615950000000002	10.805425	10.619325	10.900224999999999	10.9663	11.173974999999999	11.2089	11.7151	10.9671	10.646875	11.0588
1049	CATMA1A22720	AT1G23850	1	AT1G23850		9.3746025	9.7044	9.2250975	9.406585	9.018615	9.0951925	9.276975	9.324102499999999	8.9344125	9.08041	9.5455375	9.16452	9.3517175	9.61233	9.420955000000001	9.36023	9.52159	9.05657	9.313245	8.842577499999999	9.019377500000001	8.971197499999999	8.944955	9.276082500000001	9.0313075	9.282924999999999	8.97372
1050	CATMA1A22725	AT1G23860	1	AT1G23860		12.673725	12.749275	12.690599999999998	12.79125	12.776	12.708575	12.812875	12.887875	12.753875	12.792924999999999	12.886975	12.78415	12.849924999999999	12.92255	12.77955	12.84175	13.085700000000001	12.7329	12.74255	12.82165	12.847	13.020625	12.870875	12.872675	13.070374999999999	13.367175	13.5644
1051	CATMA1A22730	AT1G23870	1	AT1G23870	AT1G70290,AT1G60140	8.86382	8.681952500000001	8.806672500000001	8.711820000000001	8.790704999999999	9.0812375	8.785695	8.933715	9.1625575	8.8696275	8.939185	8.939647500000001	9.141995	9.153802500000001	8.729255	8.96229	8.711065	8.613845	8.485455	8.758194999999999	8.55514	8.864695	8.7136625	8.842590000000001	8.7607325	8.9993825	8.921795
1052	CATMA1A22740	AT1G23880	1	AT1G23880		8.881712499999999	9.024135	9.0732475	8.98512	9.107344999999999	8.90315	8.866734999999998	8.75081	9.0162275	8.781709999999999	8.730725	8.766512500000001	8.637445	8.876925	8.9424725	8.9816675	9.090665	8.9433225	9.071875	9.0328	9.00072	8.886577500000001	9.1117	8.7316	8.7429475	8.859749999999998	8.64512
1053	CATMA1A22750	AT1G23890	1	AT1G23890		9.4544675	9.514605000000001	9.5052875	9.406355000000001	9.560745	9.447115	9.3225525	9.448295	9.397419999999999	9.266115	9.17467	9.42797	9.343847499999999	9.499725	9.51346	9.326117499999999	9.579352499999999	9.428537500000001	9.502265	9.301222500000002	9.3677375	9.4656525	9.5123675	9.478645	9.510819999999999	9.519345	9.43959
1054	CATMA1A22760	AT1G23890	1	AT1G23890		8.6965	8.783202500000002	8.903807500000001	8.676382499999999	8.869520000000001	8.764735	8.78788	8.646672500000001	8.76341	8.697565	8.621500000000001	8.661404999999998	8.5943275	8.705547500000002	8.6563275	8.8298475	8.968142499999999	8.606392499999998	8.6910425	8.6326	8.753910000000001	8.9287	9.042980000000002	8.9104875	8.7647275	8.8668025	8.70354
1055	CATMA1A22765	AT1G23900	1	AT1G23900		10.2514	10.21383	10.0693	9.94065	10.0161075	10.1667825	10.262225	10.25151	10.306075	10.3686975	10.0301425	9.760964999999999	9.88612	9.8417875	10.039415000000002	10.107087499999999	9.975874999999998	10.054047500000001	10.05747	10.0446475	10.02977	10.121905	10.139565	10.5311825	9.759022499999999	9.902605	10.230125000000001
1056	CATMA1A22780	AT1G23935	1	AT1G23935		8.176924999999999	8.351814999999998	8.3192475	8.37355	8.388745	8.232612500000002	8.4007025	8.306785000000001	8.412682499999999	8.318495	8.1233525	8.25606	8.325779999999998	8.5611225	8.1161925	8.24464	8.5383925	8.3073175	8.356679999999999	8.4161725	8.3778275	8.38314	8.448417500000001	8.4455525	8.3220325	8.3550925	8.269837499999998
1057	CATMA1A22800	AT1G23960	1	AT1G23960		10.874875	10.926125	11.012974999999999	11.04395	10.7082	10.88235	11.039700000000002	11.065025	11.100999999999999	10.86425	11.135024999999999	11.028975	11.263250000000001	11.338825	11.065050000000001	11.140675000000002	10.99995	10.807725	10.90685	10.883799999999999	10.9669	11.2091	10.9437	11.045525000000001	11.37595	11.54705	11.504375
1058	CATMA1A22830	AT1G23980	1	AT1G23980		8.950547499999999	8.959	9.0635025	8.926582499999999	8.976102500000001	8.907742500000001	9.021505	9.0209675	8.982439999999999	8.98926	9.0008625	8.93296	8.91824	8.9592825	8.869477499999999	9.003655	9.100014999999999	9.05255	8.9587725	9.0005125	8.947697499999999	8.983012500000001	9.0248125	8.9365575	9.080265	9.14506	9.0219675
1059	CATMA1A22860	AT1G24010	1	AT1G24010		8.3029175	8.249992500000001	8.281170000000001	8.441395	8.22218	8.2142125	8.3429375	8.3298775	8.272655	8.257085	8.3985875	8.437412499999999	8.2405825	8.32845	8.3048425	8.21307	8.438202500000001	8.33007	8.381365	8.434917500000001	8.220067499999999	8.356914999999999	8.250905000000001	8.3715625	8.2248375	8.26873	8.2703275
1060	CATMA1A22870	AT1G24020	1	AT1G24020		9.114270000000001	9.494465	9.180887499999999	9.64113	9.5995525	9.049927499999999	9.1515025	9.076775	9.45281	8.922147500000001	8.748787499999999	9.37752	9.020117500000001	9.342939999999999	9.078510000000001	9.314729999999999	8.9391625	9.81516	9.854855	9.676549999999999	10.0584475	9.7603925	9.866102499999998	8.9994475	10.269915	9.6633525	9.5247875
1061	CATMA1A22880	AT1G24030	1	AT1G24030		8.0673025	8.2510375	8.052022500000001	8.174582500000001	8.1469025	8.0714875	8.139995	8.3220025	8.3447225	7.980415	8.100935	8.2591325	8.133142500000002	8.2199525	8.318555	8.11709	8.230822499999999	8.27113	8.132172500000001	8.143922499999999	8.148109999999999	8.3275175	8.18612	8.140065	8.1289075	7.896495000000001	8.12997
1062	CATMA1A22890	AT1G24040	1	AT1G24040		11.869075000000002	11.823975	11.9169	11.667475	11.7507	11.80435	11.589224999999999	11.831900000000001	11.682125000000001	11.6878	11.476624999999999	11.621	11.248040000000001	11.43805	11.9622	11.97945	12.007625	11.841225000000001	11.769850000000002	11.638974999999999	11.688725	11.963825	11.784825	11.839200000000002	11.614875	11.770875	12.034075
1063	CATMA1A22900	AT1G24050	1	AT1G24050		11.1329	11.173625	11.17005	11.067174999999999	11.049050000000001	11.085600000000001	11.114875000000001	11.176950000000001	11.059	10.99145	11.371250000000002	11.165875000000002	10.9222775	10.899199999999999	11.126975	11.129350000000002	11.147324999999999	11.086324999999999	11.032625	11.036224999999998	11.074075	11.049425	11.108975000000001	11.019625	11.116625	10.874899999999998	11.042525
1064	CATMA1A22910	AT1G24060	1	AT1G24060		8.1909825	8.128395000000001	8.1076225	7.9573325	8.00902	8.186362500000001	8.160575	8.235410000000002	8.28229	8.2494675	7.944509999999999	8.013525000000001	8.108565	8.2039775	8.090565	7.9915400000000005	8.06509	8.215964999999999	8.432355000000001	7.989122500000001	8.163065	8.088592499999999	7.9288625	8.199272500000001	8.2101875	7.987870000000001	8.0124975
1065	CATMA1A22930	AT1G24070	1	AT1G24070	AT4G13410	8.9326025	9.10744	8.908495	8.86666	8.87717	8.77951	9.065620000000001	9.3423175	8.6221275	9.2398125	8.37817	8.861015	8.555782500000001	8.967067499999999	8.8381525	9.2339775	9.271935	9.0890275	9.327255	9.156975	8.9827475	8.72636	8.9260625	9.790862500000001	9.17088	9.587935000000002	9.4773075
1066	CATMA1A22950	AT1G24090	1	AT1G24090		8.384910000000001	8.515225000000001	8.3207975	8.496322500000002	8.351775	8.4956075	8.70247	8.579699999999999	8.509725000000001	8.536927500000001	8.7357725	8.68235	8.7731375	8.486754999999999	8.5538925	8.4089275	8.522574999999998	8.6235025	8.5260125	8.610787499999999	8.58369	8.552242499999998	8.5785975	8.431584999999998	8.678355	8.603785	8.460989999999999
1067	CATMA1A22960	AT1G24100	1	AT1G24100		11.201	11.6448	11.456175000000002	11.0839	11.7133	11.236775000000002	11.302725	11.534400000000002	11.354849999999999	11.5782	11.11245	10.84924	10.40629	10.618279999999999	11.440125000000002	11.31315	11.41025	11.42735	11.442225000000002	11.5002	11.60525	11.098575	11.579550000000001	11.85795	10.720097499999998	10.74925	10.6253
1068	CATMA1A22970	AT1G24110	1	AT1G24110		8.238357500000001	8.3273825	8.35201	8.298942499999999	8.370282499999998	8.1888625	8.162314999999998	8.123664999999999	8.10624	8.221400000000001	8.237477499999999	8.2725975	8.21561	8.226015	8.3774225	8.2961825	8.2475875	8.2170275	8.4236375	8.2928	8.2893875	8.188865	8.104805	8.189415	8.2638325	8.198335	8.3364575
1069	CATMA1A22980	AT1G24120	1	AT1G24120		8.34111	8.4276975	8.256129999999999	8.3718825	8.4813125	8.372834999999998	8.423387499999999	8.468577499999999	8.491655	8.4850825	8.298135	8.385695	8.400275	8.427842499999999	8.533515	8.4725875	8.4955075	8.480812499999999	8.296812500000001	8.5127225	8.475575000000001	8.4257275	8.291080000000001	8.420457500000001	8.425805	8.2999525	8.519684999999999
1070	CATMA1A22990	AT1G24130	1	AT1G24130		8.398587500000001	8.3468725	8.527014999999999	8.45749	8.437745	8.4582575	8.437125	8.3481775	8.530100000000001	8.5282275	8.394707499999999	8.392945000000001	8.40126	8.4318775	8.48162	8.4359025	8.357957500000001	8.387687499999998	8.57812	8.540015	8.4254025	8.376792499999999	8.47866	8.42755	8.3664	8.2848925	8.3830975
1071	CATMA1A23000	AT1G24140	1	AT1G24140		9.886532500000001	9.5658225	9.360859999999999	9.488535	9.329727499999999	9.49524	9.783529999999999	9.79112	9.6434025	9.6192575	10.047085	9.2294175	9.62917	9.373265	9.7612675	9.1156075	9.132605	9.37919	9.365205	9.4083575	9.396565	9.542085	9.5049675	9.882235000000001	9.20294	9.0846	9.314775000000001
1072	CATMA1A23010	AT1G24145	1	AT1G24145		10.838147499999998	10.107465000000001	9.875200000000001	10.25779	9.256695	10.04772	10.810125	10.654539999999999	9.9405875	10.62599	11.09975	10.470212499999999	11.560775	10.084847499999999	10.2991925	10.219125000000002	9.670885000000002	9.879829999999998	10.158975000000002	10.2393225	9.904857499999999	10.66835	10.035525	10.661375	10.80235	10.9025	10.6295
1073	CATMA1A23020		1			13.39325	13.374049999999999	13.6072	13.133175000000001	12.8989	13.225349999999999	13.671925	13.688550000000001	12.917100000000001	13.294325	13.349275	13.493725000000001	13.180599999999998	13.2532	13.5931	13.531575	13.572725	12.74535	13.239149999999999	13.275675	13.3652	13.6085	13.634825	13.757575	13.9179	14.22385	14.0578
1074	CATMA1A23030	AT1G24150	1	AT1G24150	AT1G70140	8.8184125	8.79745	8.831165	8.875235	8.764009999999999	8.6878225	8.8279	8.95936	8.848165	8.8922375	8.8157375	8.814105	8.612214999999999	8.8326	8.8124	8.82052	8.9140225	8.798647500000001	8.968607500000001	8.879710000000001	8.761405	8.649635	8.7446225	8.8254925	8.773455	9.0116825	9.005605
1075	CATMA1A23050	AT1G24160	1	AT1G24160		11.485149999999999	11.5262	11.691949999999999	11.04675	11.427075000000002	11.5576	11.61745	11.07415	11.653775	11.740549999999999	10.75094	10.89874	10.6646325	10.363845000000001	11.391824999999999	11.7314	12.088625	11.2454	11.1905	11.440774999999999	11.232825	11.35155	11.96355	11.6411	10.861425	10.81246	11.77225
1076	CATMA1A23060	AT1G24170	1	AT1G24170	AT1G70090	10.749175	10.899025000000002	10.840300000000001	10.59755	10.948075	10.6893	10.46745	10.49185	10.856675	10.908425000000001	10.496749999999999	10.5487	10.28257	10.1421925	10.628475	10.585650000000001	10.9004	10.9156	10.742	10.909825	10.831724999999999	10.66475	10.973299999999998	10.325575	10.3837375	10.3016325	10.5359
1077	CATMA1A23070	AT1G24180	1	AT1G24180		9.0761775	9.2496025	9.108105	9.0721475	9.216380000000001	8.927317500000001	9.1912775	8.9187675	9.064445	9.107655	9.220817499999999	9.045612499999999	8.938285	8.884112499999999	9.042705	8.9132525	8.9060175	9.1626425	8.8857775	8.9229375	8.996342499999999	8.904685	9.2905925	9.053245	8.729912500000001	8.711595	8.670364999999999
1078	CATMA1A23080	AT1G24190	1	AT1G24190		9.4655	9.49408	9.459679999999999	9.21194	9.073315	9.702087500000001	9.56727	9.4164125	9.565172500000001	9.494884999999998	9.360512499999999	9.149434999999999	9.3269375	9.148457500000001	9.32166	9.53485	9.3246325	9.25648	9.061902499999999	9.4149575	9.48712	9.27961	9.5165875	9.5702875	9.089705	9.3932725	9.921927499999999
1079	CATMA1A23100	AT1G24220	1	AT1G24220		7.9104075	7.9943225	8.0044775	7.9120875	7.9772125	7.919575	8.0183475	8.0559325	8.09973	8.0039075	8.108725	8.026182499999999	7.9519625	8.02397	8.038352499999998	7.84835	8.014375	7.9697125	8.0286025	8.0155025	8.115005	7.9088025	7.869070000000001	7.908219999999999	7.8829525	7.9267925	7.834395
1080	CATMA1A23110	AT1G24220	1	AT1G24220		8.39534	8.146157500000001	8.038499999999999	8.068484999999999	8.0043	8.240145	8.1536175	7.986870000000001	7.950660000000001	7.9971575	7.951847500000001	8.253485000000001	8.0543525	8.082497499999999	8.289462499999999	8.152555	8.0818525	8.111352499999999	8.036215	8.0474875	8.0891225	8.00225	8.1482825	8.1111975	7.9882575	7.9072075	7.860655
1081	CATMA1A23130	AT1G24240	1	AT1G24240	AT5G11750,AT4G11630,AT1G27280	9.902	10.0655475	10.16225	10.1180825	9.9017975	9.786565	9.913374999999998	10.016025	9.914394999999999	9.7300925	9.968700000000002	10.2042	10.1611025	10.173315	10.11887	10.186350000000001	10.088619999999999	9.8491175	9.9515525	9.848685	10.030975	9.930527499999998	10.129735	9.650269999999999	10.39685	10.457725	10.104402499999999
1082	CATMA1A23160	AT1G24256	1	AT1G24256	AT1G01355	8.2503675	8.261859999999999	8.12429	7.977002499999999	8.132855	7.9719275000000005	7.889542499999999	8.037209999999998	7.9413374999999995	8.4416775	8.1999525	8.1884625	8.009145	8.174795	8.074295	8.095837500000002	8.2631875	8.2127125	8.14242	8.330639999999999	8.183915	8.155552499999999	8.067237500000001	8.1169475	8.11403	8.194455	8.262410000000001
1083	CATMA1A23165	AT1G24260	1	AT1G24260		9.425835000000001	9.363405	9.052685	9.064335	8.9051975	9.0043975	9.3994	9.199380000000001	8.759745	9.172425	9.577985	9.321	10.20236	9.241265000000002	9.0625775	8.8910575	8.951707500000001	8.797127500000002	9.184115	9.073215	9.23858	9.07855	9.135485	9.141964999999999	9.2136225	9.256745	8.813105
1084	CATMA1A23170		1			8.9663125	8.9439125	9.000505	8.94003	8.964839999999999	8.7974425	8.8941475	8.8719075	8.698784999999999	8.782275	8.9610375	8.797419999999999	8.934025	8.841042499999999	8.961277500000001	8.8085325	8.8133625	9.045225	8.871020000000001	8.7611075	8.8567875	8.726285	8.574795	8.6944625	8.719345	8.6760575	8.686567499999999
1085	CATMA1A23190	AT1G24267	1	AT1G24267	AT1G24265	11.694575	11.87295	11.8461	11.801675000000001	11.7236	11.806249999999999	11.73785	11.802750000000001	11.702425	11.781975000000001	11.7529	11.581675	11.805025	11.706425	11.785374999999998	11.801874999999999	11.682875	11.780149999999999	11.957875	11.897125	11.767624999999999	11.7658	11.693375	11.7706	11.740425	11.804425	11.813324999999999
1086	CATMA1A23200	AT1G24270	1	AT1G24270		8.3662225	8.41036	8.22908	8.2810925	8.3934075	8.3395375	8.324815000000001	8.258130000000001	8.2851325	8.1942075	8.3164375	8.390425	8.3447125	8.3517525	8.3164025	8.383054999999999	8.3972075	8.3951575	8.447515	8.331587500000001	8.50851	8.2197	8.389925	8.4236	8.589855	8.6309525	8.608395
1087	CATMA1A23210	AT1G24280	1	AT1G24280	AT1G24290	10.1860575	10.706775	10.155850000000001	10.4801	10.617725	10.207575000000002	10.04376	9.996982500000001	10.14105	10.079797500000002	10.0932575	10.334375	10.196259999999999	10.1146125	10.538075000000001	10.124412499999998	10.206925	10.47905	10.530175	10.27455	10.204475	10.056939999999999	9.812955	9.7560125	9.8519875	9.7494425	9.6024575
1088	CATMA1A23220	AT1G24290	1	AT1G24290		9.420855	9.387635	9.484594999999999	9.169084999999999	9.371952499999999	9.45009	9.2712325	9.173105000000001	9.35836	9.2795975	8.9327925	9.0027775	8.931405	8.8544375	9.3362475	9.3	9.1896375	9.413565	9.2678575	9.163355	9.2947975	9.152285	9.2817825	9.29219	8.80955	8.872074999999999	9.146227499999998
1089	CATMA1A23240	AT1G24310	1	AT1G24310		10.109337499999999	10.217775	10.190574999999999	10.105395	10.214775	9.987002500000001	9.913687499999998	10.047435	10.07757	10.062262500000001	9.913992499999999	9.98652	9.801195	9.9248525	10.085267499999999	10.0218125	9.99256	10.25785	10.05473	10.068425	10.01601	9.962595	9.964585000000001	9.824225	9.73199	9.912637499999999	9.90804
1090	CATMA1A23250	AT1G24320	1	AT1G24320	AT1G24310	9.22809	9.299115	9.0611475	9.526795	9.349237500000001	9.115235	8.9772825	9.091927499999999	9.073025000000001	9.14801	9.261377499999998	9.2430875	9.41067	9.260275	9.27434	9.2728825	9.131382499999999	9.1128175	9.205639999999999	9.1383125	9.0769625	9.085754999999999	9.0986625	9.057482499999999	9.3023175	9.325017500000001	9.09455
[truncated: 31,410 more rows]
